# Supplementary material for: Proteomic analysis of purified protein derivative of Mycobacterium tuberculosis
Source: Clin Proteomics. 2013 Jul 19;10(1):8. doi: 10.1186/1559-0275-10-8 (PMC3729367; doi:10.1186/1559-0275-10-8)
Supplement: Additional file 1: Table S1 — List of peptides identified from M. tuberculosis PPD (CT68). [file 1559-0275-10-8-S1.xls]

## Sheet: Sheet1
Prasad et al. Proteomic analysis of purified protein derivative of Mycobacterium tuberculosis
Supplementary Table S1: List of peptides identified from M. tuberculosis PPD (CT68)
Sequence	Protein Accessions	Modifications	XCorr	Charge	MH+ [Da]	ΔM [ppm]	m/z [Da]
AAAAGGQVIAEPADIPSVGR	Rv0577		4.71333	2	1849.98	1.82642	925.494
AAADSAELPLFR	Rv1023		3.28143	2	1260.66	0.501203	630.833
AAAEPAEAPTLAGHALR	Rv3800c		4.22187	3	1645.86	-0.621004	549.293
AAALNIVPTSTGAAK	Rv1436		3.47644	2	1384.78	0.570297	692.894
AADAVSEALLASATPVSGK	Rv3417c		3.02759	2	1757.93	1.50197	879.469
AADILKDESYK	Rv1636		3.95963	2	1252.64	0.685402	626.825
AADMWGPSSDPAWER	Rv1886c		3.47993	2	1675.72	1.78252	838.364
AADmWGPSSDPAWER	Rv1886c	M4(Oxidation)	3.21347	2	1691.72	2.24597	846.362
AAEAWSGGYFAK	Rv0859		2.72739	2	1257.59	0.267384	629.299
AAEGYLEAATSR	Rv0475		3.40406	2	1238.6	1.50463	619.805
AAGHNITVPFTPGR	Rv1908c		3.82	3	1437.76	-0.206362	479.925
AAGLFNAPASQLAR	Rv0651		3.18978	2	1386.75	1.53082	693.879
AAIAVGHGVTVR	Rv3801c		3.13421	3	1150.67	-0.334536	384.228
AAIEALGPIALPVK	Rv0056		2.89338	2	1362.84	0.908613	681.922
AALEPVNPPKPPPAIK	Rv3881c		2.88553	3	1638.96	-0.926394	546.99
AALGGSDISAIK	Rv0350		3.54838	2	1102.61	-1.04556	551.808
AAPATVSELDR	Rv0053		2.66278	2	1129.58	-0.392282	565.296
AATSDAYDNALR	Rv2466c		3.62833	2	1267.59	0.85479	634.3
AATVSVAAWGIR	Rv0968		2.74975	2	1201.67	0.117845	601.338
AAVDSGYYPGQFQVGQTGK	Rv3028c		3.1869	2	1972.94	0.983724	986.975
AAVEEGIVPGGGASLIHQAR	Rv3417c		4.65195	3	1932.03	0.35736	644.682
AAVLASGMPVTSGGVQLNR	Rv0859		4.77115	2	1827.98	2.47392	914.493
ADAMLADAQSR	Rv2145c		3.02828	2	1148.54	-0.82822	574.771
ADAVDDEELLELVEmEVR	Rv0685	M15(Oxidation)	5.00248	3	2090.98	0.562872	697.665
ADAVDDEELLELVEMEVR	Rv0685		4.25832	2	2074.98	-0.64151	1038
ADDGLAGVIDK	Rv3865		2.73521	2	1073.55	0.00892369	537.277
ADDTDDVILNR	Rv0733		3.48916	2	1246.59	1.22381	623.8
ADEEQQQALSSQMGF	Rv3874		3.37298	3	1668.72	-0.143986	556.91
ADEEQQQALSSQmGF	Rv3874	M13(Oxidation)	3.21058	2	1684.72	2.01419	842.861
ADELAILGDR	Rv3788		3.21731	2	1072.56	-1.00492	536.785
ADVGAMQSFVSK	Rv2878c		3.03046	2	1239.6	0.243848	620.306
AEGAPDDALWVR	Rv3801c		2.9377	2	1299.63	-0.384326	650.32
AEILDPQGQAIVGALGR	Rv0787A		3.19914	2	1707.94	1.63161	854.474
AELDQLIANRPVIAAEINDR	Rv1080c		3.60583	3	2221.2	0.82272	741.07
AELIDVLTQK	Rv2986c		2.47459	2	1129.65	1.3309	565.328
AELPGVDPDKDVDIMVR	Rv2031c		3.71671	3	1868.94	0.944196	623.653
AELPGVDPDKDVDImVR	Rv2031c	M15(Oxidation)	3.48063	3	1884.94	0.492981	628.984
AEPAPSPPAAQPAGAAEGAPYVTPLVR	Rv2215		4.66142	3	2585.34	1.79436	862.452
AEPSIEIQYTPAR	Rv1475c		2.63718	2	1474.75	0.591895	737.881
AESDDLDALVAHLPADR	Rv0036c		2.9995	3	1807.88	-0.442226	603.299
AFDQIDNAPEER	Rv0685		3.40579	2	1404.64	0.966196	702.824
AFDWDQAYR	Rv1980c		2.6458	2	1171.52	0.0255494	586.262
AFESSLSEGLLYER	Rv1070c		2.55094	2	1600.79	0.797978	800.897
AFGGPTVTNDGVTVAR	Rv3417c		2.73667	2	1561.8	1.3693	781.403
AGAATEVELK	Rv0440		3.74728	2	988.532	0.536593	494.769
AGANLFELENFVAR	Rv3841		3.93266	2	1550.8	0.90516	775.902
AHWFFSLSPAER	Rv0455c		2.48245	3	1447.71	0.60704	483.242
AIDLVDEAASR	Rv0384c		2.56724	2	1159.59	-0.759989	580.301
AKAPAPAAQAAAAPAPK	Rv2215		2.82272	3	1501.85	-0.511232	501.287
AKIESENPDAVANVQAR	Rv2244		5.82053	3	1811.92	-0.300149	604.646
AKLEAAGATVTVK	Rv0652		4.63894	2	1258.74	0.49964	629.872
ALDWFEVQSIR	Rv1498A		3.04912	2	1363.7	1.48196	682.355
ALELQAPSVVHR	Rv1308		3.54013	3	1319.74	0.766758	440.586
ALGATPNTGPAPQGA	Rv3804c		2.91257	2	1322.67	-0.00894119	661.839
ALGMLGDEANKPLVVR	Rv0951		4.01272	3	1682.93	1.03103	561.647
ALGQIEADR	Rv3800c		2.55848	2	972.51	-0.846161	486.759
ALLDVAGVTVTR	Rv2889c		2.83833	2	1214.71	0.396579	607.859
ALTAFTEAGGEPDAR	Rv1404		2.47252	2	1505.72	1.16211	753.366
ALVEVYGADDAQPK	Rv1908c		2.86609	2	1475.74	0.742564	738.373
ALVVVVDDR	Rv0984		2.48482	2	985.567	-0.429153	493.287
AMILTAEGTR	Rv1488		2.63625	2	1062.56	-0.292327	531.784
AMLQDMAILTGGQVISEEVGLTLENADLSLLGK	Rv0440		5.02699	3	3429.79	0.0380458	1143.93
AmLQDMAILTGGQVISEEVGLTLENADLSLLGK	Rv0440	M2(Oxidation)	3.8884	3	3445.78	1.1239	1149.27
ANAEQILGEAR	Rv2145c		3.32374	2	1171.61	0.290108	586.307
ANLLTLSAPEMTVLVGGLR	Rv1908c		2.77882	2	1955.1	1.50544	978.055
APAPAAQAAAAPAPK	Rv2215		4.71001	2	1302.72	0.69357	651.862
APGATVALTFQDPSGGSR	Rv0983		3.54437	2	1731.87	2.18801	866.439
APIGLGEAVETTAGDMPAR	Rv1899c		4.62192	2	1855.92	1.49193	928.466
APLLAALGAADLALATVNELITNLR	Rv0475		7.35798	3	2504.45	2.19577	835.488
APLVTVDR	Rv3442c		2.61263	2	870.504	-0.572641	435.756
APPAPAPALAHLR	Rv2215		4.35403	3	1281.74	0.252632	427.919
AQAGLLEAEHQAIIR	Rv1198		4.11907	2	1619.89	0.791173	810.448
AQAGLLEAEHQAIVR	Rv2346c		4.56097	3	1605.87	0.121138	535.962
AQAPLVPGTPDPVK	Rv3285		2.82658	2	1389.77	0.70839	695.391
AQDAFAALLANVR	Rv0738		2.87624	2	1359.74	0.959089	680.373
AQEIMTELEIAPTR	Rv1388		3.53775	2	1601.82	1.40973	801.415
AQEImTELEIAPTR	Rv1388	M5(Oxidation)	3.07465	2	1617.82	1.36986	809.412
AQEYSQVLQR	Rv3879c		2.87086	2	1221.62	0.881871	611.315
AQVSSIVGLER	Rv0831c		2.91007	2	1158.65	-0.0160732	579.828
ASAMELLQAAGN	Rv2376c		3.48821	2	1175.57	0.195824	588.29
ASGLSAGIVDAGLSR	Rv0984		3.9137	2	1373.74	1.99103	687.374
ASIDLGSGSIQLTQSK	Rv2945c		3.89926	2	1604.85	1.89244	802.93
ASVDEINAAFK	Rv1436		3.22142	2	1164.59	-0.266448	582.798
ASVVSQLLGVLDDLER	Rv0351		4.32616	2	1713.95	5.15639	857.477
ATGAAEAIEAEGLR	Rv0382c		3.0161	2	1358.69	1.1432	679.85
AVENFPISGR	Rv1098c		2.85402	2	1089.57	-0.352733	545.288
AVNPESTFSR	Rv0066c		2.49823	2	1107.54	-0.280948	554.275
AWGSQDVIEAQVAR	Rv0905		2.87768	2	1529.77	1.86032	765.39
AYASISTNVPEQGR	Rv3196A		3.19043	2	1492.74	-1.00813	746.872
AYDHEAIDASAR	Rv0700		3.2152	3	1318.6	-0.0256169	440.206
AYQGGVGPTLAAAMK	Rv1269c		2.6551	2	1434.74	0.491738	717.875
DAESDEVLGK	Rv1388		2.92894	2	1062.5	0.0201563	531.751
DAGQIAGLNVLR	Rv0350		3.59534	2	1226.69	-0.00247593	613.846
DDSGLLTLTDER	Rv3208A		3.63674	2	1334.64	-0.732516	667.825
DDVPEDIVASER	Rv2889c		2.77077	2	1344.63	0.101133	672.818
DEKVEYVDVR	Rv2220		2.83366	2	1251.62	0.892412	626.315
DEQIGDLVGEAMSK	Rv3417c		2.73619	2	1491.7	0.566972	746.354
DETTIVEGAGDTDAIAGR	Rv0440		4.17238	2	1790.84	1.49867	895.925
DGAGAGTIPDPFGGPGR	Rv1908c		3.24372	2	1541.74	1.59736	771.372
DGANIALIAK	Rv3224		2.53477	2	985.567	-0.800727	493.287
DGEALFLR	Rv0054		2.97257	2	920.484	0.163987	460.746
DGTGAGSAMADEVVAEIR	Rv0148		2.50394	2	1748.81	1.59859	874.911
DKFLSAATSSTPR	Rv1980c		3.6677	3	1380.71	1.16771	460.909
DLIAALGHSLK	Rv1829		2.92062	2	1137.66	-0.0404733	569.335
DLNLLRPIYAPTAAYGHFGR	Rv1392		3.01529	3	2245.19	0.754922	749.068
DLTEEQLIHLR	Rv3460c		3.18237	2	1366.73	0.37939	683.87
DLTEGISATFAK	Rv3774		2.6082	2	1252.64	0.96977	626.825
DLVDGAPKPLLEK	Rv0652		3.38558	2	1394.79	0.661957	697.899
DQILPVYAEYQQR	Rv3881c		2.9618	2	1622.82	1.93544	811.914
DSFGEDYGVTIADGPMAGLLAR	Rv1932		3.43622	2	2255.07	0.102811	1128.04
DSGDDVSEFVR	Rv0896		3.243	2	1225.53	1.3352	613.271
DSIDIATHAVDR	Rv1893		2.54509	2	1312.65	-0.289484	656.828
DTLIMSYEWPEDR	Rv2185c		2.89029	2	1654.74	1.20908	827.876
DVEELSDEVLNAGAQR	Rv2694c		3.03516	2	1744.84	2.30594	872.923
DVLAVVSK	Rv3418c		2.6129	1	830.499	1.45622	830.499
DVLLLDVTPLSLGIETK	Rv0350		4.53854	2	1826.06	2.25662	913.532
DVLLVSAGTIPR	Rv3801c		2.65433	2	1240.73	1.1552	620.867
DVVEKEPEPEPEPK	Rv3800c		3.12857	2	1621.8	-0.0440713	811.401
DYGIIDTVLEYR	Rv2460c		2.72142	2	1456.73	1.91211	728.871
EAADAVLDEINER	Rv3029c		3.1045	2	1444.69	1.73464	722.851
EAAENVAESLTR	Rv0054		3.77546	2	1289.63	0.737862	645.321
EAEGGSKVPEDTLNK	Rv0350		3.13295	3	1573.77	0.187324	525.262
EAFADITNTVR	Rv1392		2.81521	2	1236.62	0.727007	618.815
EAIDVDPDGYVLVQGR	Rv3913		2.68332	2	1745.88	2.72095	873.441
EAKDLVDGAPKPLLEK	Rv0652		3.09187	3	1722.96	0.0632658	574.993
EALALALDQER	Rv3841		3.25052	2	1228.65	0.881594	614.831
EAMLDQIVNDALPSR	Rv2462c		2.79969	2	1671.84	1.57191	836.424
EAVNLALR	Rv0634A		2.57822	2	885.515	0.154891	443.261
EAVVRPADQVEGYTG	Rv0898c		3.31109	2	1590.78	1.85751	795.893
EFVGMTLNLPTPEEAAAAEAEVFATR	Rv3867		4.74404	2	2764.36	2.44388	1382.68
EGDVIESYELVQK	Rv2839c		2.58069	2	1508.75	0.829698	754.878
EGVHTVGELVAR	Rv3457c		3.2696	2	1266.68	0.45028	633.844
EGVNLTFLPFFAK	Rv2215		3.96357	2	1482.8	0.192052	741.903
EIDILENDPSLDADER	Rv3879c		2.90102	2	1843.86	1.82502	922.433
EIELEDPFEDLGAQLVK	Rv3417c		3.33813	2	1944.98	0.302928	972.994
EIELEDPYEK	Rv0440		2.49801	2	1264.6	0.495812	632.801
EIHADLLEHTEGE	Rv1390		3.74185	3	1492.69	-0.422547	498.235
EILGIAEAIR	Rv0984		2.70347	2	1084.64	-0.670939	542.821
EITALEGEVATLSER	Rv1626		3.64511	2	1617.84	1.26052	809.421
EIVSGLGLK	Rv0652		2.90306	1	915.552	1.21537	915.552
EKEAADGIEGSVTVLTAGPER	Rv3029c		3.22356	3	2129.08	1.71366	710.363
EKPQEGTVVAVGPGR	Rv3418c		4.80857	3	1523.82	-0.0194754	508.611
EKQDTTSAVLLEK	Rv1876		4.66705	2	1461.78	0.0885118	731.393
ELAAAAQIR	Rv1471		2.95908	1	942.537	0.175038	942.537
ELEAMEQTGGFEGR	Rv2890c		2.63292	2	1553.69	2.02331	777.35
ELEDGLAPELR	Rv3780		2.55769	2	1241.64	1.05997	621.323
ELEEAGGQALPIVGDIR	Rv3224		2.96486	2	1766.93	1.85458	883.969
ELGLATGPDGK	Rv0709		2.50021	2	1057.55	-0.52368	529.28
ELGLATGPDGKES	Rv0709		3.16301	2	1273.63	0.392403	637.317
ELLAAQEFDEDAPVVR	Rv0685		4.54874	2	1801.9	1.89954	901.454
ELLEQISTLIR	Rv4001		2.67115	2	1314.76	0.512665	657.885
ELLPGEFVVVAR	Rv0801		2.62251	2	1328.76	0.757911	664.883
ELNVEAEGIEIGPSPAEADHIASFALPIDDLDLTVR	Rv3457c		4.0095	3	3816.92	1.54889	1272.98
ELSGSSNLLFR	Rv1201c		2.60966	2	1222.64	0.553592	611.825
ELSQAAGVLNADGVADR	Rv2428		3.96465	2	1685.85	2.0899	843.428
ELTTLGSAAVGTR	Rv1412		2.73495	2	1275.69	1.03998	638.349
ELVFSSAQTPSEVEELVSNALR	Rv3208A		4.94236	2	2405.22	1.80992	1203.12
EMGFADQLSAVIDR	Rv3753c		2.68217	2	1551.75	2.11025	776.379
EMTLLELSDFVK	Rv0652		3.1712	2	1424.74	1.42648	712.872
EPAVAGDRPELTEATIVVAGGR	Rv3028c		3.47139	3	2208.16	1.2439	736.726
EQAEYLGVDVEGPYKPDHYR	Rv3248c		4.37185	3	2365.11	1.31653	789.042
EQIAATAAISAGDQSIGDLIAEAMDK	Rv0440		6.62703	2	2589.28	1.65725	1295.14
ERELGLATGPDGK	Rv0709		3.27673	2	1342.7	0.373556	671.852
ERPPADQLAAFLGR	Rv0738		3.08553	3	1540.82	0.00841727	514.279
ESKEELFNLR	Rv0709		2.48773	3	1264.65	0.0574444	422.223
ETAGERPIPSWLQVVGER	Rv3458c		3.28255	3	2024.06	2.25821	675.358
ETDKPFLMPVEDVFTITGR	Rv0685		5.30777	3	2195.11	1.38093	732.374
ETDKPFLmPVEDVFTITGR	Rv0685	M8(Oxidation)	3.60605	3	2211.1	1.15874	737.706
ETPVELTFGQVSK	Rv0639		2.98998	2	1434.75	1.73988	717.879
EVDVAPAASGAPHAAGGR	Rv3841		4.4866	3	1632.81	0.31914	544.941
EVEILEADDEGYPK	Rv2185c		3.40353	2	1606.75	1.28365	803.879
EVEILEADDEGYPKR	Rv2185c		3.51605	2	1762.85	1.90572	881.93
EVGLEVLGSAR	Rv3417c		2.77156	2	1129.62	0.352622	565.314
FAELLAER	Rv2299c		2.53512	2	948.515	0.235123	474.761
FASDIEAIYNKE	Rv2187		3.19346	2	1399.67	0.666624	700.341
FETELLDHMR	Rv1308		2.86516	2	1290.62	1.34926	645.812
FEVHAQTVEDEAR	Rv1038c		5.10785	3	1530.72	-0.235241	510.911
FFAAPGSWTLR	Rv0814c		2.82374	2	1252.65	0.978622	626.828
FFEAFAPYGLK	Rv3801c		2.46028	2	1289.66	0.000340692	645.332
FFQDLGGAHPSTWYK	Rv3036c		3.11523	3	1753.83	0.35134	585.283
FGAVQSAILHAR	Rv0569		3.95736	3	1269.71	-0.207525	423.907
FHPPSGPGVR	Rv3285		3.15521	3	1050.55	-0.942933	350.854
FLELFQSDLAPR	Rv0407		2.6194	2	1435.76	0.625057	718.383
FLLDQAITSAGR	Rv1827		3.01321	2	1291.7	0.241513	646.354
FLSAATSSTPR	Rv1980c		2.84588	2	1137.59	0.411686	569.299
FLTVSPSSEAK	Rv0873		2.46664	2	1165.61	-0.0604147	583.309
FMTDPHAMR	Rv1038c		2.61393	3	1105.49	0.509221	369.169
FNDTLQEFETTR	Rv3865		3.77528	2	1500.7	2.12123	750.854
FNELLVEQGSSR	Rv2462c		3.65663	2	1378.7	0.90955	689.852
FPAYLLTAHK	Rv3699		3.49387	3	1160.65	-0.303802	387.553
FPDLNETK	Rv0685		2.56227	2	963.478	0.0911106	482.243
FPTFMAGIDAVR	Rv1159A		3.14344	2	1324.67	0.661138	662.84
FTAEELR	Rv0475		2.75732	1	865.443	1.99317	865.443
FTPALTGPHAR	Rv0967		2.9218	3	1167.63	0.98073	389.881
FTPSGAAVANFTVASTPR	Rv0054		3.6703	2	1793.92	2.23278	897.465
FTQAGSEVSTLLGR	Rv1310		3.65495	2	1465.76	0.147914	733.386
FVGLIDAVR	Rv3800c		2.48568	2	989.578	-0.0959118	495.293
FVLGGPMGDAGLTGR	Rv1392		3.15475	2	1447.74	1.39359	724.373
FVNIYVNDEDVR	Rv1335		3.2501	2	1482.72	0.457779	741.865
FVQDFVAAWDK	Rv1908c		2.72799	2	1325.65	0.81526	663.33
GAAGTAAQAAVVR	Rv3874		4.79736	3	1142.63	1.52097	381.548
GAAGTAAQAAVVRFQEAANK	Rv3874		2.5735	3	1931.01	0.428148	644.342
GAASSEESTEVDPAVAQAR	Rv1324		3.65574	2	1874.88	1.9463	937.942
GAcIFLNRPGFAGGAGcALHSK	Rv0495c	C3(Carbamidomethyl); C17(Carbamidomethyl)	2.70007	3	2261.11	0.416109	754.374
GASSAASAASATIDAAR	Rv1240		3.75764	2	1477.73	1.04506	739.367
GDDAAAAHAVALQIAALR	Rv2889c		5.36937	3	1733.93	0.249389	578.648
GDEAVELTSSTEER	Rv0566c		3.73756	2	1522.69	1.12489	761.848
GDIAGGASGIVK	Rv1893		2.55825	2	1044.57	-0.52903	522.788
GDPTLDAGELLK	Rv2428		2.92441	2	1228.64	0.583159	614.825
GEGQLVAIIDTGVQPGPR	Rv0291		3.2109	2	1806.97	1.92119	903.991
GFLPASLVEMR	Rv1630		2.68784	2	1219.65	1.50697	610.33
GGADGVGVTVIAGPLEDTGAR	Rv0283		2.58313	2	1911.98	0.153397	956.492
GGEVLDALQELTR	Rv3920c		2.68721	2	1400.74	0.975329	700.873
GGGGGDDDDIAGSTAAGQER	Rv2111c		4.56745	2	1805.76	1.20142	903.381
GGGVGAAPGTGFR	Rv2839c		2.46347	2	1103.56	-1.27077	552.283
GGTNLTQVLK	Rv1388		2.75558	2	1030.59	0.333632	515.798
GGTNLTQVLKDAESDEVLGK	Rv1388		4.3106	3	2074.07	1.06811	692.028
GGYFPVAPNDQYVDLR	Rv2220		2.60173	2	1810.88	1.52877	905.943
GILTVSVAVSEGKPTEK	Rv2031c		3.91522	2	1714.96	2.01312	857.985
GIMSGAGTALMGIGSAR	Rv2150c		3.0015	2	1549.78	1.11503	775.396
GITINIAHVEYQTDKR	Rv0685		4.32892	3	1857.98	0.97654	619.999
GLAAGLDPNTATAGELAR	Rv2626c		4.16492	2	1697.88	1.70792	849.446
GLAGVSGSTLVVNLAGSR	Rv0984		2.82005	2	1657.93	1.48105	829.466
GLDTIAATGNILR	Rv0066c		2.7349	2	1314.74	0.322048	657.873
GLGAGADPEVGR	Rv2150c		2.91743	2	1098.55	0.65698	549.781
GLNALADAVK	Rv0440		2.98441	2	971.553	0.469901	486.28
GLTSVHVAVR	Rv2945c		2.75987	2	1038.61	0.367088	519.807
GLTVANLAELR	Rv0651		2.60451	2	1156.67	0.0997696	578.838
GNLIGIPGAPER	Rv0283		2.83722	2	1193.66	-0.12523	597.335
GPQALSLR	Rv0871		2.56334	2	841.489	0.133146	421.248
GQMLEVGDVVQVSPVR	Rv1566c		2.68061	2	1712.9	1.56241	856.955
GQVVTKPGTTTPHTEFEGQVYILSK	Rv0685		6.78551	3	2717.42	1.9591	906.478
GRADDTDDVILNR	Rv0733		3.13881	3	1459.71	-1.11806	487.242
GSAAPVDSNADAGGFDQFNR	Rv2145c		4.52893	2	1995.88	-0.689463	998.443
GSLVEGGIGGTEAR	Rv2376c		4.01731	2	1302.67	1.26679	651.837
GSLVGMRPDDLAVQMVR	Rv1074c		3.13679	3	1843.95	-1.45908	615.321
GSQQEDEALYTEDR	Rv3881c		2.82416	2	1640.71	1.28159	820.856
GSVTPAVSQFNAR	Rv1926c		3.03875	2	1333.69	0.373151	667.347
GTDIDAVLEFR	Rv0733		2.66643	2	1235.63	0.333024	618.317
GTIDTATEALR	Rv0854		3.07656	2	1147.59	-0.44011	574.301
GTLGLTVAEPIK	Rv0719		2.80971	2	1198.7	0.440653	599.856
GVAEAIVAATGK	Rv1437		3.05909	2	1086.62	-0.3529	543.811
GVEVIDTGR	Rv1310		2.4915	2	945.501	0.652194	473.254
GVINVNEEVEIVGIRPSTTK	Rv0685		4.79033	3	2154.18	0.466128	718.731
GVNPDEVVAVGAALQAGVLK	Rv0350		2.52959	3	1907.06	-0.695575	636.358
GVTEETTTGVLR	Rv3248c		3.1237	2	1262.66	0.102779	631.833
GWASSLTTTAELGR	Rv0333		3.14923	2	1449.73	-0.405375	725.37
GYISGYFVTDPER	Rv0440		3.2518	2	1503.71	1.86185	752.361
GYISGYFVTDPERQEAVLEDPYILLVSSK	Rv0440		7.11603	3	3288.67	1.00352	1096.9
GYNEDEVDAFLDLVENELTR	Rv2145c		4.54808	2	2341.09	1.21901	1171.05
HDQHAEIIEVR	Rv2302		3.67494	3	1346.68	-0.275503	449.565
HFFVHYK	Rv3628		2.85908	2	977.499	0.293588	489.253
HFYSQAVEER	Rv3841		3.22709	2	1265.59	0.601381	633.299
HGMTEPDAFK	Rv1626		3.69222	2	1132.51	-0.564039	566.758
HGWTFPYLYDETQDVAR	Rv1732c		4.16414	3	2097.97	1.24361	699.995
HIAGLIEQAK	Rv3879c		3.66868	2	1079.62	-0.0427578	540.314
HIPLVAQLVDDAMVR	Rv1311		3.33208	3	1676.92	0.0280817	559.643
HLIDDALK	Rv2623		3.12071	2	924.516	0.780191	462.761
HLLINDLPIER	Rv0831c		3.34661	2	1332.76	0.369394	666.886
HLPEHAIVQFVK	Rv2626c		4.3821	3	1417.79	-0.554482	473.27
HMGSDWSIEIDGK	Rv0350		3.67435	2	1474.66	0.629837	737.836
HPDSDIFLDDVTVSR	Rv1827		4.52192	3	1715.82	-0.391166	572.612
HSEIMGTINQQR	Rv2145c		2.82159	3	1413.69	0.123148	471.902
HSLIDGINR	Rv3248c		2.80645	2	1024.55	-0.782192	512.78
HTIFGEVIDAESQR	Rv0009		4.55204	3	1601.79	0.0524442	534.602
HVEVPDQVVAVGDDAMVK	Rv1630		3.52611	3	1907.96	1.45522	636.657
HYAHVDAPGHADYIK	Rv0685		5.18508	4	1693.81	-0.314916	424.207
IAADVAAEGR	Rv0518		2.55957	2	972.511	0.336004	486.759
IAAGALAEAGK	Rv2861c		3.27258	2	971.552	0.208319	486.28
IADLLTIDGR	Rv1925		3.1589	2	1086.61	-0.793058	543.811
IADLSLADFGR	Rv3248c		3.04712	2	1177.62	0.0272745	589.314
IAEGMGVPAR	Rv3509c		2.66514	2	1000.52	0.265398	500.766
IAEHEMPGLMSLR	Rv3248c		3.90324	3	1483.74	0.793307	495.252
IALFGNHAPK	Rv0009		2.55003	2	1067.6	0.425211	534.304
IAPIVVLTAFSQR	Rv1626		2.51972	2	1414.84	2.23695	707.926
IAYVEIGVADAR	Rv3208A		3.06533	2	1276.69	0.941651	638.849
IDGVLHEFTTVPGVK	Rv3457c		3.17665	2	1611.88	2.51888	806.443
IEADPANPVHLVTVR	Rv0491		3.44228	3	1630.89	1.04615	544.302
IEASDISVAAR	Rv0066c		3.30922	2	1131.6	-0.305801	566.304
IEDGIPVLLVDEAR	Rv1684		2.56363	2	1538.85	1.60965	769.926
IEEALGDAAR	Rv1023		2.6118	2	1044.53	0.535237	522.77
IESENPDAVANVQAR	Rv2244		5.81661	3	1612.79	-1.16363	538.268
IGLATAEDIR	Rv0668		2.9027	2	1058.58	-0.305566	529.796
IGSGLLVDVVDVR	Rv3028c		3.44846	2	1341.78	1.18861	671.391
IHVEALGGHLTK	Rv3248c		4.77824	3	1274.72	-0.0314171	425.579
IIFLGSEVNDEIANR	Rv2461c		3.34593	2	1689.88	0.910387	845.445
IIGEPGTGFK	Rv3274c		2.55985	2	1018.56	-0.14047	509.782
ILAEFPDYLTEEQR	Rv0066c		2.70554	2	1723.86	2.90102	862.433
ILELNPSHPLVTGLR	Rv2299c		3.25179	3	1658.96	-1.61571	553.657
ILLLDGLPNYQR	Rv1876		3.369	2	1414.81	1.30421	707.907
ILSPHYSEYQVLEGGK	Rv3718c		3.17959	3	1819.92	-0.280274	607.312
ILTSGEVQPAIDMLR	Rv0632c		3.24501	2	1642.89	1.62679	821.947
ILVQANEAETTTASGLVIPDTAK	Rv3418c		5.15362	3	2342.25	1.54983	781.421
INAIEVPAGAGPELEK	Rv3592		3.70866	2	1607.87	1.01805	804.436
INAIEVPAGAGPELEKR	Rv3592		4.28832	3	1763.97	0.652173	588.66
INVEVPFAELEPDFQR	Rv2462c		4.16668	2	1902.96	0.289747	951.984
IPADVIDAYHAAT	Rv3597c		2.73224	2	1356.68	1.10159	678.844
IPDEDLAGLR	Rv2244		3.49702	1	1098.58	0.0639667	1098.58
IPLDVAEGDTVIYSK	Rv3418c		4.8342	2	1619.85	1.33018	810.431
IPLDVAEGDTVIYSKYGGTEIK	Rv3418c		3.01764	3	2368.23	1.81901	790.082
IPVDSIYSPVLK	Rv3457c		3.92368	2	1330.76	1.03536	665.885
IQAEVLSNLK	Rv3718c		3.02203	2	1114.65	-0.0423954	557.827
IQEGSGLSKEDIDR	Rv0350		3.98693	2	1546.77	1.56433	773.89
ISSQLLANWLR	Rv1837c		2.93485	2	1300.74	0.734566	650.873
ITGNSSADDIATLAGSR	Rv1270c		4.0257	2	1648.82	1.0468	824.911
ITGTATGVDMANPMSPVNK	Rv3763		4.03303	2	1903.93	0.330695	952.467
ITGTATGVDMANPmSPVNK	Rv3763	M14(Oxidation)	3.08516	2	1919.92	-1.53776	960.462
ITGTIPASSVK	Rv2945c		2.75874	2	1073.62	-0.328538	537.314
ITIDYYGAATPITQLASINVPEAR	Rv2882c		2.49185	2	2577.36	0.0998972	1289.18
ITLGTALAR	Rv0282		2.48562	2	915.563	0.801195	458.285
ITQDLLDR	Rv0350		2.73127	2	973.531	0.153466	487.269
ITSGEDPGIAR	Rv0333		2.82676	2	1115.57	1.70426	558.289
IVHPTLGISTR	Rv1223		3.82125	3	1193.7	0.389022	398.572
IVLEPSADHPITIEPTNR	Rv0140		3.90185	3	2002.06	0.938905	668.026
IVNEPTAAALAYGLDK	Rv0350		4.26998	2	1645.88	0.991496	823.444
IVNEPTAAALAYGLDKGEK	Rv0350		5.11161	3	1960.04	0.959264	654.018
IVSVVTEQR	Rv1611		2.62687	2	1030.59	-0.0217091	515.798
IVTPSPGTPEGPWLR	Rv2941		2.75903	2	1606.86	1.95087	803.935
IYSEADEAWR	Rv3615c		2.90047	2	1239.57	0.822688	620.286
IYSEADEAWRK	Rv3615c		3.24303	3	1367.66	-0.758703	456.558
IYVAESDLVDK	Rv3028c		3.01079	2	1251.65	0.987113	626.328
KAAEGYLEAATSR	Rv0475		3.58883	2	1366.7	1.45344	683.853
KAFLEDLAVVTGGQVVNPDAGMVLR	Rv3417c		2.60495	3	2599.34	-18.8786	867.119
KESVEDAVAAAK	Rv3417c		4.17954	2	1217.64	-0.122155	609.322
KGDPTLDAGELLK	Rv2428		5.66815	2	1356.74	1.51832	678.873
KHSEIMGTINQQR	Rv2145c		2.54869	2	1541.79	1.09198	771.397
KLTDGDFTLDR	Rv3029c		2.82806	2	1280.65	0.0543929	640.828
KPITYDTLWQADTDPLPVVFPIVQGELSK	Rv1980c		5.89342	3	3270.73	0.121204	1090.91
KPVEGSLGTPPR	Rv1488		2.90941	2	1237.69	0.104853	619.349
KTDDVAGDGTTTATVLAQALVR	Rv0440		5.55921	2	2203.16	0.646927	1102.08
KWGAPTITNDGVSIAK	Rv0440		5.00536	3	1657.89	-0.649404	553.301
KYTAPEISAR	Rv0350		3.55988	2	1135.61	0.646721	568.309
LAAAWGGSGSEAYQGVQQK	Rv3875		6.92253	3	1907.93	0.583934	636.647
LAEEDPTFK	Rv0684		2.59506	2	1049.51	-1.35672	525.26
LAGGVAVIK	Rv0440;Rv3417c		3.00407	1	827.536	1.47735	827.536
LAPSTGAVTGEPDVVR	Rv3006		3.45627	2	1568.83	2.63097	784.92
LAQVLDIDTLDEDRLR	Rv3868		3.03592	3	1885	0.0145167	629.006
LATLRPVFGVK	Rv0243		2.82682	2	1200.75	0.215141	600.877
LATPDQGFTR	Rv2971		2.83513	2	1105.56	-1.26437	553.285
LAVTGDVPNLR	Rv1270c		2.84334	2	1154.65	-0.407007	577.83
LDHQPIVDDIR	Rv3801c		2.93635	3	1320.69	-0.318444	440.902
LDITEDPTPR	Rv3285		2.83801	2	1156.58	0.33302	578.796
LDMVVGGAVLK	Rv0243		2.98686	2	1101.63	-0.227707	551.32
LDQDVPDDVR	Rv2996c		2.91452	2	1171.56	-0.0117282	586.283
LDQSGPTVSQTVSR	Rv2711		3.82828	2	1474.75	0.0896139	737.879
LDVDTNPETAR	Rv3914		3.26225	2	1230.6	-0.0116735	615.802
LEAAGATVTVK	Rv0652		3.4175	2	1059.61	0.602902	530.306
LEEENPEAAQALR	Rv2244		4.24339	2	1469.72	0.865151	735.366
LEGDEATGANIVK	Rv0440		3.77973	2	1316.67	-0.149102	658.838
LEVYSPNSPLGGALIDAK	Rv1080c		3.70352	2	1843.98	1.95169	922.495
LFAGGGFGGR	Rv0352		2.49826	2	938.484	-0.563731	469.746
LGADVNPEEGK	Rv3678c		3.52667	2	1128.55	0.160405	564.78
LGHLGISDVR	Rv0787A		3.35275	3	1066.6	0.157765	356.205
LGHSEIIVR	Rv0020c		3.00225	2	1023.59	-0.427406	512.301
LGIPQISTGELFR	Rv0733		2.76665	2	1430.8	0.993877	715.904
LGSDMGEFYMPYPGTR	Rv1860		3.69441	2	1820.8	2.12561	910.905
LGSDmGEFYMPYPGTR	Rv1860	M5(Oxidation)	2.99379	2	1836.8	2.48301	918.903
LGSELTMTDTVGQVVLGWK	Rv1926c		4.94675	2	2034.06	0.217185	1017.53
LGTMGLILR	Rv3274c		2.99	2	973.585	-0.887937	487.296
LHAPLPAAGK	Rv3389c		2.60541	2	974.577	-1.37541	487.792
LHQLGLSLK	Rv3457c		3.25547	2	1008.62	0.0222592	504.814
LIAGLDDAVVGLSADESR	Rv2462c		4.36531	2	1800.94	1.69131	900.972
LIDIIDPTPK	Rv0700		2.5452	2	1124.66	2.24753	562.833
LIEENSDLR	Rv2145c		2.6505	2	1088.56	0.106479	544.783
LIGPGGEQVGIVR	Rv1641		2.66614	2	1294.75	0.761225	647.878
LIIASAYLPQHEDAR	Rv1636		4.28513	2	1696.91	2.31359	848.956
LIQPVAMDEGLR	Rv0685		3.04037	2	1341.72	1.50845	671.364
LIQPVAmDEGLR	Rv0685	M7(Oxidation)	2.66041	2	1357.72	0.920326	679.362
LITFIDTPGHEAFTAMR	Rv2839c		3.36043	3	1919.97	0.470426	640.661
LLDNPTVTSIASEYVK	Rv2971		3.0924	2	1749.93	2.41646	875.469
LLDQGQAGDNVGLLLR	Rv0685		4.46576	2	1681.93	2.04054	841.467
LLDSSDEFTAEVVASATGDFR	Rv0814c		3.67725	2	2230.05	0.311253	1115.53
LLEAQQQLANSEVHGQAGGGLVK	Rv3716c		7.60567	3	2347.24	1.76142	783.085
LLFNQAGALPPAALESLVQQLK	Rv1471		5.17975	3	2321.33	0.941298	774.447
LLGSFELTGIPPAPR	Rv0350		3.74352	2	1567.89	1.70241	784.447
LLGSVPANVSR	Rv1636		2.76555	2	1112.64	-0.138281	556.825
LLNEQLTSELTAINQYFLHSK	Rv1876		8.36751	3	2462.3	1.33668	821.437
LLSQLEQAK	Rv2744c		2.47991	2	1029.59	-0.841229	515.3
LLTGHGASPQALR	Rv0384c		3.31156	3	1320.74	0.711834	440.918
LLTLGWQQR	Rv2940c		2.56718	2	1114.64	0.187675	557.822
LMFADVLAEASER	Rv0968		3.10641	2	1451.72	0.866354	726.364
LNDEFEDR	Rv2428		2.65481	2	1037.45	-0.297557	519.23
LNDITYNR	Rv1643		2.59361	2	1008.51	-0.302049	504.759
LNEPVIYPR	Rv2582		2.85566	2	1100.61	-0.887675	550.808
LPASTIDELK	Rv2875		2.87064	2	1086.6	-0.559612	543.805
LPQATGASTQPQLSR	Rv0384c		3.67053	2	1554.82	0.407106	777.916
LPTGVKDEFDALK	Rv0211		3.39445	3	1432.77	-0.566102	478.261
LPTIAAYAYK	Rv0896		2.52038	2	1110.62	0.687441	555.814
LPVDLVVTEK	Rv1437		2.51024	2	1112.66	0.735825	556.832
LPVFGSVAEAMEK	Rv0952		2.76333	2	1377.71	0.582666	689.358
LQEDLPEQLTELR	Rv0475		3.09268	2	1583.83	1.13144	792.418
LREPLEVPGLLDVQTDSFEWLIGSPR	Rv0667		4.67561	3	2966.56	0.246807	989.526
LRPDILAQGQQVAAAK	Rv0363c		3.95016	3	1678.96	-0.458419	560.325
LSIEDLDR	Rv1098c		2.48778	2	960.499	-0.274912	480.753
LSSPVTQNVTFVNQGGWMLSR	Rv2376c		3.57367	2	2321.17	0.281331	1161.09
LSTDELLDAFK	Rv0652		3.37919	2	1251.65	1.07665	626.328
LTDGDFTLDR	Rv3029c		2.96983	2	1152.55	0.48348	576.781
LTEELAWVR	Rv2477c		2.73451	2	1116.6	0.057941	558.806
LTELPAGSPVAVVVR	Rv2711		2.86975	2	1507.89	1.77015	754.447
LTINNVLLR	Rv3584		2.73417	2	1055.66	1.45663	528.333
LTLPFNEDAVPSDAELR	Rv3780		3.47087	2	1886.95	0.765273	943.979
LTQLPDTNIIK	Rv0066c		2.58835	2	1255.73	0.545229	628.367
LTSAEPALFR	Rv2680		2.90058	2	1104.61	0.279591	552.806
LVAAGASEVGR	Rv0801		2.66078	2	1029.57	-0.85726	515.288
LVAAGVNPIALGVGIGK	Rv3417c		2.58509	2	1548.95	0.723431	774.978
LVDAVVAYGTPDAIAAR	Rv3463		2.90365	2	1701.92	2.04388	851.464
LVDLVTLVGK	Rv1436		2.57352	2	1056.67	-0.185495	528.837
LVDQALVDLDGTPDK	Rv1023		3.88604	2	1598.83	1.24462	799.918
LVFLTGPK	Rv1827		2.45688	1	874.542	2.32894	874.542
LVGIVTEADIAR	Rv2626c		3.2659	2	1256.72	0.326067	628.864
LVPGYEAPINLVYSQR	Rv2220		3.33312	2	1818.98	2.67327	909.994
LVVELTPDEAAALGDELK	Rv1211		2.92833	2	1883	0.124764	942.004
LVVIKPYEANQLR	Rv2882c		2.98994	3	1542.9	-0.355117	514.971
LYASAEATDSK	Rv1860		3.01167	2	1155.55	0.679472	578.28
LYSWAQERPYTTPFVTDPGLR	Rv0884c		3.13465	3	2497.26	1.83767	833.09
MDLAEMLR	Rv1626		2.57614	2	978.474	-0.990132	489.741
MDLTDDSWAAVR	Rv0639		3.65535	2	1379.63	1.29304	690.318
mIDEALFDAEEK	Rv2882c	M1(Oxidation)	2.94992	2	1426.64	0.732441	713.825
MIDEALFDAEEK	Rv2882c		2.87503	2	1410.65	0.943557	705.827
MLEVEQAGIQMAGHSR	Rv2744c		3.61749	2	1756.85	1.02523	878.928
MLFAEALETQK	Rv0860		2.59053	2	1280.65	-0.672012	640.831
MLLNNVLEHLAENLK	Rv0164		4.78953	3	1750.95	-0.23244	584.322
MLTNLINSGFILEK	Rv2220		3.76566	2	1592.87	1.62843	796.941
mPAVTDLVK	Rv0350	M1(Oxidation)	3.05498	2	989.534	0.330303	495.271
MPAVTDLVK	Rv0350		2.85489	2	973.539	0.441517	487.273
MQDNWGFTELAAHTR	Rv1876		5.47234	3	1776.81	-0.149385	592.942
mQDNWGFTELAAHTR	Rv1876	M1(Oxidation)	4.63384	3	1792.81	-0.307631	598.274
mQEQVSASLR	Rv2744c	M1(Oxidation)	3.1044	2	1164.57	0.20133	582.788
MQEQVSASLR	Rv2744c		2.89276	2	1148.57	-0.0781796	574.79
MQGDPDVLR	Rv1876		2.79855	2	1030.5	0.0325331	515.753
mVAPVLEEIATER	Rv3914	M1(Oxidation)	3.51081	2	1473.76	1.02253	737.385
MVAPVLEEIATER	Rv3914		3.36272	2	1457.77	1.23	729.388
NDEYDNEVYR	Rv3248c		3.12632	2	1316.54	0.375993	658.773
NFLAAPPPQR	Rv1174c		2.61325	2	1110.61	0.00454594	555.806
NFQVIYEQANAHGQK	Rv1198;Rv2346c		4.40556	3	1746.86	-0.344927	582.957
NFQVVSIPTLILFK	Rv3914		4.01623	2	1618.96	1.77955	809.983
NIAVQPTEEAR	Rv0668		2.65742	2	1227.63	0.802651	614.321
NITALLDLLIK	Rv0155		2.5831	2	1226.78	3.96951	613.892
NIVNMLHGVR	Rv1038c		3.14269	3	1152.63	0.475365	384.882
NLPAGHGLNAQTGVYEDLLAAGVADPVK	Rv0440		6.02883	3	2790.45	2.47614	930.821
NPLFLDEQLTR	Rv0350		2.8258	2	1345.71	0.730046	673.36
NPTGIDAALDAVR	Rv2555c		3.47208	2	1312.68	-1.23696	656.846
NQAETLVYQTEK	Rv0350		3.51489	2	1423.71	0.997375	712.358
NQAIVVETTAYR	Rv0831c		2.69338	2	1364.72	1.12117	682.863
NQLPTMFADVR	Rv2462c		2.85706	2	1291.65	-0.7494	646.326
NVAAGANPLGLK	Rv0440		2.57479	2	1124.64	0.0713855	562.825
NVAPAVLEDQLR	Rv2187		2.75438	2	1324.72	0.0620486	662.865
NVDEVLR	Rv2428		2.62331	1	844.454	2.14494	844.454
NVEERPIVGAPVDALVNLADEEK	Rv1636		4.23281	3	2477.29	1.43422	826.435
NVPEIGDELSVAR	Rv1738		2.56354	2	1398.72	1.25643	699.866
NYTAPGGGQFTLPGR	Rv1837c		2.78433	2	1535.76	1.42952	768.385
QAAILAAEADR	Rv1488		3.43243	2	1128.6	0.581896	564.804
QALTLADQATAAGDAAK	Rv2744c		4.23863	2	1615.83	1.49829	808.419
QANEDYTEEFDPAK	Rv1630		3.53424	2	1656.71	1.76167	828.856
QAPAAEPASQGSIAER	Rv0686		2.77353	2	1582.78	0.905724	791.895
QAQILAAEGAK	Rv1488		3.06689	2	1099.61	-0.460417	550.309
QATAAVENVVDTIVR	Rv2986c		3.63585	2	1585.86	2.10888	793.433
QATKDAGQIAGLNVLR	Rv0350		3.54252	3	1654.92	0.501711	552.313
QAVGVFASNDAADR	Rv3705c		3.26869	2	1420.68	1.77262	710.846
QDLVNYAGVSGDLNPIHWDDEIAK	Rv0636		2.50313	3	2669.29	2.77971	890.435
QDTTSAVLLEK	Rv1876		3.44673	2	1204.64	0.00338041	602.825
QDVLAAAEQK	Rv2215		3.14238	2	1072.56	0.14252	536.785
QDYGGGADYTR	Rv0020c		3.35648	2	1202.51	-0.339095	601.757
QEAVLEDPYILLVSSK	Rv0440		5.09861	2	1803.98	2.16161	902.493
QEGVSDGKLEVYSPNSPLGGALIDAK	Rv1080c		5.44688	3	2644.35	2.12744	882.122
QEIENSDSDYDR	Rv0440		3.27042	2	1470.6	0.482192	735.803
QEIENSDSDYDREK	Rv0440		3.69913	3	1727.74	0.439848	576.584
QELDEISTNIR	Rv3874		3.65216	2	1317.66	0.321243	659.336
QELPLIEEWLQFVGEK	Rv0211		4.72953	2	1958.03	0.797104	979.518
QEVDNALNQAAK	Rv0566c		3.8241	2	1300.65	1.3972	650.829
QGLTLPASVDLEK	Rv0814c		3.83789	2	1370.75	1.13564	685.881
QGLTLPASVDLEKETVITGR	Rv0814c		2.56721	3	2127.17	1.63657	709.728
QGTPNWVDLQTTDQSAAK	Rv0577		4.00377	2	1959.94	-0.94438	980.473
QGYQLGEQVLR	Rv0351		3.55745	2	1290.68	0.268247	645.844
QIAFNSGLEPGVVAEK	Rv0440		4.51428	2	1658.88	1.41274	829.942
QISAVQSSLER	Rv0967		2.89433	2	1217.65	-0.205595	609.328
QKQELDEISTNIR	Rv3874		5.05871	3	1573.82	-0.389689	525.277
QLAGGTDPVQAAAPGTIR	Rv2445c		2.78936	2	1722.92	2.52531	861.963
QLAIGQDAPIEVVR	Rv1223		2.69504	2	1508.84	0.880621	754.926
QLIGEIISR	Rv2445c		2.60191	2	1028.61	-0.0101302	514.809
QLQDLLSNAK	Rv1080c		3.10072	2	1129.62	0.262265	565.314
QMVGVGLAR	Rv2632c		2.73077	2	930.519	-0.242777	465.763
QPGDYFTTITSDEHPGK	Rv2428		3.0609	3	1892.87	0.463449	631.627
QQLEDGDFVAAR	Rv1324		3.0528	2	1348.65	0.253907	674.828
QSGGYGPSPGGGQPGYGGYGEYGR	Rv0020c		3.47783	2	2304.99	-0.53618	1153
QSGVALPGSVVK	Rv1080c		3.78439	2	1141.66	0.239312	571.333
QSLSWTLESSSLLK	Rv2185c		2.46387	2	1578.84	1.64179	789.924
QTGEWKDGEALFLR	Rv0054		4.31083	3	1649.83	-1.36886	550.614
QVGVPYILVALNK	Rv0685		3.46098	2	1413.85	1.30346	707.428
QWAEAAADALTR	Rv2731		3.11904	2	1302.64	-0.309489	651.825
RDGIDAASEIASK	Rv1626		2.99325	2	1332.68	1.28337	666.842
RFETELLDHMR	Rv1308		3.68943	3	1446.72	0.276772	482.91
RGGTNLTQVLK	Rv1388		3.26639	2	1186.69	0.354032	593.849
RGPQALSLR	Rv0871		2.64006	2	997.59	0.00523715	499.299
RGTDIDAVLEFR	Rv0733		2.66536	2	1391.73	0.52591	696.368
RIDILAEYER	Rv2465c		3.12178	2	1277.69	1.22696	639.347
RIPLDVAEGDTVIYSK	Rv3418c		5.50735	2	1775.96	1.73736	888.482
RTETDDVSEDSLEELK	Rv2699c		3.99233	2	1865.87	2.99352	933.437
RYPSEPVSLVDVTR	Rv0283		3.12266	3	1617.86	-0.39585	539.958
SAAAAAGADEWHDPR	Rv1074c		3.17688	2	1524.68	1.4303	762.846
SADGSPPYVVR	Rv2302		2.69729	2	1147.57	0.217144	574.291
SALQNAASIAGLFLTTEAVVADKPEK	Rv0440		8.3616	4	2644.42	0.450621	661.861
SALVGSGLVDDIR	Rv1466		3.67057	2	1301.71	1.17986	651.357
SASSTVEAPVAR	Rv2839c		2.95948	2	1174.61	-0.0447208	587.807
SAVLNASSVAR	Rv3417c		3.00276	2	1074.59	-0.562161	537.798
SDFEMVEVAR	Rv3250c		2.46102	2	1182.55	-0.166872	591.777
SDSETFLIATR	Rv1080c		3.53832	2	1239.62	0.901051	620.315
SEFAYGSFVR	Rv2031c		2.74157	2	1162.55	0.516987	581.78
SEIEEALR	Rv0363c		2.90108	1	946.484	0.148555	946.484
SETFTTADDNQPSVQIQVYQGER	Rv0350		4.21501	3	2613.21	1.22745	871.741
SFEAFTDVVMR	Rv0831c		2.67007	2	1301.62	0.494373	651.314
SGAGGVDAADWAEMLMR	Rv3105c		2.70366	2	1736.78	2.20744	868.892
SGEPAMMLIGGDATR	Rv3509c		3.18922	2	1505.71	1.86898	753.359
SGGFDVVLYGR	Rv3237c		2.66278	2	1169.59	-0.611682	585.301
SGNLQELIDTK	Rv1448c		3.28431	2	1217.64	0.896787	609.323
SGVGVAESGASYAAR	Rv1386		3.52737	2	1381.67	1.06063	691.34
SIAEQGHLPAEVLDTAAVTIAK	Rv0951		2.64824	3	2234.21	1.69001	745.407
SIGVYAVNYPASDDYR	Rv1984c		3.14986	2	1789.84	1.61317	895.425
SLAETAELLYGTALLAEGGALEDPAR	Rv2299c		5.63514	3	2631.36	3.7619	877.792
SLENYIAQTR	Rv1980c		2.88523	2	1194.61	-0.192294	597.809
SLFPEFSELFAAFPSFAGLRPTFDTR	Rv2031c		3.44244	3	2950.48	1.8899	984.166
SLVVSSEEDEPVTMYLR	Rv3457c		3.11422	2	1953.95	-0.143375	977.477
SMSELAAPGNTPSLDEVR	Rv2744c		4.28386	2	1873.9	1.19629	937.453
SPAGAWQYTAK	Rv1908c		3.51291	2	1179.58	0.251058	590.293
SPGGIFNELPR	Rv3800c		3.12369	2	1186.62	0.263328	593.815
SPTmLATDLSLR	Rv1908c	M4(Oxidation)	3.40575	2	1320.69	1.80358	660.846
SPTMLATDLSLR	Rv1908c		3.36487	2	1304.69	0.267283	652.848
SQQSFEEVSAR	Rv0475		3.02018	2	1267.59	-0.0119183	634.299
SSALPTGVEALK	Rv0871		2.51437	2	1172.65	-0.349893	586.83
SSHTWFVLR	Rv0815c		3.45375	3	1132.59	0.598161	378.202
STLSYAIAGHPK	Rv1463		2.93729	2	1244.66	1.05984	622.836
STPLTEEQIGEVVR	Rv3046c		3.21186	2	1557.82	2.18506	779.411
STQHDAADALFR	Rv3196A		4.27191	3	1331.63	0.30053	444.55
STVEQLSPTR	Rv2462c		2.64743	2	1117.58	0.0583096	559.296
SVFDDGLAFDGSSIR	Rv2220		3.55169	2	1585.75	1.66446	793.38
SVSNAIASGAQVANVK	Rv1223		3.25658	2	1515.81	1.15935	758.411
SVVGVTTNPSIFQK	Rv1448c		3.21808	2	1476.81	0.895943	738.907
SYQAILDANPGSVEAK	Rv1324		2.95085	2	1662.84	1.54784	831.922
TAANSFEAQAAR	Rv1098c		3.24754	2	1236.6	0.433721	618.802
TAGGSLASDAQLAALR	Rv1630		4.97995	2	1501.8	0.692458	751.403
TAIAAAVDAYK	Rv2996c		3.18104	2	1093.59	-0.165194	547.298
TAVGLFDVSHLGK	Rv2211c		2.92346	2	1343.73	0.740017	672.37
TDAATLAQEAGNFER	Rv3874		5.41135	2	1593.75	2.36968	797.381
TDDVAGDGTTTATVLAQALVR	Rv0440		5.32972	2	2075.06	0.098251	1038.03
TDLQDPVK	Rv0815c		2.69927	2	915.478	-0.704156	458.242
TEEFASTVLGK	Rv0468		2.59786	2	1181.61	0.107284	591.306
TEGPSNPLILVFGR	Rv1352		2.83078	2	1499.82	0.794944	750.415
TESDLLDIR	Rv3457c		2.49767	2	1061.55	-0.202121	531.277
TGALSPFGELTFPVPSDDLPYIHPVTVINR	Rv0863		7.86285	3	3252.7	0.407781	1084.9
TGASVVGPVPLPTEK	Rv0700		2.92445	2	1451.81	0.736829	726.409
TGDPLQFTEDEGIR	Rv1323		3.425	2	1577.75	1.80423	789.377
TGIAQVATVSSR	Rv3417c		3.38401	2	1189.65	-0.589811	595.33
TGNLVYTAGQLPLEAGK	Rv3678c		3.27306	2	1731.93	2.2604	866.469
TGVTVAEVR	Rv0688		3.1033	2	931.519	-1.47668	466.263
THAIGQIVPGK	Rv1630		3.63402	2	1120.65	-0.966823	560.827
THGAGPADLVGPEPEAAPLEQMGLGWK	Rv1908c		2.90085	3	2728.34	1.21929	910.119
THGVILTEAAAAK	Rv2204c		4.5707	2	1281.72	0.509608	641.362
TIAYDEEAR	Rv0440		2.86336	1	1067.5	-0.394651	1067.5
TISLQPTDGLVR	Rv1310		2.72276	2	1299.73	0.83056	650.368
TIVGLETPDSGSVK	Rv2477c		2.79856	2	1402.74	0.527795	701.875
TIYDLEEEGVTPLR	Rv2711		3.35789	2	1634.83	2.20013	817.919
TLDGDQTAEFGGVR	Rv2204c		3.54109	2	1465.69	0.485219	733.35
TLHDQALSAAAQAK	Rv2744c		4.6019	2	1424.75	0.623526	712.879
TLIINLPGSPGGVR	Rv0865		2.54291	2	1393.82	0.933538	697.412
TLLSSIPGAAVTSIR	Rv3457c		3.33356	2	1485.87	1.30215	743.436
TLNINFFVHDPFTLEPYSR	Rv2220		2.76492	3	2310.16	1.50958	770.724
TLSGDLTTNPTAATGNVK	Rv1411c		4.89027	2	1760.91	1.98316	880.957
TLTEDVLDTLAR	Rv3196A		3.35143	2	1346.72	0.984316	673.862
TMGHAGAIVSGSSGTAAAK	Rv0952		2.99093	3	1673.83	0.345846	558.614
TNVSKPVVGYVAGFTAPEGK	Rv0952		3.93654	3	2021.07	-0.163705	674.362
TPAQVLLR	Rv2971		2.65536	2	897.551	-0.5306	449.279
TPEQVALVEAYAK	Rv1475c		4.51275	2	1418.75	1.01823	709.881
TQDVAVLQLR	Rv0125		3.22679	2	1142.65	0.345285	571.83
TQIDQVESTAGSLQGQWR	Rv3874		6.97601	3	2003.98	1.00122	668.665
TTHQYVTQIDELVK	Rv2882c		4.98094	2	1674.87	2.34855	837.94
TTLTAAITK	Rv0685		2.63139	2	919.546	0.170526	460.277
TTPSIVAFAR	Rv0350		2.63089	2	1062.59	-0.216038	531.801
TTQTIYIDADPGEVMK	Rv2185c		3.34578	2	1781.87	1.60215	891.436
TTVGEIGILPR	Rv1311		3.49471	2	1155.67	0.637285	578.341
TTVTGVEMFR	Rv0685		3.18638	2	1140.57	0.315503	570.79
TTVTGVEmFR	Rv0685	M8(Oxidation)	2.52577	2	1156.57	0.380411	578.787
TVANFVGLAQGTK	Rv0009		4.07041	2	1305.72	0.874198	653.362
TVAPSLETFLNVVR	Rv0053		2.79663	2	1545.87	1.4885	773.437
TVDAVGTMDEVFAR	Rv0733		3.72751	2	1510.72	1.72295	755.865
TVEQAIAELSAK	Rv2889c		3.30031	2	1259.68	0.217944	630.346
TVGDVVAYIQK	Rv2244		3.36419	3	1192.66	-0.0772543	398.224
TVGETWGLPSPEEAAAAEAEVFATR	Rv3614c		4.46249	3	2589.25	0.534067	863.754
TVIEVEVDEIGPSLR	Rv0054		3.29638	2	1655.89	0.839978	828.447
TVSLPVGADEDDIK	Rv2031c		3.35773	2	1458.73	1.27999	729.871
TVSLPVGADEDDIKATYDK	Rv2031c		4.17858	2	2037	1.02642	1019.01
TVVVGTDGSDSSMR	Rv1636		3.22497	2	1410.65	1.29121	705.831
TYLESQLEELGQR	Rv2145c		3.48389	2	1565.78	0.737382	783.395
VAAAPSPVAAAFNDEVR	Rv0444c		2.85633	2	1684.86	-0.511464	842.936
VAALQEIQAAIGAAR	Rv3193c		2.71984	2	1481.84	0.090582	741.425
VAELTADLQR	Rv0351		3.00139	2	1115.61	0.0601638	558.306
VAETGDREELVPMTPFER	Rv3920c		2.67004	3	2076.01	0.880427	692.674
VAEVVLETLGTPK	Rv1626		2.71916	2	1355.78	0.80478	678.393
VAIFDGTVEAYLHR	Rv2889c		3.27072	3	1590.83	-0.180834	530.947
VAITPAGVAELTR	Rv2780		2.91439	2	1297.75	-0.1073	649.377
VALEAPLK	Rv0440		2.58552	1	840.52	1.67093	840.52
VATAGEPNFMDLK	Rv3881c		3.76089	2	1392.68	0.99836	696.846
VAVIDTGVTPHPR	Rv1796		4.62591	3	1361.75	-0.161334	454.589
VAVPQLTEER	Rv2882c		2.61209	2	1141.62	0.785384	571.315
VDIAIVGLSTR	Rv3800c		3.20623	2	1143.67	0.217031	572.34
VDLVFGSNSELR	Rv1908c		3.23408	2	1335.69	0.444914	668.349
VDNVDNLTVAR	Rv1223		3.43171	2	1215.63	0.107655	608.32
VEEGIEGLVHISELAER	Rv1630		3.4888	3	1879.98	0.663718	627.331
VEEQGLDVDTPAEVAK	Rv3001c		3.66707	2	1699.84	2.06332	850.425
VEFEIGHSPK	Rv3648c		3.19422	3	1142.58	0.595288	381.533
VEIEVDDDLIQK	Rv0634A		2.58652	2	1415.73	0.773709	708.367
VEQMASESLR	Rv0123		2.90631	2	1149.56	0.867835	575.283
VEQPQNQPVLLLR	Rv1829		3.57866	2	1533.88	1.73919	767.442
VEQVYATELDALR	Rv0313		3.16766	2	1506.78	2.21626	753.895
VGDEVLAVGAPLGLR	Rv1223		2.6915	2	1465.84	1.19906	733.423
VGGGDPAGNPTLYDAIQK	Rv2603c		3.82329	2	1772.89	2.03965	886.946
VGMTENDPQAVK	Rv1177		3.44879	2	1288.62	0.690699	644.814
VGTFNPAALLHGSQGIR	Rv3389c		2.98047	3	1737.94	0.378839	579.985
VGVTGNPANTNALIAMTNAPDIPR	Rv1240		2.62022	3	2407.25	2.51513	803.087
VGVVAESGPDER	Rv0155		2.96397	2	1214.6	0.311871	607.804
VGVVGAGQMGSGIAEVSAR	Rv0468		3.8352	2	1744.9	2.1041	872.956
VIASAVAEGLQAR	Rv2890c		3.36229	2	1284.73	1.04291	642.868
VIDIIGTSPTSWEQAAAEAVQR	Rv0379		2.79809	2	2342.2	0.207091	1171.6
VIEPIDMDAYR	Rv1837c		2.49703	2	1321.65	0.975264	661.327
VIEQDMAVDSAGK	Rv0379		3.23076	2	1362.66	0.97713	681.833
VIGAGKPLLIIAEDVEGEALSTLVVNK	Rv0440		9.81062	3	2748.59	5.64743	916.869
VIQGFMIQGGDPTGTGR	Rv0009		4.28278	2	1733.87	1.91818	867.437
VIQGFmIQGGDPTGTGR	Rv0009	M6(Oxidation)	2.65182	2	1749.86	0.830273	875.434
VKFPAYLLTAHK	Rv3699		4.15195	3	1387.81	1.46193	463.275
VLAAVGMAPITLDPDR	Rv1653		2.82508	2	1638.89	1.49823	819.949
VLDDEFGIVK	Rv1436		2.59139	2	1134.6	-0.00680827	567.806
VLDPLYTAMGNR	Rv2466c		3.25194	2	1349.69	1.00875	675.348
VLDVDQPTGLVTVEGGAK	Rv1771		3.359	2	1797.96	1.44072	899.485
VLHDKFPDLNETK	Rv0685		4.68221	3	1555.81	-0.0744181	519.275
VLHQNPAVADPMGAAFDYAAEVATIDVDALTR	Rv1908c		7.66018	3	3341.65	1.11705	1114.56
VLIAEDEALIR	Rv1626		3.2599	2	1241.71	0.457102	621.359
VLSLAQDTADR	Rv2145c		3.30913	2	1188.62	0.448269	594.815
VLWQAAGPDTISGATIPQGEQSTGK	Rv1926c		5.03908	3	2512.27	2.42397	838.096
VNEALHNAQAAASAYNDAAGEQLTAALSAMSR	Rv3880c		2.76896	3	3216.54	0.318976	1072.85
VNIKPLEDK	Rv3418c		3.14267	2	1055.61	-0.275454	528.308
VNVKPQVDLWTFGDTGR	Rv3248c		2.72988	3	1932	0.626335	644.671
VPADQVDQGIEYYK	Rv2557		3.22043	2	1624.79	1.84416	812.898
VPAENAEYVGVR	Rv3583c		3.21066	2	1303.66	0.155668	652.336
VPDNLAELGR	Rv0066c		2.65451	2	1083.58	0.0295335	542.293
VPEDTLNKVDAAVAEAK	Rv0350		6.20629	2	1769.93	1.83663	885.469
VPGYAPQGGGYAEPAGR	Rv0020c		3.27312	2	1646.79	1.14992	823.901
VPSAEEMADSLR	Rv1133c		3.38128	2	1304.62	1.39478	652.812
VPSVAGLDVDAAR	Rv3682		3.28136	2	1269.68	0.316678	635.344
VPVFVFHPAGGSTVVYEPLLGR	Rv3800c		4.10222	3	2341.27	1.45928	781.096
VQADFANYR	Rv0351		2.54645	2	1083.52	-0.942989	542.264
VQFQGGGPHAVYLLDGLR	Rv0129c		3.49511	3	1927.02	0.59479	643.011
VQIQQAIEEAQR	Rv2744c		3.33597	2	1412.75	1.83851	706.88
VQIVGDDIFVTNPER	Rv1023		3.12204	2	1701.89	2.55368	851.446
VQLTHGSFTSK	Rv3865		3.44844	2	1204.63	-0.180772	602.82
VQTPDDPTFALAR	Rv0538		2.67456	2	1430.73	1.60242	715.869
VSAELITAAR	Rv3028c		2.85367	2	1030.59	-0.97899	515.798
VSAGEAEEAEPADEGAAR	Rv2462c		4.68373	2	1758.78	0.397254	879.893
VSALLEALPK	Rv1388		3.04207	2	1040.64	-0.023001	520.821
VSEEVLLER	Rv0733		2.77421	2	1073.58	-0.0983036	537.295
VSTVKDLLPLLEK	Rv0440		3.06801	3	1454.89	1.91356	485.633
VTAWELYGK	Rv3142c		2.6249	2	1066.56	-0.458754	533.782
VTFIVDPNNEIQFVSATAGSVGR	Rv2428		3.22087	3	2421.25	1.7979	807.753
VTGPVVDVEFPR	Rv1310		3.33397	2	1314.71	1.35205	657.857
VTGTAPIYEILHDAK	Rv1636		3.96252	3	1627.87	-0.192748	543.294
VTSELSHTQGELR	Rv3105c		2.8166	2	1456.74	0.726693	728.874
VVADLTPQNQALLNAR	Rv1837c		4.37561	2	1722.95	0.758062	861.979
VVDGDGQAVGGAFVR	Rv0814c		4.20695	2	1446.74	0.948101	723.871
VVDPDDIETLQDLIVGAMR	Rv3716c		5.35256	3	2099.08	4.73127	700.365
VVDWLVDKFK	Rv0350		2.69	2	1248.7	0.607984	624.853
VVEPLPNAMFR	Rv3462c		2.8939	2	1272.68	0.0536286	636.842
VVFTDGSEEEFQR	Rv0211		3.17179	2	1542.71	1.06082	771.858
VVNPLGQPIDGR	Rv1308		3.14416	2	1264.7	-0.11869	632.854
VVPSVVMLETDLGR	Rv0983		2.85185	2	1514.83	2.23873	757.918
VVQDHVASVFR	Rv0333		3.35503	2	1256.68	0.548485	628.841
VVSWYDNEWGYSNR	Rv1436		3.40474	2	1774.79	2.1371	887.897
VVVELSPYDLSR	Rv3462c		3.02562	2	1376.74	1.36756	688.876
VVVTKDETTIVEGAGDTDAIAGR	Rv0440		3.73625	3	2317.19	1.20098	773.069
VWGADYVGDTK	Rv0491		2.60233	2	1210.57	0.276768	605.791
VWVSPVDTIVR	Rv2919c		2.59683	2	1270.72	0.223922	635.862
VYQNAGGTHPTTTYK	Rv1980c		3.00474	3	1637.79	-0.483287	546.602
VYRDETAPLLEYYR	Rv0733		4.89256	3	1787.9	0.519968	596.637
WAEITDLSGAK	Rv0148		3.08993	2	1190.61	0.231016	595.806
WDATATELNNALQNLAR	Rv3875		5.6633	2	1900.95	0.0474731	950.979
WDHVQDIGDVPAFELDAIK	Rv3628		3.98406	3	2168.07	0.83571	723.361
WDLTASELAR	Rv0462		2.98389	2	1161.59	-0.866497	581.298
WEHVMSEDVER	Rv2711		2.80301	2	1416.62	1.08641	708.815
WETFLTSELPGWLQANR	Rv3804c		4.9794	2	2048.02	-0.458307	1024.52
WFTAAEALEYGFVDHIITR	Rv2461c		3.16054	3	2239.12	1.41699	747.045
WGAEVYHALK	Rv1023		2.84639	3	1173.61	0.44709	391.873
WGAPTITNDGVSIAK	Rv0440		4.51468	2	1529.8	0.421682	765.402
WGLPVDQLR	Rv3281		2.58022	2	1083.59	-0.300315	542.301
WLAEHAATGEADSTDALIGAQR	Rv3913		5.24106	3	2283.1	0.561625	761.705
WLEHPEELADEFAK	Rv1908c		3.43439	3	1713.81	0.156188	571.942
WLTIAQAFAGPPGR	Rv0036c		3.17863	2	1484.8	0.993036	742.905
WNSIAEVIGR	Rv3311		2.69611	2	1144.61	-1.15722	572.808
WSGFPSETR	Rv2140c		2.77906	2	1066.49	-0.452627	533.751
WSLASVNVDVAPR	Rv1324		3.32493	2	1413.75	1.48304	707.379
WSPDSGETIAER	Rv3800c		3.03852	2	1347.62	0.543501	674.313
WVASVEELMNAVDESIPDPVR	Rv0685		5.94763	2	2356.16	4.20678	1178.58
YAGDLAFPR	Rv1023		2.57153	2	1009.51	-0.747182	505.258
YALVIYAAK	Rv1390		2.53811	2	1011.59	-0.284275	506.297
YANAIGSAELAESSVQGR	Rv2744c		4.48138	2	1822.9	2.23876	911.952
YDSAGVPTFESVR	Rv1638A		3.58152	2	1427.68	1.30501	714.345
YFNDGDIVEGTIVK	Rv1630		3.48962	2	1569.78	2.4153	785.395
YGDISGPPR	Rv2680		2.59729	2	961.474	-0.0726526	481.241
YGIDNEPQGVAGGGK	Rv0283		2.67792	2	1461.7	0.685693	731.353
YGQAVAESDVQPLGRPNIEVTK	Rv2462c		3.96904	3	2371.23	1.38726	791.081
YGTALGATELDAESPQGR	Rv1638A		3.70918	2	1835.88	0.8205	918.443
YNGEEYLILSAR	Rv3418c		3.46522	2	1427.72	1.30984	714.363
YNLFFDDR	Rv2204c		2.51984	2	1089.5	-0.984245	545.253
YPSEPVSLVDVTR	Rv0283		2.92255	2	1461.76	1.10556	731.384
YPVEGGGNQDWWPNR	Rv1908c		3.51423	2	1774.8	2.32679	887.902
YSDFIAWPIR	Rv2299c		2.48401	2	1267.65	1.33944	634.328
YVDAWGGMIQSR	Rv2971		3.2354	2	1382.65	0.218507	691.83
