# Supplementary material for: Proteomic analysis of purified protein derivative of Mycobacterium tuberculosis
Source: Clin Proteomics. 2013 Jul 19;10(1):8. doi: 10.1186/1559-0275-10-8 (PMC3729367; doi:10.1186/1559-0275-10-8)
Supplement: Additional file 2: Table S2 — List of proteins identified from M. tuberculosis PPD (CT68). [file 1559-0275-10-8-S2.xls]

## Sheet: sheet1
Prasad et al. Proteomic analysis of purified protein derivative of Mycobacterium tuberculosis
Table S2: List of proteins identified from M. tuberculosis PPD (CT68)
Protein Accession	GI Accession	Description	Score	Coverage	# Proteins	# Unique Peptides	# Peptides	# PSMs	# AAs	MW [kDa]	calc. pI	Functional Classification	Whether reported from M. avium PPDs?	Whether reported from M. bovis PPDs?	Whether reported from M. tuberculosis PPD-S2?
Rv4001	345462032	unnamed protein product	2.67	17.46	1	1	1	1	63	6.9	5.31	-	-	-	-
Rv3874	15611010	esxB gene product	292.45	81.00	1	7	7	75	100	10.8	4.67	cell wall and cell processes	-	Yes	Yes
Rv3875	57117165	esxA gene product	123.43	37.89	1	2	2	31	95	9.9	4.51	cell wall and cell processes	-	Yes	Yes
Rv2145c	15609282	wag31 gene product	45.04	41.54	1	9	9	14	260	28.3	4.89	cell wall and cell processes	Yes	Yes	Yes
Rv2462c	15609599	tig gene product	31.92	26.18	1	8	8	9	466	50.6	4.55	cell wall and cell processes	-	-	Yes
Rv0475	15607616	hbhA gene product	31.11	34.67	1	6	6	8	199	21.5	9.19	cell wall and cell processes	-	Yes	Yes
Rv1980c	15609117	mpt64 gene product	24.42	33.33	1	6	6	7	228	24.8	5.01	cell wall and cell processes	Yes	Yes	Yes
Rv1198	15608338	esxL gene product	22.78	31.91	3	1	2	6	94	9.9	5.19	cell wall and cell processes	-	Yes	Yes
Rv1926c	15609063	mpt63 gene product	22.08	35.85	1	3	3	6	159	16.5	5.06	cell wall and cell processes	-	Yes	Yes
Rv1038c	15608178	esxJ gene product	17.53	32.65	4	3	3	5	98	11.0	5.36	cell wall and cell processes	-	-	-
Rv2376c	15609513	cfp2 gene product	17.15	27.98	1	3	3	5	168	16.6	6.54	cell wall and cell processes	-	Yes	Yes
Rv2346c	15609483	esxO gene product	16.95	31.91	3	1	2	4	94	9.9	4.93	cell wall and cell processes	-	-	Yes
Rv1860	57116926	apa gene product	15.45	8.31	1	2	2	5	325	32.7	5.11	cell wall and cell processes	Yes	Yes	Yes
Rv0283	15607424	unnamed protein product	14.14	11.52	1	5	5	5	538	55.9	7.28	cell wall and cell processes	-	-	Yes
Rv3881c	15611017	unnamed protein product	12.43	12.17	1	4	4	4	460	47.6	4.87	cell wall and cell processes	-	-	Yes
Rv1488	15608626	unnamed protein product	12.04	11.55	1	4	4	4	381	41.3	6.38	cell wall and cell processes	-	-	-
Rv3615c	15610751	unnamed protein product	11.87	10.68	1	2	2	4	103	10.8	5.31	cell wall and cell processes	-	-	-
Rv0379	57116727	secE2 gene product	11.71	49.30	1	2	2	4	71	8.0	8.56	cell wall and cell processes	-	-	Yes
Rv3865	15611001	unnamed protein product	9.96	33.01	1	3	3	3	103	10.6	6.52	cell wall and cell processes	-	-	Yes
Rv3879c	15611015	unnamed protein product	9.44	4.94	1	3	3	3	729	74.4	5.60	cell wall and cell processes	-	-	-
Rv2945c	15610082	lppX gene product	9.42	15.88	1	3	3	3	233	24.1	5.22	cell wall and cell processes	-	Yes	Yes
Rv1411c	15608549	lprG gene product	7.43	7.63	1	1	1	2	236	24.5	7.99	cell wall and cell processes	Yes	Yes	Yes
Rv3763	15610899	lpqH gene product	7.12	11.95	1	1	1	2	159	15.1	7.08	cell wall and cell processes	-	-	Yes
Rv1270c	15608410	lprA gene product	6.87	11.48	1	2	2	2	244	24.9	5.58	cell wall and cell processes	-	Yes	Yes
Rv2150c	15609287	ftsZ gene product	5.92	7.65	1	2	2	2	379	38.7	4.72	cell wall and cell processes	-	-	-
Rv2477c	15609614	unnamed protein product	5.53	4.12	1	2	2	2	558	61.9	5.31	cell wall and cell processes	-	-	-
Rv1174c	15608314	TB8.4 gene product	5.17	9.09	1	1	1	2	110	10.9	4.91	cell wall and cell processes	Yes	-	-
Rv3867	15611003	unnamed protein product	4.74	14.21	1	1	1	1	183	19.9	4.08	cell wall and cell processes	-	-	Yes
Rv1899c	15609036	lppD gene product	4.62	5.54	1	1	1	1	343	35.0	10.10	cell wall and cell processes	-	-	-
Rv3614c	15610750	unnamed protein product	4.46	13.59	1	1	1	1	184	19.8	4.15	cell wall and cell processes	-	-	-
Rv3006	15610143	lppZ gene product	3.46	4.29	1	1	1	1	373	38.7	5.06	cell wall and cell processes	-	-	Yes
Rv3682	57117145	ponA2 gene product	3.28	1.60	1	1	1	1	810	84.6	5.52	cell wall and cell processes	-	-	-
Rv1984c	15609121	cfp21 gene product	3.15	7.37	1	1	1	1	217	21.8	5.97	cell wall and cell processes	-	Yes	Yes
Rv3036c	15610173	TB22.2 gene product	3.12	6.61	1	1	1	1	227	24.4	5.43	cell wall and cell processes	Yes	-	Yes
Rv3868	15611004	unnamed protein product	3.04	2.79	1	1	1	1	573	62.4	5.19	cell wall and cell processes	-	-	-
Rv2878c	15610015	mpt53 gene product	3.03	6.94	1	1	1	1	173	18.4	5.40	cell wall and cell processes	-	Yes	Yes
Rv1463	15608601	unnamed protein product	2.94	4.51	1	1	1	1	266	28.8	6.14	cell wall and cell processes	-	-	-
Rv2875	15610012	mpt70 gene product	2.87	5.18	1	1	1	1	193	19.1	4.94	cell wall and cell processes	-	Yes	-
Rv0686	15607826	unnamed protein product	2.77	6.04	1	1	1	1	265	28.6	8.63	cell wall and cell processes	-	-	-
Rv3880c	15611016	unnamed protein product	2.77	27.83	1	1	1	1	115	12.2	4.84	cell wall and cell processes	-	-	-
Rv3584	15610720	lpqE gene product	2.73	4.95	1	1	1	1	182	18.8	9.35	cell wall and cell processes	Yes	-	-
Rv3193c	15610329	unnamed protein product	2.72	1.51	1	1	1	1	992	107.4	9.03	cell wall and cell processes	-	-	-
Rv0538	15607678	unnamed protein product	2.67	2.37	1	1	1	1	548	55.0	4.63	cell wall and cell processes	-	-	Yes
Rv1269c	15608409	unnamed protein product	2.66	12.10	1	1	1	1	124	12.5	8.48	cell wall and cell processes	-	-	-
Rv0518	15607659	unnamed protein product	2.56	4.33	1	1	1	1	231	24.6	5.08	cell wall and cell processes	-	-	-
Rv0282	15607423	unnamed protein product	2.49	1.43	1	1	1	1	631	68.1	5.25	cell wall and cell processes	-	-	-
Rv2744c	57117019	35kd_ag gene product	44.54	42.22	1	8	8	12	270	29.2	5.96	conserved hypotheticals	Yes	-	Yes
Rv1827	15608964	cfp17 gene product	39.81	21.60	1	3	3	12	162	17.2	4.48	conserved hypotheticals	-	Yes	Yes
Rv3716c	15610852	unnamed protein product	21.58	31.58	1	2	2	4	133	13.3	4.88	conserved hypotheticals	-	Yes	Yes
Rv2204c	15609341	unnamed protein product	19.25	29.66	1	3	3	6	118	12.5	4.60	conserved hypotheticals	-	-	Yes
Rv2185c	15609322	TB16.3 gene product	18.19	40.28	1	5	5	6	144	16.3	4.86	conserved hypotheticals	-	-	-
Rv3208A	57117073	TB9.4 gene product	15.05	51.11	1	3	3	4	90	9.4	5.14	conserved hypotheticals	-	-	-
Rv3196A	57117069	unnamed protein product	13.84	57.58	1	3	3	4	66	7.3	5.05	conserved hypotheticals	-	Yes	Yes
Rv0577	15607717	TB27.3 gene product	12.24	14.56	1	2	2	3	261	27.3	4.61	conserved hypotheticals	-	Yes	Yes
Rv2626c	15609763	unnamed protein product	11.81	29.37	1	3	3	3	143	15.5	5.14	conserved hypotheticals	-	Yes	Yes
Rv0831c	15607971	unnamed protein product	11.62	16.61	1	4	4	4	271	30.2	5.22	conserved hypotheticals	-	Yes	Yes
Rv0787A	57116783	unnamed protein product	9.33	34.18	1	2	2	3	79	8.6	4.67	conserved hypotheticals	Yes	-	-
Rv0333	15607474	unnamed protein product	9.33	29.03	1	3	3	3	124	13.1	4.61	conserved hypotheticals	-	Yes	-
Rv2302	15609439	unnamed protein product	8.96	27.50	1	2	2	3	80	8.6	6.52	conserved hypotheticals	-	-	-
Rv0164	57116699	TB18.5 gene product	7.90	9.32	1	1	1	2	161	17.7	4.97	conserved hypotheticals	-	-	Yes
Rv0863	15608003	unnamed protein product	7.86	32.26	1	1	1	1	93	10.1	5.39	conserved hypotheticals	-	-	-
Rv3699	15610835	unnamed protein product	7.65	5.15	1	2	2	2	233	25.0	4.82	conserved hypotheticals	-	-	Yes
Rv0566c	15607706	unnamed protein product	7.56	15.95	1	2	2	2	163	18.1	9.20	conserved hypotheticals	-	-	-
Rv0569	15607709	unnamed protein product	7.47	13.64	1	1	1	2	88	9.5	6.14	conserved hypotheticals	-	Yes	Yes
Rv1638A	57116895	unnamed protein product	7.29	36.47	1	2	2	2	85	9.5	4.60	conserved hypotheticals	-	-	-
Rv1466	15608604	unnamed protein product	7.10	11.30	1	1	1	2	115	12.4	3.95	conserved hypotheticals	-	-	Yes
Rv2466c	15609603	unnamed protein product	6.88	11.59	1	2	2	2	207	23.0	5.57	conserved hypotheticals	-	-	-
Rv3678c	15610814	unnamed protein product	6.80	18.54	1	2	2	2	151	15.2	5.20	conserved hypotheticals	-	-	Yes
Rv1829	15608966	unnamed protein product	6.50	14.63	1	2	2	2	164	18.1	4.58	conserved hypotheticals	-	-	Yes
Rv3718c	15610854	unnamed protein product	6.20	17.69	1	2	2	2	147	15.7	7.40	conserved hypotheticals	-	-	-
Rv0036c	15607178	unnamed protein product	6.18	12.06	1	2	2	2	257	27.5	5.03	conserved hypotheticals	-	-	-
Rv3780	15610916	unnamed protein product	6.03	15.73	1	2	2	2	178	19.5	4.89	conserved hypotheticals	Yes	-	Yes
Rv0738	15607878	unnamed protein product	5.96	14.84	1	2	2	2	182	19.1	5.53	conserved hypotheticals	-	-	Yes
Rv0968	15608108	unnamed protein product	5.86	25.51	1	2	2	2	98	10.3	6.29	conserved hypotheticals	-	-	-
Rv1159A	57116835	phhB gene product	5.86	12.77	1	1	1	2	94	10.4	5.69	conserved hypotheticals	-	-	-
Rv1211	15608351	unnamed protein product	5.84	24.00	1	1	1	2	75	7.8	6.02	conserved hypotheticals	-	-	Yes
Rv2680	15609817	unnamed protein product	5.50	9.05	1	2	2	2	210	22.6	4.67	conserved hypotheticals	-	-	-
Rv3920c	15611056	unnamed protein product	5.36	16.58	1	2	2	2	187	20.5	4.46	conserved hypotheticals	-	-	-
Rv0801	15607941	unnamed protein product	5.28	20.00	1	2	2	2	115	12.5	5.06	conserved hypotheticals	-	Yes	Yes
Rv0634A	57116763	unnamed protein product	5.16	24.10	1	2	2	2	83	9.4	5.06	conserved hypotheticals	-	-	-
Rv1893	15609030	unnamed protein product	5.10	33.33	1	2	2	2	72	7.5	4.81	conserved hypotheticals	Yes	Yes	Yes
Rv1732c	15608870	unnamed protein product	4.16	9.34	1	1	1	1	182	19.4	5.29	conserved hypotheticals	-	-	Yes
Rv2699c	15609836	unnamed protein product	3.99	16.00	1	1	1	1	100	10.9	4.37	conserved hypotheticals	-	-	Yes
Rv0140	15607282	unnamed protein product	3.90	14.29	1	1	1	1	126	13.8	4.56	conserved hypotheticals	-	-	-
Rv2603c	15609740	unnamed protein product	3.82	7.17	1	1	1	1	251	26.8	4.77	conserved hypotheticals	-	-	Yes
Rv0898c	15608038	unnamed protein product	3.31	17.24	1	1	1	1	87	9.9	6.55	conserved hypotheticals	-	-	-
Rv3705c	15610841	unnamed protein product	3.27	6.54	1	1	1	1	214	22.3	5.14	conserved hypotheticals	-	-	-
Rv2557	15609694	unnamed protein product	3.22	6.25	1	1	1	1	224	24.3	4.91	conserved hypotheticals	-	Yes	Yes
Rv3788	15610924	unnamed protein product	3.22	6.21	1	1	1	1	161	17.4	5.25	conserved hypotheticals	-	-	-
Rv3046c	15610183	unnamed protein product	3.21	11.29	1	1	1	1	124	13.4	5.07	conserved hypotheticals	-	-	Yes
Rv0313	15607454	unnamed protein product	3.17	10.16	1	1	1	1	128	13.9	4.59	conserved hypotheticals	-	-	-
Rv2731	15609868	unnamed protein product	3.12	2.67	1	1	1	1	450	49.8	6.60	conserved hypotheticals	-	-	-
Rv0854	15607994	unnamed protein product	3.08	7.48	1	1	1	1	147	16.3	5.22	conserved hypotheticals	-	-	-
Rv1498A	57116877	unnamed protein product	3.05	15.71	1	1	1	1	70	7.6	6.25	conserved hypotheticals	-	-	Yes
Rv2694c	15609831	unnamed protein product	3.04	13.11	1	1	1	1	122	13.6	8.53	conserved hypotheticals	-	-	-
Rv0123	15607265	unnamed protein product	2.91	8.20	1	1	1	1	122	13.6	9.04	conserved hypotheticals	-	-	-
Rv3463	15610599	unnamed protein product	2.90	5.96	1	1	1	1	285	30.6	7.58	conserved hypotheticals	-	-	-
Rv1352	15608492	unnamed protein product	2.83	11.38	1	1	1	1	123	12.8	5.81	conserved hypotheticals	-	Yes	Yes
Rv2140c	15609277	TB18.6 gene product	2.78	5.11	1	1	1	1	176	18.6	5.73	conserved hypotheticals	-	Yes	Yes
Rv2632c	15609769	unnamed protein product	2.73	9.68	1	1	1	1	93	10.1	5.16	conserved hypotheticals	-	-	Yes
Rv0495c	15607636	unnamed protein product	2.70	7.43	1	1	1	1	296	33.0	7.91	conserved hypotheticals	-	-	-
Rv3311	15610447	unnamed protein product	2.70	2.38	1	1	1	1	420	45.7	4.30	conserved hypotheticals	-	-	Yes
Rv3753c	345462029	unnamed protein product	2.68	8.09	1	1	1	1	173	18.6	4.25	conserved hypotheticals	-	-	-
Rv3237c	15610373	unnamed protein product	2.66	6.88	1	1	1	1	160	17.2	5.05	conserved hypotheticals	-	-	-
Rv3142c	15610278	unnamed protein product	2.62	6.34	1	1	1	1	142	15.9	4.48	conserved hypotheticals	-	-	-
Rv1684	15608822	unnamed protein product	2.56	18.92	1	1	1	1	74	8.3	4.70	conserved hypotheticals	-	-	-
Rv1738	15608876	unnamed protein product	2.56	13.83	1	1	1	1	94	10.6	6.68	conserved hypotheticals	-	-	Yes
Rv0455c	15607596	unnamed protein product	2.48	8.11	1	1	1	1	148	16.6	6.92	conserved hypotheticals	Yes	-	-
Rv0685	15607825	tuf gene product	142.41	59.34	1	16	16	37	396	43.6	5.45	information pathways	-	Yes	Yes
Rv0652	15607792	rplL gene product	71.97	46.92	1	7	7	23	130	13.4	4.65	information pathways	Yes	Yes	Yes
Rv0054	15607196	ssb gene product	39.23	35.98	1	5	5	12	164	17.3	5.21	information pathways	-	Yes	Yes
Rv3457c	15610593	rpoA gene product	38.48	36.02	1	8	8	12	347	37.7	4.75	information pathways	-	Yes	Yes
Rv1080c	15608220	greA gene product	31.98	48.17	1	6	6	9	164	17.8	5.00	information pathways	-	-	Yes
Rv1630	15608768	rpsA gene product	31.48	21.00	1	7	7	9	481	53.2	4.93	information pathways	-	Yes	-
Rv0009	15607151	ppiA gene product	30.07	29.67	1	4	4	8	182	19.2	6.27	information pathways	-	-	Yes
Rv1388	15608527	mihF gene product	29.33	23.68	1	6	6	9	190	20.8	10.33	information pathways	-	-	Yes
Rv2882c	15610019	frr gene product	28.64	39.46	1	5	5	9	185	20.8	5.96	information pathways	Yes	-	Yes
Rv2889c	15610026	tsf gene product	20.40	25.09	1	5	5	6	271	28.7	5.39	information pathways	-	-	Yes
Rv0709	15607849	rpmC gene product	11.43	32.47	1	4	4	4	77	8.9	5.52	information pathways	-	-	-
Rv0700	15607840	rpsJ gene product	11.42	36.63	1	3	3	4	101	11.4	9.38	information pathways	-	-	-
Rv2839c	15609976	infB gene product	11.36	6.11	1	4	4	4	900	94.0	6.37	information pathways	-	-	-
Rv0639	15607779	nusG gene product	10.28	10.50	1	2	2	3	238	25.4	4.81	information pathways	-	Yes	Yes
Rv1390	15608529	rpoZ gene product	8.86	20.00	1	2	2	3	110	11.8	4.46	information pathways	-	-	Yes
Rv2986c	15610123	hupB gene product	6.11	11.68	1	2	2	2	214	22.2	11.94	information pathways	-	-	-
Rv2890c	15610027	rpsB gene product	6.00	9.41	1	2	2	2	287	31.1	6.43	information pathways	-	-	-
Rv3462c	15610598	infA gene product	5.92	31.51	1	2	2	2	73	8.5	9.47	information pathways	-	-	-
Rv0651	15607791	rplJ gene product	5.79	14.04	1	2	2	2	178	18.5	8.10	information pathways	-	-	-
Rv0668	15607808	rpoC gene product	5.56	1.60	1	2	2	2	1316	146.7	6.20	information pathways	-	-	-
Rv3105c	15610242	prfB gene product	5.52	7.94	1	2	2	2	378	42.1	4.94	information pathways	-	-	-
Rv0053	15607195	rpsF gene product	5.46	26.04	1	2	2	2	96	10.9	8.44	information pathways	-	-	Yes
Rv3597c	15610733	lsr2 gene product	5.40	11.61	1	1	1	2	112	12.1	10.08	information pathways	-	-	-
Rv0667	15607807	rpoB gene product	4.68	2.22	1	1	1	1	1172	129.2	5.05	information pathways	-	-	Yes
Rv2555c	15609692	alaS gene product	3.47	1.44	1	1	1	1	904	97.3	5.60	information pathways	-	-	-
Rv3458c	15610594	rpsD gene product	3.28	8.96	1	1	1	1	201	23.5	10.02	information pathways	-	Yes	-
Rv3460c	15610596	rpsM gene product	3.18	8.87	1	1	1	1	124	14.3	11.02	information pathways	-	-	-
Rv0056	15607198	rplI gene product	2.89	9.21	1	1	1	1	152	16.2	8.97	information pathways	-	-	-
Rv0444c	15607585	unnamed protein product	2.86	7.33	1	1	1	1	232	23.9	6.01	information pathways	-	-	-
Rv2582	15609719	ppiB gene product	2.86	2.92	1	1	1	1	308	32.4	9.38	information pathways	-	-	-
Rv0719	15607859	rplF gene product	2.81	6.70	1	1	1	1	179	19.4	10.21	information pathways	-	Yes	-
Rv1641	15608779	infC gene product	2.67	6.47	1	1	1	1	201	22.3	9.79	information pathways	-	-	-
Rv3442c	15610578	rpsI gene product	2.61	5.30	1	1	1	1	151	16.4	10.67	information pathways	-	-	-
Rv0684	57116768	fusA1 gene product	2.60	1.28	1	1	1	1	701	77.2	5.06	information pathways	-	-	Yes
Rv1643	15608781	rplT gene product	2.59	6.20	1	1	1	1	129	14.5	11.09	information pathways	-	-	-
Rv1876	15609013	bfrA gene product	46.19	44.03	1	6	6	11	159	18.3	4.60	intermediary metabolism and respiration	Yes	Yes	Yes
Rv0733	15607873	adk gene product	42.06	41.44	1	8	8	13	181	20.1	5.15	intermediary metabolism and respiration	-	Yes	Yes
Rv3248c	15610384	sahH gene product	33.56	21.01	1	8	8	10	495	54.3	5.22	intermediary metabolism and respiration	Yes	Yes	Yes
Rv0814c	15607954	sseC2 gene product	32.87	67.00	1	5	5	10	100	10.2	4.61	intermediary metabolism and respiration	-	-	Yes
Rv3029c	15610166	fixA gene product	28.31	16.92	1	4	4	10	266	28.1	4.73	intermediary metabolism and respiration	-	-	Yes
Rv1023	15608163	eno gene product	26.97	16.55	1	6	6	9	429	44.9	4.65	intermediary metabolism and respiration	-	-	Yes
Rv2220	15609357	glnA1 gene product	26.70	18.83	1	6	6	9	478	53.5	5.22	intermediary metabolism and respiration	-	Yes	Yes
Rv2215	15609352	dlaT gene product	26.53	14.47	1	6	6	7	553	57.1	5.02	intermediary metabolism and respiration	-	Yes	Yes
Rv3914	15611050	trxC gene product	25.71	32.76	1	3	3	8	116	12.5	5.22	intermediary metabolism and respiration	Yes	Yes	Yes
Rv3028c	15610165	fixB gene product	21.39	23.58	1	5	5	7	318	31.7	4.79	intermediary metabolism and respiration	Yes	Yes	Yes
Rv1436	15608574	gap gene product	17.74	17.70	1	5	5	6	339	35.9	5.45	intermediary metabolism and respiration	Yes	Yes	Yes
Rv3841	15610977	bfrB gene product	17.47	29.28	1	4	4	5	181	20.4	4.83	intermediary metabolism and respiration	-	Yes	Yes
Rv0066c	15607208	icd2 gene product	16.49	9.26	1	6	6	6	745	82.5	5.43	intermediary metabolism and respiration	-	-	Yes
Rv1223	57116844	htrA gene product	15.90	12.69	1	5	5	5	528	54.2	5.16	intermediary metabolism and respiration	-	-	Yes
Rv1324	15608464	unnamed protein product	15.66	19.74	1	4	4	5	304	32.2	4.79	intermediary metabolism and respiration	-	-	Yes
Rv1308	15608448	atpA gene product	13.24	6.38	1	4	4	4	549	59.3	5.15	intermediary metabolism and respiration	-	-	Yes
Rv1837c	15608974	glcB gene product	12.59	7.15	1	4	4	4	741	80.4	5.22	intermediary metabolism and respiration	-	Yes	Yes
Rv0952	15608092	sucD gene product	12.21	17.16	1	3	3	4	303	31.2	5.85	intermediary metabolism and respiration	-	-	Yes
Rv1310	15608450	atpD gene product	12.20	9.67	1	4	4	4	486	53.1	4.97	intermediary metabolism and respiration	-	-	Yes
Rv0984	15608124	moaB2 gene product	11.92	28.73	1	4	4	4	181	18.4	4.68	intermediary metabolism and respiration	-	Yes	Yes
Rv2971	15610108	unnamed protein product	11.82	16.31	1	4	4	4	282	30.3	4.83	intermediary metabolism and respiration	-	-	Yes
Rv0211	15607352	pckA gene product	11.30	6.93	1	3	3	3	606	67.2	5.06	intermediary metabolism and respiration	-	-	-
Rv3913	15611049	trxB2 gene product	10.42	11.34	1	2	2	3	335	35.6	5.54	intermediary metabolism and respiration	-	-	-
Rv1240	15608380	mdh gene product	10.13	12.46	1	2	2	3	329	34.3	4.79	intermediary metabolism and respiration	-	-	-
Rv3628	15610764	ppa gene product	9.85	16.05	1	2	2	3	162	18.3	4.93	intermediary metabolism and respiration	-	-	Yes
Rv0951	15608091	sucC gene product	9.81	9.82	1	2	2	3	387	40.9	5.11	intermediary metabolism and respiration	-	-	Yes
Rv1392	15608531	metK gene product	8.99	11.41	1	3	3	3	403	43.0	5.12	intermediary metabolism and respiration	-	Yes	Yes
Rv1098c	15608238	fumC gene product	8.59	6.33	1	3	3	3	474	50.1	5.52	intermediary metabolism and respiration	-	-	Yes
Rv0125	15607267	pepA gene product	8.49	2.82	1	1	1	3	355	34.9	5.33	intermediary metabolism and respiration	Yes	Yes	Yes
Rv1471	57116870	trxB1 gene product	8.14	25.20	1	2	2	2	123	13.3	5.00	intermediary metabolism and respiration	Yes	-	-
Rv3592	15610728	TB11.2 gene product	8.00	16.19	1	2	2	2	105	11.2	6.37	intermediary metabolism and respiration	-	-	Yes
Rv1796	15608933	mycP5 gene product	7.60	2.22	1	1	1	2	585	60.0	5.74	intermediary metabolism and respiration	Yes	-	-
Rv1475c	15608613	acn gene product	7.15	2.76	1	2	2	2	943	102.4	5.11	intermediary metabolism and respiration	-	-	Yes
Rv0363c	15607504	fba gene product	6.85	6.98	1	2	2	2	344	36.5	5.78	intermediary metabolism and respiration	-	-	Yes
Rv1311	15608451	atpC gene product	6.83	21.49	1	2	2	2	121	13.1	4.63	intermediary metabolism and respiration	-	-	Yes
Rv2461c	57116992	clpP gene product	6.51	17.00	1	2	2	2	200	21.7	4.92	intermediary metabolism and respiration	-	-	Yes
Rv1448c	15608586	tal gene product	6.50	6.70	1	2	2	2	373	40.7	5.05	intermediary metabolism and respiration	-	Yes	Yes
Rv0983	15608123	pepD gene product	6.40	6.90	1	2	2	2	464	46.4	6.38	intermediary metabolism and respiration	Yes	-	Yes
Rv0815c	15607955	cysA2 gene product	6.15	6.14	1	2	2	2	277	31.0	5.33	intermediary metabolism and respiration	-	-	Yes
Rv2996c	57117042	serA1 gene product	6.10	3.98	1	2	2	2	528	54.5	4.96	intermediary metabolism and respiration	-	-	Yes
Rv3509c	15610645	ilvX gene product	5.85	4.85	1	2	2	2	515	52.0	4.93	intermediary metabolism and respiration	-	-	Yes
Rv0896	15608036	gltA gene product	5.76	4.87	1	2	2	2	431	47.9	5.62	intermediary metabolism and respiration	-	Yes	Yes
Rv0148	15607290	unnamed protein product	5.59	10.14	1	2	2	2	286	29.8	5.45	intermediary metabolism and respiration	-	-	Yes
Rv3389c	15610525	unnamed protein product	5.59	9.31	1	2	2	2	290	30.3	5.34	intermediary metabolism and respiration	-	-	Yes
Rv1437	15608575	pgk gene product	5.57	5.34	1	2	2	2	412	42.5	5.00	intermediary metabolism and respiration	-	-	-
Rv0155	15607297	pntAa gene product	5.55	6.28	1	2	2	2	366	37.7	5.02	intermediary metabolism and respiration	-	-	-
Rv3224	15610360	unnamed protein product	5.50	9.57	1	2	2	2	282	29.8	5.49	intermediary metabolism and respiration	-	-	Yes
Rv2445c	15609582	ndk gene product	5.39	19.85	1	2	2	2	136	14.5	5.48	intermediary metabolism and respiration	-	-	-
Rv2111c	15609248	unnamed protein product	4.57	31.25	1	1	1	1	64	6.9	4.18	intermediary metabolism and respiration	-	-	Yes
Rv3001c	345462017	ilvC gene product	3.67	4.75	1	1	1	1	337	36.5	5.12	intermediary metabolism and respiration	-	Yes	-
Rv1177	15608317	fdxC gene product	3.45	11.11	1	1	1	1	108	11.8	4.07	intermediary metabolism and respiration	Yes	-	Yes
Rv1133c	15608273	metE gene product	3.38	1.58	1	1	1	1	759	81.5	5.29	intermediary metabolism and respiration	-	Yes	Yes
Rv1771	15608909	unnamed protein product	3.36	4.21	1	1	1	1	428	48.0	7.56	intermediary metabolism and respiration	-	-	-
Rv2861c	57117031	mapB gene product	3.27	3.86	1	1	1	1	285	30.9	5.24	intermediary metabolism and respiration	-	-	-
Rv1335	15608475	unnamed protein product	3.25	12.90	1	1	1	1	93	9.6	5.00	intermediary metabolism and respiration	-	-	-
Rv0291	15607432	mycP3 gene product	3.21	3.90	1	1	1	1	461	46.1	5.54	intermediary metabolism and respiration	-	-	-
Rv0884c	15608024	serC gene product	3.13	5.59	1	1	1	1	376	40.2	4.94	intermediary metabolism and respiration	-	-	Yes
Rv2465c	57116993	unnamed protein product	3.12	6.17	1	1	1	1	162	17.3	6.62	intermediary metabolism and respiration	-	-	Yes
Rv0688	15607828	unnamed protein product	3.10	2.22	1	1	1	1	406	43.0	5.06	intermediary metabolism and respiration	-	-	-
Rv0382c	57116728	pyrE gene product	3.02	7.82	1	1	1	1	179	18.9	6.29	intermediary metabolism and respiration	-	-	-
Rv0462	15607603	lpd gene product	2.98	2.16	1	1	1	1	464	49.2	5.86	intermediary metabolism and respiration	-	Yes	-
Rv2211c	15609348	gcvT gene product	2.92	3.43	1	1	1	1	379	39.6	5.40	intermediary metabolism and respiration	-	-	-
Rv2780	15609917	ald gene product	2.91	3.50	1	1	1	1	371	38.7	6.23	intermediary metabolism and respiration	-	-	Yes
Rv1653	15608791	argJ gene product	2.83	3.96	1	1	1	1	404	41.1	4.92	intermediary metabolism and respiration	-	-	-
Rv1412	15608550	ribC gene product	2.73	6.47	1	1	1	1	201	21.3	5.15	intermediary metabolism and respiration	-	-	-
Rv2460c	15609597	clpP2 gene product	2.72	5.61	1	1	1	1	214	23.5	5.15	intermediary metabolism and respiration	-	-	Yes
Rv1611	15608749	trpC gene product	2.63	3.31	1	1	1	1	272	28.0	5.25	intermediary metabolism and respiration	-	-	-
Rv0407	15607548	fgd1 gene product	2.62	3.57	1	1	1	1	336	37.0	5.47	intermediary metabolism and respiration	Yes	-	-
Rv1201c	15608341	unnamed protein product	2.61	3.47	1	1	1	1	317	32.6	5.97	intermediary metabolism and respiration	-	-	-
Rv0865	15608005	mog gene product	2.54	8.75	1	1	1	1	160	16.2	5.43	intermediary metabolism and respiration	-	-	-
Rv0636	15607776	unnamed protein product	2.50	16.90	1	1	1	1	142	14.9	6.55	intermediary metabolism and respiration	-	-	Yes
Rv3250c	15610386	rubB gene product	2.46	16.67	1	1	1	1	60	6.8	4.17	intermediary metabolism and respiration	-	-	-
Rv2244	15609381	acpP gene product	86.56	44.35	1	5	5	23	115	12.5	4.09	lipid metabolism	Yes	Yes	Yes
Rv3800c	15610936	pks13 gene product	25.87	6.06	1	8	8	8	1733	186.3	4.96	lipid metabolism	-	-	Yes
Rv3801c	15610937	fadD32 gene product	14.12	9.11	1	5	5	5	637	69.2	6.18	lipid metabolism	-	-	Yes
Rv3285	15610421	accA3 gene product	8.82	5.67	1	3	3	3	600	63.7	5.73	lipid metabolism	Yes	-	Yes
Rv3804c	15610940	fbpA gene product	7.89	9.47	1	2	2	2	338	35.7	6.55	lipid metabolism	Yes	Yes	Yes
Rv0859	15607999	fadA gene product	7.50	7.69	1	2	2	2	403	42.4	5.40	lipid metabolism	-	-	-
Rv1886c	15609023	fbpB gene product	6.69	4.62	1	1	1	2	325	34.6	5.94	lipid metabolism	Yes	-	Yes
Rv0129c	57116693	fbpC gene product	6.54	5.29	1	1	1	2	340	36.7	6.34	lipid metabolism	Yes	-	Yes
Rv0468	15607609	fadB2 gene product	6.43	10.49	1	2	2	2	286	30.7	5.31	lipid metabolism	-	Yes	Yes
Rv1074c	15608214	fadA3 gene product	6.31	7.90	1	2	2	2	405	42.6	5.05	lipid metabolism	-	-	Yes
Rv2187	15609324	fadD15 gene product	5.95	4.00	1	2	2	2	600	64.0	6.24	lipid metabolism	-	-	-
Rv0243	15607384	fadA2 gene product	5.81	5.00	1	2	2	2	440	46.1	6.67	lipid metabolism	-	Yes	Yes
Rv3274c	15610410	fadE25 gene product	5.55	4.88	1	2	2	2	389	41.7	5.34	lipid metabolism	-	-	-
Rv1323	15608463	fadA4 gene product	3.43	3.60	1	1	1	1	389	40.1	5.08	lipid metabolism	-	-	Yes
Rv0632c	15607772	echA3 gene product	3.25	6.49	1	1	1	1	231	24.3	5.83	lipid metabolism	-	Yes	-
Rv1925	15609062	fadD31 gene product	3.16	1.61	1	1	1	1	620	66.3	5.71	lipid metabolism	-	-	-
Rv0905	15608045	echA6 gene product	2.88	5.76	1	1	1	1	243	26.0	6.40	lipid metabolism	-	Yes	-
Rv2941	15610078	fadD28 gene product	2.76	2.59	1	1	1	1	580	62.6	5.43	lipid metabolism	-	-	-
Rv3774	15610910	echA21 gene product	2.61	4.38	1	1	1	1	274	29.1	5.15	lipid metabolism	-	-	-
Rv0860	15608000	fadB gene product	2.59	1.53	1	1	1	1	720	76.1	5.57	lipid metabolism	-	-	-
Rv3281	15610417	unnamed protein product	2.58	5.08	1	1	1	1	177	19.0	4.54	lipid metabolism	-	-	-
Rv2940c	15610077	mas gene product	2.57	0.43	1	1	1	1	2111	224.2	5.21	lipid metabolism	-	Yes	-
Rv1070c	15608210	echA8 gene product	2.55	5.45	1	1	1	1	257	27.3	5.05	lipid metabolism	-	Yes	-
Rv0873	15608013	fadE10 gene product	2.47	1.69	1	1	1	1	650	70.7	5.90	lipid metabolism	-	-	-
Rv1386	57116857	PE15 gene product	3.53	14.71	1	1	1	1	102	9.9	5.19	PE/PPE	-	-	-
Rv1626	15608764	unnamed protein product	26.70	40.49	1	7	7	9	205	22.7	5.11	regulatory proteins	-	-	Yes
Rv0020c	15607162	TB39.8 gene product	15.59	11.57	1	4	4	5	527	56.8	5.05	regulatory proteins	-	-	Yes
Rv2711	15609848	ideR gene product	12.86	23.48	1	4	4	4	230	25.2	5.36	regulatory proteins	-	-	-
Rv0967	15608107	unnamed protein product	8.32	18.49	1	2	2	3	119	12.8	6.68	regulatory proteins	-	-	-
Rv0491	15607632	regX3 gene product	6.04	11.45	1	2	2	2	227	24.8	4.98	regulatory proteins	-	-	-
Rv3583c	15610719	unnamed protein product	3.21	7.41	1	1	1	1	162	17.9	5.67	regulatory proteins	-	-	-
Rv2919c	15610056	glnB gene product	2.60	9.82	1	1	1	1	112	12.2	6.57	regulatory proteins	Yes	-	-
Rv1404	15608542	unnamed protein product	2.47	9.38	1	1	1	1	160	17.5	6.09	regulatory proteins	-	-	-
Rv0440	15607581	groEL gene product	266.04	65.56	1	25	26	65	540	56.7	4.92	virulence, detoxification, adaptation	-	Yes	Yes
Rv3418c	15610554	groES gene product	203.36	90.00	1	8	8	53	100	10.8	4.70	virulence, detoxification, adaptation	Yes	Yes	Yes
Rv0350	15607491	dnaK gene product	160.48	38.88	1	20	20	47	625	66.8	4.97	virulence, detoxification, adaptation	Yes	Yes	Yes
Rv2031c	15609168	hspX gene product	85.29	61.81	1	6	6	26	144	16.2	5.14	virulence, detoxification, adaptation	-	Yes	Yes
Rv1908c	15609045	katG gene product	57.56	26.76	1	12	12	17	740	80.6	5.25	virulence, detoxification, adaptation	-	-	Yes
Rv1636	15608774	TB15.3 gene product	54.42	60.96	1	6	6	15	146	15.3	5.83	virulence, detoxification, adaptation	-	-	Yes
Rv3417c	15610553	groEL gene product	43.95	33.95	1	11	12	14	539	55.8	5.12	virulence, detoxification, adaptation	-	Yes	Yes
Rv2428	15609565	ahpC gene product	34.11	43.59	1	7	7	10	195	21.6	4.70	virulence, detoxification, adaptation	Yes	-	Yes
Rv0351	15607492	grpE gene product	17.66	19.57	1	4	4	5	235	24.5	4.58	virulence, detoxification, adaptation	-	Yes	-
Rv2299c	15609436	htpG gene product	13.91	9.12	1	4	4	4	647	72.9	4.88	virulence, detoxification, adaptation	-	-	Yes
Rv0384c	15607525	clpB gene product	12.50	4.60	1	3	3	4	848	92.5	5.34	virulence, detoxification, adaptation	-	-	Yes
Rv0871	15608011	cspB gene product	7.72	15.56	1	3	3	3	135	15.0	9.07	virulence, detoxification, adaptation	-	-	-
Rv1932	15609069	tpx gene product	6.42	13.33	1	1	1	2	165	16.9	4.51	virulence, detoxification, adaptation	Yes	Yes	Yes
Rv3648c	15610784	cspA gene product	6.33	14.93	1	1	1	2	67	7.4	5.26	virulence, detoxification, adaptation	-	-	Yes
Rv2623	15609760	TB31.7 gene product	3.12	2.69	1	1	1	1	297	31.6	5.76	virulence, detoxification, adaptation	-	Yes	Yes
Rv1566c	15608704	unnamed protein product	2.68	6.96	1	1	1	1	230	23.9	10.23	virulence, detoxification, adaptation	-	-	-
Rv0352	57116724	dnaJ1 gene product	2.50	2.53	1	1	1	1	395	41.3	8.12	virulence, detoxification, adaptation	-	-	-
