# Supplementary material for: Proteomic analysis of purified protein derivative of Mycobacterium tuberculosis
Source: Clin Proteomics. 2013 Jul 19;10(1):8. doi: 10.1186/1559-0275-10-8 (PMC3729367; doi:10.1186/1559-0275-10-8)
Supplement: Additional file 3: Table S3a — List of Mycobacterium tuberculosis PPD-CT68 peptides with 10 or more amino acid identity with 24 lung infecting bacteria. Table S3b. List of Mycobacterium tuberculosis proteins corresponding to the peptides with 10 or more amino acid identity with 24 lung infecting bacteria. Table S3c. List of Mycobacterium tuberculosis proteins with sequence identity of ≥ 20 amino acid identity with 24 lung infecting bacteria. [file 1559-0275-10-8-S3.xlsx]

## Sheet: Table S3a
Prasad et al. Proteomic analysis of purified protein derivative of Mycobacterium tuberculosis
Table S3a : List of Mycobacterium tuberculosis PPD-CT68 peptides with 10 or more amino acid identity with 24 lung infecting bacteria
GI and RefSeq accessions of Mtb protein	Mtb locus tag	Mtb protein description	Mtb protein length	GI and RefSeq accessions of pathogen protein	Pathogen protein description	Pathogen organism		Mtb sequence	Pathogen sequence
gi|15607525|ref|NP_214898.1|	Rv0384c	endopeptidase ATP binding protein	848	gi|151221057|ref|YP_001331879.1|	ATP-dependent Clp protease	Staphylococcus aureus subsp. aureus str. Newman	27	200:226:TKNNPVLIGEPGVGKTAIVEGLAQRIV	200:226:TKNNPVLIGEPGVGKTAIVEGLAQRIV
gi|15607525|ref|NP_214898.1|	Rv0384c	endopeptidase ATP binding protein	848	gi|151221057|ref|YP_001331879.1|	ATP-dependent Clp protease	Staphylococcus aureus subsp. aureus str. Newman	14	252:265:KYRGEFEERLKAVL	252:265:KYRGEFEERLKAVL
gi|15607525|ref|NP_214898.1|	Rv0384c	endopeptidase ATP binding protein	848	gi|151221057|ref|YP_001331879.1|	ATP-dependent Clp protease	Staphylococcus aureus subsp. aureus str. Newman	12	387:398:RFLPDKAIDLVD	387:398:RFLPDKAIDLVD
gi|15607525|ref|NP_214898.1|	Rv0384c	endopeptidase ATP binding protein	848	gi|151221057|ref|YP_001331879.1|	ATP-dependent Clp protease	Staphylococcus aureus subsp. aureus str. Newman	14	611:624:FLGPTGVGKTELAK	611:624:FLGPTGVGKTELAK
gi|15607525|ref|NP_214898.1|	Rv0384c	endopeptidase ATP binding protein	848	gi|151221057|ref|YP_001331879.1|	ATP-dependent Clp protease	Staphylococcus aureus subsp. aureus str. Newman	10	667:676:GGQLTEAVRR	667:676:GGQLTEAVRR
gi|15607525|ref|NP_214898.1|	Rv0384c	endopeptidase ATP binding protein	848	gi|151220699|ref|YP_001331521.1|	ATP-dependent Clp protease	Staphylococcus aureus subsp. aureus str. Newman	23	199:221:VLSRRTKNNPVLIGEPGVGKTAI	199:221:VLSRRTKNNPVLIGEPGVGKTAI
gi|15607525|ref|NP_214898.1|	Rv0384c	endopeptidase ATP binding protein	848	gi|151220699|ref|YP_001331521.1|	ATP-dependent Clp protease	Staphylococcus aureus subsp. aureus str. Newman	11	256:266:KYRGEFEERLK	256:266:KYRGEFEERLK
gi|15607525|ref|NP_214898.1|	Rv0384c	endopeptidase ATP binding protein	848	gi|151220699|ref|YP_001331521.1|	ATP-dependent Clp protease	Staphylococcus aureus subsp. aureus str. Newman	10	319:328:GATTLDEYRK	319:328:GATTLDEYRK
gi|15607525|ref|NP_214898.1|	Rv0384c	endopeptidase ATP binding protein	848	gi|151220699|ref|YP_001331521.1|	ATP-dependent Clp protease	Staphylococcus aureus subsp. aureus str. Newman	12	330:341:IEKDAALERRFQ	330:341:IEKDAALERRFQ
gi|15607525|ref|NP_214898.1|	Rv0384c	endopeptidase ATP binding protein	848	gi|151220699|ref|YP_001331521.1|	ATP-dependent Clp protease	Staphylococcus aureus subsp. aureus str. Newman	10	391:400:RFLPDKAIDL	391:400:RFLPDKAIDL
gi|15607525|ref|NP_214898.1|	Rv0384c	endopeptidase ATP binding protein	848	gi|151220699|ref|YP_001331521.1|	ATP-dependent Clp protease	Staphylococcus aureus subsp. aureus str. Newman	13	611:623:FLGPTGVGKTELA	611:623:FLGPTGVGKTELA
gi|15607525|ref|NP_214898.1|	Rv0384c	endopeptidase ATP binding protein	848	gi|151220699|ref|YP_001331521.1|	ATP-dependent Clp protease	Staphylococcus aureus subsp. aureus str. Newman	13	683:695:LFDEIEKAHPDVF	683:695:LFDEIEKAHPDVF
gi|15607525|ref|NP_214898.1|	Rv0384c	endopeptidase ATP binding protein	848	gi|151220699|ref|YP_001331521.1|	ATP-dependent Clp protease	Staphylococcus aureus subsp. aureus str. Newman	10	712:721:GRTVDFRNTI	712:721:GRTVDFRNTI
gi|15607525|ref|NP_214898.1|	Rv0384c	endopeptidase ATP binding protein	848	gi|151222660|ref|YP_001333482.1|	ATP-dependent Clp protease	Staphylococcus aureus subsp. aureus str. Newman	10	193:202:VLSRRTKNNP	113:122:VLSRRTKNNP
gi|15607525|ref|NP_214898.1|	Rv0384c	endopeptidase ATP binding protein	848	gi|151222660|ref|YP_001333482.1|	ATP-dependent Clp protease	Staphylococcus aureus subsp. aureus str. Newman	13	209:221:GVGKTAIVEGLAQ	129:141:GVGKTAIVEGLAQ
gi|15607525|ref|NP_214898.1|	Rv0384c	endopeptidase ATP binding protein	848	gi|151222660|ref|YP_001333482.1|	ATP-dependent Clp protease	Staphylococcus aureus subsp. aureus str. Newman	12	614:625:GPTGVGKTELAK	534:545:GPTGVGKTELAK
gi|15609357|ref|NP_216736.1|	Rv2220	glutamine synthetase	478	gi|88195018|ref|YP_499818.1|	glutamine synthetase	Staphylococcus aureus subsp. aureus NCTC 8325	14	326:339:VNSYKRLVPGYEAP	328:341:VNSYKRLVPGYEAP
gi|15608574|ref|NP_215952.1|	Rv1436	glyceraldehyde-3-phosphate dehydrogenase	339	gi|88194555|ref|YP_499351.1|	glyceraldehyde-3-phosphate dehydrogenase	Staphylococcus aureus subsp. aureus NCTC 8325	10	179:188:GLMTTIHAYT	179:188:GLMTTIHAYT
gi|15610421|ref|NP_217802.1|	Rv3285	acetyl-coenzyme A carboxylase subunit alpha	600	gi|88195415|ref|YP_500219.1|	acetyl-CoA carboxylase	Staphylococcus aureus subsp. aureus NCTC 8325	12	84:95:GANAIHPGYGFL	73:84:GANAIHPGYGFL
gi|15607525|ref|NP_214898.1|	Rv0384c	endopeptidase ATP binding protein	848	gi|88194669|ref|YP_499465.1|	ATP-dependent Clp protease	Staphylococcus aureus subsp. aureus NCTC 8325	27	200:226:TKNNPVLIGEPGVGKTAIVEGLAQRIV	200:226:TKNNPVLIGEPGVGKTAIVEGLAQRIV
gi|15607525|ref|NP_214898.1|	Rv0384c	endopeptidase ATP binding protein	848	gi|88194669|ref|YP_499465.1|	ATP-dependent Clp protease	Staphylococcus aureus subsp. aureus NCTC 8325	14	252:265:KYRGEFEERLKAVL	252:265:KYRGEFEERLKAVL
gi|15607525|ref|NP_214898.1|	Rv0384c	endopeptidase ATP binding protein	848	gi|88194669|ref|YP_499465.1|	ATP-dependent Clp protease	Staphylococcus aureus subsp. aureus NCTC 8325	12	387:398:RFLPDKAIDLVD	387:398:RFLPDKAIDLVD
gi|15607525|ref|NP_214898.1|	Rv0384c	endopeptidase ATP binding protein	848	gi|88194669|ref|YP_499465.1|	ATP-dependent Clp protease	Staphylococcus aureus subsp. aureus NCTC 8325	14	611:624:FLGPTGVGKTELAK	611:624:FLGPTGVGKTELAK
gi|15607525|ref|NP_214898.1|	Rv0384c	endopeptidase ATP binding protein	848	gi|88194669|ref|YP_499465.1|	ATP-dependent Clp protease	Staphylococcus aureus subsp. aureus NCTC 8325	10	667:676:GGQLTEAVRR	667:676:GGQLTEAVRR
gi|15607525|ref|NP_214898.1|	Rv0384c	endopeptidase ATP binding protein	848	gi|88196493|ref|YP_501318.1|	ATP-dependent Clp protease	Staphylococcus aureus subsp. aureus NCTC 8325	10	193:202:VLSRRTKNNP	113:122:VLSRRTKNNP
gi|15607525|ref|NP_214898.1|	Rv0384c	endopeptidase ATP binding protein	848	gi|88196493|ref|YP_501318.1|	ATP-dependent Clp protease	Staphylococcus aureus subsp. aureus NCTC 8325	13	209:221:GVGKTAIVEGLAQ	129:141:GVGKTAIVEGLAQ
gi|15607525|ref|NP_214898.1|	Rv0384c	endopeptidase ATP binding protein	848	gi|88196493|ref|YP_501318.1|	ATP-dependent Clp protease	Staphylococcus aureus subsp. aureus NCTC 8325	12	614:625:GPTGVGKTELAK	534:545:GPTGVGKTELAK
gi|15609357|ref|NP_216736.1|	Rv2220	glutamine synthetase	478	gi|148267797|ref|YP_001246740.1|	glutamine synthetase	Staphylococcus aureus subsp. aureus JH9	14	326:339:VNSYKRLVPGYEAP	328:341:VNSYKRLVPGYEAP
gi|15608574|ref|NP_215952.1|	Rv1436	glyceraldehyde-3-phosphate dehydrogenase	339	gi|148267232|ref|YP_001246175.1|	glyceraldehyde-3-phosphate dehydrogenase	Staphylococcus aureus subsp. aureus JH9	10	179:188:GLMTTIHAYT	179:188:GLMTTIHAYT
gi|15609357|ref|NP_216736.1|	Rv2220	glutamine synthetase	478	gi|150393857|ref|YP_001316532.1|	glutamine synthetase	Staphylococcus aureus subsp. aureus JH1	14	326:339:VNSYKRLVPGYEAP	328:341:VNSYKRLVPGYEAP
gi|15608574|ref|NP_215952.1|	Rv1436	glyceraldehyde-3-phosphate dehydrogenase	339	gi|150393281|ref|YP_001315956.1|	glyceraldehyde-3-phosphate dehydrogenase	Staphylococcus aureus subsp. aureus JH1	10	179:188:GLMTTIHAYT	179:188:GLMTTIHAYT
gi|15610421|ref|NP_217802.1|	Rv3285	acetyl-coenzyme A carboxylase subunit alpha	600	gi|57651997|ref|YP_186501.1|	acetyl-CoA carboxylase	Staphylococcus aureus subsp. aureus COL	12	84:95:GANAIHPGYGFL	73:84:GANAIHPGYGFL
gi|15607525|ref|NP_214898.1|	Rv0384c	endopeptidase ATP binding protein	848	gi|57651666|ref|YP_185847.1|	ATP-dependent Clp protease	Staphylococcus aureus subsp. aureus COL	27	200:226:TKNNPVLIGEPGVGKTAIVEGLAQRIV	200:226:TKNNPVLIGEPGVGKTAIVEGLAQRIV
gi|15607525|ref|NP_214898.1|	Rv0384c	endopeptidase ATP binding protein	848	gi|57651666|ref|YP_185847.1|	ATP-dependent Clp protease	Staphylococcus aureus subsp. aureus COL	14	252:265:KYRGEFEERLKAVL	252:265:KYRGEFEERLKAVL
gi|15607525|ref|NP_214898.1|	Rv0384c	endopeptidase ATP binding protein	848	gi|57651666|ref|YP_185847.1|	ATP-dependent Clp protease	Staphylococcus aureus subsp. aureus COL	12	387:398:RFLPDKAIDLVD	387:398:RFLPDKAIDLVD
gi|15607525|ref|NP_214898.1|	Rv0384c	endopeptidase ATP binding protein	848	gi|57651666|ref|YP_185847.1|	ATP-dependent Clp protease	Staphylococcus aureus subsp. aureus COL	14	611:624:FLGPTGVGKTELAK	611:624:FLGPTGVGKTELAK
gi|15607525|ref|NP_214898.1|	Rv0384c	endopeptidase ATP binding protein	848	gi|57651666|ref|YP_185847.1|	ATP-dependent Clp protease	Staphylococcus aureus subsp. aureus COL	10	667:676:GGQLTEAVRR	667:676:GGQLTEAVRR
gi|15609357|ref|NP_216736.1|	Rv2220	glutamine synthetase	478	gi|148358895|ref|YP_001250102.1|	glutamine synthetase	Legionella pneumophila str. Corby	13	269:281:GDNGSGMHCHQSL	266:278:GDNGSGMHCHQSL
gi|15608238|ref|NP_215614.1|	Rv1098c	fumarate hydratase	474	gi|148361270|ref|YP_001252477.1|	fumarate hydratase	Legionella pneumophila str. Corby	14	140:153:VNMSQSSNDTFPTA	134:147:VNMSQSSNDTFPTA
gi|15608238|ref|NP_215614.1|	Rv1098c	fumarate hydratase	474	gi|148361270|ref|YP_001252477.1|	fumarate hydratase	Legionella pneumophila str. Corby	10	234:243:GGTAVGTGLN	228:237:GGTAVGTGLN
gi|15608238|ref|NP_215614.1|	Rv1098c	fumarate hydratase	474	gi|148361270|ref|YP_001252477.1|	fumarate hydratase	Legionella pneumophila str. Corby	12	323:334:PGSSIMPGKVNP	317:328:PGSSIMPGKVNP
gi|15610936|ref|NP_218317.1|	Rv3800c	polyketide synthase	1733	gi|148359723|ref|YP_001250930.1|	polyketide synthase	Legionella pneumophila str. Corby	12	294:305:DTACSSSLVAIH	2039:2050:DTACSSSLVAIH
gi|15610077|ref|NP_217456.1|	Rv2940c	multifunctional mycocerosic acid synthase membrane-associated MAS	2111	gi|148359723|ref|YP_001250930.1|	polyketide synthase	Legionella pneumophila str. Corby	10	238:247:ADGFVRSEGC	248:257:ADGFVRSEGC
gi|15607525|ref|NP_214898.1|	Rv0384c	endopeptidase ATP binding protein	848	gi|38234653|ref|NP_940420.1|	ATP-dependent protease regulatory subunit	Corynebacterium diphtheriae NCTC 13129	14	164:177:KYSTDLTARAREGK	164:177:KYSTDLTARAREGK
gi|15607525|ref|NP_214898.1|	Rv0384c	endopeptidase ATP binding protein	848	gi|38234653|ref|NP_940420.1|	ATP-dependent protease regulatory subunit	Corynebacterium diphtheriae NCTC 13129	35	187:221:EIRRVVQVLSRRTKNNPVLIGEPGVGKTAIVEGLA	187:221:EIRRVVQVLSRRTKNNPVLIGEPGVGKTAIVEGLA
gi|15607525|ref|NP_214898.1|	Rv0384c	endopeptidase ATP binding protein	848	gi|38234653|ref|NP_940420.1|	ATP-dependent protease regulatory subunit	Corynebacterium diphtheriae NCTC 13129	11	223:233:RIVAGDVPESL	223:233:RIVAGDVPESL
gi|15607525|ref|NP_214898.1|	Rv0384c	endopeptidase ATP binding protein	848	gi|38234653|ref|NP_940420.1|	ATP-dependent protease regulatory subunit	Corynebacterium diphtheriae NCTC 13129	15	251:265:KYRGEFEERLKAVLD	251:265:KYRGEFEERLKAVLD
gi|15607525|ref|NP_214898.1|	Rv0384c	endopeptidase ATP binding protein	848	gi|38234653|ref|NP_940420.1|	ATP-dependent protease regulatory subunit	Corynebacterium diphtheriae NCTC 13129	18	274:291:IITFIDELHTIVGAGATG	274:291:IITFIDELHTIVGAGATG
gi|15607525|ref|NP_214898.1|	Rv0384c	endopeptidase ATP binding protein	848	gi|38234653|ref|NP_940420.1|	ATP-dependent protease regulatory subunit	Corynebacterium diphtheriae NCTC 13129	10	294:303:AMDAGNMIKP	294:303:AMDAGNMIKP
gi|15607525|ref|NP_214898.1|	Rv0384c	endopeptidase ATP binding protein	848	gi|38234653|ref|NP_940420.1|	ATP-dependent protease regulatory subunit	Corynebacterium diphtheriae NCTC 13129	19	305:323:LARGELRLVGATTLDEYRK	305:323:LARGELRLVGATTLDEYRK
gi|15607525|ref|NP_214898.1|	Rv0384c	endopeptidase ATP binding protein	848	gi|38234653|ref|NP_940420.1|	ATP-dependent protease regulatory subunit	Corynebacterium diphtheriae NCTC 13129	14	325:338:IEKDAALERRFQQV	325:338:IEKDAALERRFQQV
gi|15607525|ref|NP_214898.1|	Rv0384c	endopeptidase ATP binding protein	848	gi|38234653|ref|NP_940420.1|	ATP-dependent protease regulatory subunit	Corynebacterium diphtheriae NCTC 13129	10	358:367:RYEVHHGVRI	358:367:RYEVHHGVRI
gi|15607525|ref|NP_214898.1|	Rv0384c	endopeptidase ATP binding protein	848	gi|38234653|ref|NP_940420.1|	ATP-dependent protease regulatory subunit	Corynebacterium diphtheriae NCTC 13129	16	369:384:DSALVAAATLSDRYIT	369:384:DSALVAAATLSDRYIT
gi|15607525|ref|NP_214898.1|	Rv0384c	endopeptidase ATP binding protein	848	gi|38234653|ref|NP_940420.1|	ATP-dependent protease regulatory subunit	Corynebacterium diphtheriae NCTC 13129	24	386:409:RFLPDKAIDLVDEAASRLRMEIDS	386:409:RFLPDKAIDLVDEAASRLRMEIDS
gi|15607525|ref|NP_214898.1|	Rv0384c	endopeptidase ATP binding protein	848	gi|38234653|ref|NP_940420.1|	ATP-dependent protease regulatory subunit	Corynebacterium diphtheriae NCTC 13129	10	501:510:AELRYGRIPE	501:510:AELRYGRIPE
gi|15607525|ref|NP_214898.1|	Rv0384c	endopeptidase ATP binding protein	848	gi|38234653|ref|NP_940420.1|	ATP-dependent protease regulatory subunit	Corynebacterium diphtheriae NCTC 13129	11	542:552:VVSAWTGIPAG	542:552:VVSAWTGIPAG
gi|15607525|ref|NP_214898.1|	Rv0384c	endopeptidase ATP binding protein	848	gi|38234653|ref|NP_940420.1|	ATP-dependent protease regulatory subunit	Corynebacterium diphtheriae NCTC 13129	17	606:622:FLGPTGVGKTELAKALA	606:622:FLGPTGVGKTELAKALA
gi|15607525|ref|NP_214898.1|	Rv0384c	endopeptidase ATP binding protein	848	gi|38234653|ref|NP_940420.1|	ATP-dependent protease regulatory subunit	Corynebacterium diphtheriae NCTC 13129	15	630:644:RAMVRIDMSEYGEKH	630:644:RAMVRIDMSEYGEKH
gi|15607525|ref|NP_214898.1|	Rv0384c	endopeptidase ATP binding protein	848	gi|38234653|ref|NP_940420.1|	ATP-dependent protease regulatory subunit	Corynebacterium diphtheriae NCTC 13129	20	662:681:GGQLTEAVRRRPYTVVLFDE	662:681:GGQLTEAVRRRPYTVVLFDE
gi|15607525|ref|NP_214898.1|	Rv0384c	endopeptidase ATP binding protein	848	gi|38234653|ref|NP_940420.1|	ATP-dependent protease regulatory subunit	Corynebacterium diphtheriae NCTC 13129	13	693:705:LLQVLDEGRLTDG	693:705:LLQVLDEGRLTDG
gi|15607525|ref|NP_214898.1|	Rv0384c	endopeptidase ATP binding protein	848	gi|38234653|ref|NP_940420.1|	ATP-dependent protease regulatory subunit	Corynebacterium diphtheriae NCTC 13129	10	813:822:QQAIGDQLAK	813:822:QQAIGDQLAK
gi|15607525|ref|NP_214898.1|	Rv0384c	endopeptidase ATP binding protein	848	gi|33592328|ref|NP_879972.1|	ATP-dependent protease	Bordetella pertussis Tohama I	10	175:184:GKLDPVIGRD	175:184:GKLDPVIGRD
gi|15607525|ref|NP_214898.1|	Rv0384c	endopeptidase ATP binding protein	848	gi|33592328|ref|NP_879972.1|	ATP-dependent protease	Bordetella pertussis Tohama I	29	196:224:RRTKNNPVLIGEPGVGKTAIVEGLAQRIV	196:224:RRTKNNPVLIGEPGVGKTAIVEGLAQRIV
gi|15607525|ref|NP_214898.1|	Rv0384c	endopeptidase ATP binding protein	848	gi|33592328|ref|NP_879972.1|	ATP-dependent protease	Bordetella pertussis Tohama I	12	252:263:RGEFEERLKAVL	252:263:RGEFEERLKAVL
gi|15607525|ref|NP_214898.1|	Rv0384c	endopeptidase ATP binding protein	848	gi|33592328|ref|NP_879972.1|	ATP-dependent protease	Bordetella pertussis Tohama I	10	313:322:GATTLDEYRK	313:322:GATTLDEYRK
gi|15607525|ref|NP_214898.1|	Rv0384c	endopeptidase ATP binding protein	848	gi|33592328|ref|NP_879972.1|	ATP-dependent protease	Bordetella pertussis Tohama I	12	324:335:IEKDAALERRFQ	324:335:IEKDAALERRFQ
gi|15607525|ref|NP_214898.1|	Rv0384c	endopeptidase ATP binding protein	848	gi|33592328|ref|NP_879972.1|	ATP-dependent protease	Bordetella pertussis Tohama I	10	385:394:RFLPDKAIDL	385:394:RFLPDKAIDL
gi|15607525|ref|NP_214898.1|	Rv0384c	endopeptidase ATP binding protein	848	gi|33592328|ref|NP_879972.1|	ATP-dependent protease	Bordetella pertussis Tohama I	12	611:622:FLGPTGVGKTEL	611:622:FLGPTGVGKTEL
gi|15607525|ref|NP_214898.1|	Rv0384c	endopeptidase ATP binding protein	848	gi|33592328|ref|NP_879972.1|	ATP-dependent protease	Bordetella pertussis Tohama I	15	651:665:VARLIGAPPGYVGYE	651:665:VARLIGAPPGYVGYE
gi|15607525|ref|NP_214898.1|	Rv0384c	endopeptidase ATP binding protein	848	gi|33602268|ref|NP_889828.1|	ATP-dependent protease	Bordetella bronchiseptica RB50	10	175:184:GKLDPVIGRD	175:184:GKLDPVIGRD
gi|15607525|ref|NP_214898.1|	Rv0384c	endopeptidase ATP binding protein	848	gi|33602268|ref|NP_889828.1|	ATP-dependent protease	Bordetella bronchiseptica RB50	29	196:224:RRTKNNPVLIGEPGVGKTAIVEGLAQRIV	196:224:RRTKNNPVLIGEPGVGKTAIVEGLAQRIV
gi|15607525|ref|NP_214898.1|	Rv0384c	endopeptidase ATP binding protein	848	gi|33602268|ref|NP_889828.1|	ATP-dependent protease	Bordetella bronchiseptica RB50	12	252:263:RGEFEERLKAVL	252:263:RGEFEERLKAVL
gi|15607525|ref|NP_214898.1|	Rv0384c	endopeptidase ATP binding protein	848	gi|33602268|ref|NP_889828.1|	ATP-dependent protease	Bordetella bronchiseptica RB50	10	313:322:GATTLDEYRK	313:322:GATTLDEYRK
gi|15607525|ref|NP_214898.1|	Rv0384c	endopeptidase ATP binding protein	848	gi|33602268|ref|NP_889828.1|	ATP-dependent protease	Bordetella bronchiseptica RB50	12	324:335:IEKDAALERRFQ	324:335:IEKDAALERRFQ
gi|15607525|ref|NP_214898.1|	Rv0384c	endopeptidase ATP binding protein	848	gi|33602268|ref|NP_889828.1|	ATP-dependent protease	Bordetella bronchiseptica RB50	10	385:394:RFLPDKAIDL	385:394:RFLPDKAIDL
gi|15607525|ref|NP_214898.1|	Rv0384c	endopeptidase ATP binding protein	848	gi|33602268|ref|NP_889828.1|	ATP-dependent protease	Bordetella bronchiseptica RB50	12	611:622:FLGPTGVGKTEL	611:622:FLGPTGVGKTEL
gi|15607525|ref|NP_214898.1|	Rv0384c	endopeptidase ATP binding protein	848	gi|33602268|ref|NP_889828.1|	ATP-dependent protease	Bordetella bronchiseptica RB50	15	651:665:VARLIGAPPGYVGYE	651:665:VARLIGAPPGYVGYE
gi|15607808|ref|NP_215182.1|	Rv0668	DNA-directed RNA polymerase subunit beta'	1316	gi|38233061|ref|NP_938828.1|	DNA-directed RNA polymerase subunit beta'	Corynebacterium diphtheriae NCTC 13129	71	360:430:LGAPEIIVNNEKRMLQESVDALFDNGRRGRPVTGPGNRPLKSLSDLLKGKQGRFRQNLLGKRVDYSGRSVI	360:430:LGAPEIIVNNEKRMLQESVDALFDNGRRGRPVTGPGNRPLKSLSDLLKGKQGRFRQNLLGKRVDYSGRSVI
gi|15607825|ref|NP_215199.1|	Rv0685	elongation factor Tu	396	gi|38233082|ref|NP_938849.1|	elongation factor Tu	Corynebacterium diphtheriae NCTC 13129	64	76:139:KRHYAHVDAPGHADYIKNMITGAAQMDGAILVVAATDGPMPQTREHVLLARQVGVPYILVALNK	76:139:KRHYAHVDAPGHADYIKNMITGAAQMDGAILVVAATDGPMPQTREHVLLARQVGVPYILVALNK
gi|15607581|ref|NP_214954.1|	Rv0440	molecular chaperone GroEL	540	gi|38234584|ref|NP_940351.1|	molecular chaperone GroEL	Corynebacterium diphtheriae NCTC 13129	52	58:109:EIELEDPYEKIGAELVKEVAKKTDDVAGDGTTTATVLAQALVREGLRNVAAG	58:109:EIELEDPYEKIGAELVKEVAKKTDDVAGDGTTTATVLAQALVREGLRNVAAG
gi|15607807|ref|NP_215181.1|	Rv0667	DNA-directed RNA polymerase subunit beta	1172	gi|38233060|ref|NP_938827.1|	DNA-directed RNA polymerase subunit beta	Corynebacterium diphtheriae NCTC 13129	46	195:240:LHSVKVIPSRGAWLEFDVDKRDTVGVRIDRKRRQPVTVLLKALGWT	199:244:LHSVKVIPSRGAWLEFDVDKRDTVGVRIDRKRRQPVTVLLKALGWT
gi|15607808|ref|NP_215182.1|	Rv0668	DNA-directed RNA polymerase subunit beta'	1316	gi|33591289|ref|NP_878933.1|	DNA-directed RNA polymerase subunit beta'	Bordetella pertussis Tohama I	45	412:456:GRFRQNLLGKRVDYSGRSVIVVGPQLKLHQCGLPKLMALELFKPF	337:381:GRFRQNLLGKRVDYSGRSVIVVGPQLKLHQCGLPKLMALELFKPF
gi|15607808|ref|NP_215182.1|	Rv0668	DNA-directed RNA polymerase subunit beta'	1316	gi|33599008|ref|NP_886568.1|	DNA-directed RNA polymerase subunit beta'	Bordetella bronchiseptica RB50	45	412:456:GRFRQNLLGKRVDYSGRSVIVVGPQLKLHQCGLPKLMALELFKPF	337:381:GRFRQNLLGKRVDYSGRSVIVVGPQLKLHQCGLPKLMALELFKPF
gi|15607807|ref|NP_215181.1|	Rv0667	DNA-directed RNA polymerase subunit beta	1172	gi|38233060|ref|NP_938827.1|	DNA-directed RNA polymerase subunit beta	Corynebacterium diphtheriae NCTC 13129	45	576:620:DVSPRQMVSVATAMIPFLEHDDANRALMGANMQRQAVPLVRSEAP	580:624:DVSPRQMVSVATAMIPFLEHDDANRALMGANMQRQAVPLVRSEAP
gi|15609614|ref|NP_216993.1|	Rv2477c	ABC transporter ATP-binding protein	558	gi|38234374|ref|NP_940141.1|	ABC transporter ATP-binding protein	Corynebacterium diphtheriae NCTC 13129	44	442:485:VLSGGERNRLNLALTLKQGGNLILLDEPTNDLDVETLGSLENAL	442:485:VLSGGERNRLNLALTLKQGGNLILLDEPTNDLDVETLGSLENAL
gi|15607581|ref|NP_214954.1|	Rv0440	molecular chaperone GroEL	540	gi|38234584|ref|NP_940351.1|	molecular chaperone GroEL	Corynebacterium diphtheriae NCTC 13129	44	247:290:GKPLLIIAEDVEGEALSTLVVNKIRGTFKSVAVKAPGFGDRRKA	247:290:GKPLLIIAEDVEGEALSTLVVNKIRGTFKSVAVKAPGFGDRRKA
gi|15607632|ref|NP_215005.1|	Rv0491	two component sensory transduction protein RegX3	227	gi|38233005|ref|NP_938772.1|	two component system response regulator	Corynebacterium diphtheriae NCTC 13129	43	155:197:PLKEFDLLEYLMRNSGRVLTRGQLIDRVWGADYVGDTKTLDVH	155:197:PLKEFDLLEYLMRNSGRVLTRGQLIDRVWGADYVGDTKTLDVH
gi|15608450|ref|NP_215826.1|	Rv1310	ATP synthase F0F1 subunit beta	486	gi|38233646|ref|NP_939413.1|	ATP synthase F0F1 subunit beta	Corynebacterium diphtheriae NCTC 13129	42	258:299:QDVLLFIDNIFRFTQAGSEVSTLLGRMPSAVGYQPTLADEMG	258:299:QDVLLFIDNIFRFTQAGSEVSTLLGRMPSAVGYQPTLADEMG
gi|15608768|ref|NP_216146.1|	Rv1630	30S ribosomal protein S1	481	gi|38233738|ref|NP_939505.1|	30S ribosomal protein S1	Corynebacterium diphtheriae NCTC 13129	41	212:252:RKGVVSSIVNFGAFVDLGGVDGLVHVSELSWKHIDHPSEVV	210:250:RKGVVSSIVNFGAFVDLGGVDGLVHVSELSWKHIDHPSEVV
gi|15607808|ref|NP_215182.1|	Rv0668	DNA-directed RNA polymerase subunit beta'	1316	gi|38233061|ref|NP_938828.1|	DNA-directed RNA polymerase subunit beta'	Corynebacterium diphtheriae NCTC 13129	41	86:126:KVRRERMGHIELAAPVTHIWYFKGVPSRLGYLLDLAPKDLE	86:126:KVRRERMGHIELAAPVTHIWYFKGVPSRLGYLLDLAPKDLE
gi|15607807|ref|NP_215181.1|	Rv0667	DNA-directed RNA polymerase subunit beta	1172	gi|38233060|ref|NP_938827.1|	DNA-directed RNA polymerase subunit beta	Corynebacterium diphtheriae NCTC 13129	41	792:832:VRDGDILVGKVTPKGETELTPEERLLRAIFGEKAREVRDTS	796:836:VRDGDILVGKVTPKGETELTPEERLLRAIFGEKAREVRDTS
gi|15607808|ref|NP_215182.1|	Rv0668	DNA-directed RNA polymerase subunit beta'	1316	gi|38233061|ref|NP_938828.1|	DNA-directed RNA polymerase subunit beta'	Corynebacterium diphtheriae NCTC 13129	40	999:1038:SMATGKLVDIGEAVGIVAAQSIGEPGTQLTMRTFHQGGVG	999:1038:SMATGKLVDIGEAVGIVAAQSIGEPGTQLTMRTFHQGGVG
gi|15608448|ref|NP_215824.1|	Rv1308	ATP synthase F0F1 subunit alpha	549	gi|38233644|ref|NP_939411.1|	ATP synthase F0F1 subunit alpha	Corynebacterium diphtheriae NCTC 13129	40	272:311:DDLTKQAEAYRAISLLLRRPPGREAYPGDVFYLHSRLLER	272:311:DDLTKQAEAYRAISLLLRRPPGREAYPGDVFYLHSRLLER
gi|15607808|ref|NP_215182.1|	Rv0668	DNA-directed RNA polymerase subunit beta'	1316	gi|38233061|ref|NP_938828.1|	DNA-directed RNA polymerase subunit beta'	Corynebacterium diphtheriae NCTC 13129	39	318:356:PVIPPELRPMVQLDGGRFATSDLNDLYRRVINRNNRLKR	318:356:PVIPPELRPMVQLDGGRFATSDLNDLYRRVINRNNRLKR
gi|15610598|ref|NP_217979.1|	Rv3462c	translation initiation factor IF-1	73	gi|38233154|ref|NP_938921.1|	translation initiation factor IF-1	Corynebacterium diphtheriae NCTC 13129	35	29:63:NGHKVLAHISGKMRQHYIRILPEDRVVVELSPYDL	28:62:NGHKVLAHISGKMRQHYIRILPEDRVVVELSPYDL
gi|15608238|ref|NP_215614.1|	Rv1098c	fumarate hydratase	474	gi|38233534|ref|NP_939301.1|	fumarate hydratase	Corynebacterium diphtheriae NCTC 13129	35	180:214:VVKSGRTHLMDAVPVTLGQEFSGYARQIEAGIERV	176:210:VVKSGRTHLMDAVPVTLGQEFSGYARQIEAGIERV
gi|15610593|ref|NP_217974.1|	Rv3457c	DNA-directed RNA polymerase subunit alpha	347	gi|38233158|ref|NP_938925.1|	DNA-directed RNA polymerase subunit alpha	Corynebacterium diphtheriae NCTC 13129	34	21:54:FVIEPLEPGFGYTLGNSLRRTLLSSIPGAAVTSI	21:54:FVIEPLEPGFGYTLGNSLRRTLLSSIPGAAVTSI
gi|15608768|ref|NP_216146.1|	Rv1630	30S ribosomal protein S1	481	gi|38233738|ref|NP_939505.1|	30S ribosomal protein S1	Corynebacterium diphtheriae NCTC 13129	34	128:161:GTVIEVVKGGLILDIGLRGFLPASLVEMRRVRDL	126:159:GTVIEVVKGGLILDIGLRGFLPASLVEMRRVRDL
gi|15607632|ref|NP_215005.1|	Rv0491	two component sensory transduction protein RegX3	227	gi|38233005|ref|NP_938772.1|	two component system response regulator	Corynebacterium diphtheriae NCTC 13129	34	71:104:SSVPVIMVTARDSEIDKVVGLELGADDYVTKPYS	71:104:SSVPVIMVTARDSEIDKVVGLELGADDYVTKPYS
gi|15607808|ref|NP_215182.1|	Rv0668	DNA-directed RNA polymerase subunit beta'	1316	gi|88194305|ref|YP_499097.1|	DNA-directed RNA polymerase subunit beta'	Staphylococcus aureus subsp. aureus NCTC 8325	33	325:357:RPMVQLDGGRFATSDLNDLYRRVINRNNRLKRL	230:262:RPMVQLDGGRFATSDLNDLYRRVINRNNRLKRL
gi|15607808|ref|NP_215182.1|	Rv0668	DNA-directed RNA polymerase subunit beta'	1316	gi|156978872|ref|YP_001441131.1|	DNA-directed RNA polymerase subunit beta'	Staphylococcus aureus subsp. aureus Mu3	33	325:357:RPMVQLDGGRFATSDLNDLYRRVINRNNRLKRL	239:271:RPMVQLDGGRFATSDLNDLYRRVINRNNRLKRL
gi|15607808|ref|NP_215182.1|	Rv0668	DNA-directed RNA polymerase subunit beta'	1316	gi|151220717|ref|YP_001331539.1|	DNA-directed RNA polymerase subunit beta'	Staphylococcus aureus subsp. aureus str. Newman	33	325:357:RPMVQLDGGRFATSDLNDLYRRVINRNNRLKRL	239:271:RPMVQLDGGRFATSDLNDLYRRVINRNNRLKRL
gi|15607808|ref|NP_215182.1|	Rv0668	DNA-directed RNA polymerase subunit beta'	1316	gi|150393050|ref|YP_001315725.1|	DNA-directed RNA polymerase subunit beta'	Staphylococcus aureus subsp. aureus JH1	33	325:357:RPMVQLDGGRFATSDLNDLYRRVINRNNRLKRL	239:271:RPMVQLDGGRFATSDLNDLYRRVINRNNRLKRL
gi|15607808|ref|NP_215182.1|	Rv0668	DNA-directed RNA polymerase subunit beta'	1316	gi|148267003|ref|YP_001245946.1|	DNA-directed RNA polymerase subunit beta'	Staphylococcus aureus subsp. aureus JH9	33	325:357:RPMVQLDGGRFATSDLNDLYRRVINRNNRLKRL	239:271:RPMVQLDGGRFATSDLNDLYRRVINRNNRLKRL
gi|15607808|ref|NP_215182.1|	Rv0668	DNA-directed RNA polymerase subunit beta'	1316	gi|21282227|ref|NP_645315.1|	DNA-directed RNA polymerase subunit beta'	Staphylococcus aureus subsp. aureus MW2	33	325:357:RPMVQLDGGRFATSDLNDLYRRVINRNNRLKRL	239:271:RPMVQLDGGRFATSDLNDLYRRVINRNNRLKRL
gi|15607808|ref|NP_215182.1|	Rv0668	DNA-directed RNA polymerase subunit beta'	1316	gi|57651419|ref|YP_185475.1|	DNA-directed RNA polymerase subunit beta'	Staphylococcus aureus subsp. aureus COL	33	325:357:RPMVQLDGGRFATSDLNDLYRRVINRNNRLKRL	239:271:RPMVQLDGGRFATSDLNDLYRRVINRNNRLKRL
gi|15607808|ref|NP_215182.1|	Rv0668	DNA-directed RNA polymerase subunit beta'	1316	gi|15923533|ref|NP_371067.1|	DNA-directed RNA polymerase subunit beta'	Staphylococcus aureus subsp. aureus Mu50	33	325:357:RPMVQLDGGRFATSDLNDLYRRVINRNNRLKRL	239:271:RPMVQLDGGRFATSDLNDLYRRVINRNNRLKRL
gi|15607808|ref|NP_215182.1|	Rv0668	DNA-directed RNA polymerase subunit beta'	1316	gi|15926221|ref|NP_373754.1|	DNA-directed RNA polymerase subunit beta'	Staphylococcus aureus subsp. aureus N315	33	325:357:RPMVQLDGGRFATSDLNDLYRRVINRNNRLKRL	239:271:RPMVQLDGGRFATSDLNDLYRRVINRNNRLKRL
gi|15607808|ref|NP_215182.1|	Rv0668	DNA-directed RNA polymerase subunit beta'	1316	gi|82750251|ref|YP_415992.1|	DNA-directed RNA polymerase subunit beta'	Staphylococcus aureus RF122	33	325:357:RPMVQLDGGRFATSDLNDLYRRVINRNNRLKRL	239:271:RPMVQLDGGRFATSDLNDLYRRVINRNNRLKRL
gi|15607807|ref|NP_215181.1|	Rv0667	DNA-directed RNA polymerase subunit beta	1172	gi|38233060|ref|NP_938827.1|	DNA-directed RNA polymerase subunit beta	Corynebacterium diphtheriae NCTC 13129	33	1037:1069:KIHARSTGPYSMITQQPLGGKAQFGGQRFGEME	1041:1073:KIHARSTGPYSMITQQPLGGKAQFGGQRFGEME
gi|15608448|ref|NP_215824.1|	Rv1308	ATP synthase F0F1 subunit alpha	549	gi|38233644|ref|NP_939411.1|	ATP synthase F0F1 subunit alpha	Corynebacterium diphtheriae NCTC 13129	33	150:182:QTGIKAIDAMTPIGRGQRQLIIGDRKTGKTAVC	150:182:QTGIKAIDAMTPIGRGQRQLIIGDRKTGKTAVC
gi|15607808|ref|NP_215182.1|	Rv0668	DNA-directed RNA polymerase subunit beta'	1316	gi|38233061|ref|NP_938828.1|	DNA-directed RNA polymerase subunit beta'	Corynebacterium diphtheriae NCTC 13129	32	529:560:CEAFNADFDGDQMAVHLPLSAEAQAEARILML	529:560:CEAFNADFDGDQMAVHLPLSAEAQAEARILML
gi|57116768|ref|YP_177746.1|	Rv0684	elongation factor G	701	gi|148825141|ref|YP_001289894.1|	elongation factor G	Haemophilus influenzae PittEE	31	42:72:KIGEVHDGAATMDWMEQEQERGITITSAATT	39:69:KIGEVHDGAATMDWMEQEQERGITITSAATT
gi|57116768|ref|YP_177746.1|	Rv0684	elongation factor G	701	gi|68249209|ref|YP_248321.1|	elongation factor G	Haemophilus influenzae 86-028NP	31	42:72:KIGEVHDGAATMDWMEQEQERGITITSAATT	39:69:KIGEVHDGAATMDWMEQEQERGITITSAATT
gi|15607825|ref|NP_215199.1|	Rv0685	elongation factor Tu	396	gi|148827807|ref|YP_001292560.1|	elongation factor Tu	Haemophilus influenzae PittGG	30	92:121:KNMITGAAQMDGAILVVAATDGPMPQTREH	92:121:KNMITGAAQMDGAILVVAATDGPMPQTREH
gi|15607825|ref|NP_215199.1|	Rv0685	elongation factor Tu	396	gi|148826735|ref|YP_001291488.1|	elongation factor Tu	Haemophilus influenzae PittEE	30	92:121:KNMITGAAQMDGAILVVAATDGPMPQTREH	92:121:KNMITGAAQMDGAILVVAATDGPMPQTREH
gi|15607825|ref|NP_215199.1|	Rv0685	elongation factor Tu	396	gi|148825142|ref|YP_001289895.1|	elongation factor Tu	Haemophilus influenzae PittEE	30	92:121:KNMITGAAQMDGAILVVAATDGPMPQTREH	92:121:KNMITGAAQMDGAILVVAATDGPMPQTREH
gi|15607825|ref|NP_215199.1|	Rv0685	elongation factor Tu	396	gi|68249210|ref|YP_248322.1|	elongation factor Tu	Haemophilus influenzae 86-028NP	30	92:121:KNMITGAAQMDGAILVVAATDGPMPQTREH	92:121:KNMITGAAQMDGAILVVAATDGPMPQTREH
gi|15607825|ref|NP_215199.1|	Rv0685	elongation factor Tu	396	gi|68249179|ref|YP_248291.1|	elongation factor Tu	Haemophilus influenzae 86-028NP	30	92:121:KNMITGAAQMDGAILVVAATDGPMPQTREH	92:121:KNMITGAAQMDGAILVVAATDGPMPQTREH
gi|15607491|ref|NP_214864.1|	Rv0350	molecular chaperone DnaK	625	gi|38234669|ref|NP_940436.1|	molecular chaperone DnaK	Corynebacterium diphtheriae NCTC 13129	30	385:414:LIERNTTIPTKRSETFTTADDNQPSVQIQV	385:414:LIERNTTIPTKRSETFTTADDNQPSVQIQV
gi|15607491|ref|NP_214864.1|	Rv0350	molecular chaperone DnaK	625	gi|38234669|ref|NP_940436.1|	molecular chaperone DnaK	Corynebacterium diphtheriae NCTC 13129	30	444:473:PQIEVTFDIDANGIVHVTAKDKGTGKENTI	444:473:PQIEVTFDIDANGIVHVTAKDKGTGKENTI
gi|15609282|ref|NP_216661.1|	Rv2145c	hypothetical protein Rv2145c	260	gi|38234165|ref|NP_939932.1|	hypothetical protein DIP1590	Corynebacterium diphtheriae NCTC 13129	29	1:29:MPLTPADVHNVAFSKPPIGKRGYNEDEVD	1:29:MPLTPADVHNVAFSKPPIGKRGYNEDEVD
gi|15610242|ref|NP_217621.1|	Rv3105c	peptide chain release factor 2	378	gi|38233352|ref|NP_939119.1|	peptide chain release factor 2	Corynebacterium diphtheriae NCTC 13129	29	247:275:VRVDVYRSSGPGGQSVNTTDSAVRLTHIP	240:268:VRVDVYRSSGPGGQSVNTTDSAVRLTHIP
gi|15608613|ref|NP_215991.1|	Rv1475c	aconitate hydratase	943	gi|161598674|ref|NP_939635.2|	aconitate hydratase	Corynebacterium diphtheriae NCTC 13129	29	218:246:LGWGVGGIEAEAAMLGQPVSMLIPRVVGF	221:249:LGWGVGGIEAEAAMLGQPVSMLIPRVVGF
gi|15608613|ref|NP_215991.1|	Rv1475c	aconitate hydratase	943	gi|161598674|ref|NP_939635.2|	aconitate hydratase	Corynebacterium diphtheriae NCTC 13129	29	919:947:EFDAVVRIDTPGEADYYRNGGILQYVLRN	922:950:EFDAVVRIDTPGEADYYRNGGILQYVLRN
gi|15608613|ref|NP_215991.1|	Rv1475c	aconitate hydratase	943	gi|54294577|ref|YP_126992.1|	aconitate hydratase	Legionella pneumophila str. Lens	29	222:250:NGLGVLGWGVGGIEAEAAMLGQPVSMLIP	221:249:NGLGVLGWGVGGIEAEAAMLGQPVSMLIP
gi|15608613|ref|NP_215991.1|	Rv1475c	aconitate hydratase	943	gi|54297608|ref|YP_123977.1|	aconitate hydratase	Legionella pneumophila str. Paris	29	222:250:NGLGVLGWGVGGIEAEAAMLGQPVSMLIP	221:249:NGLGVLGWGVGGIEAEAAMLGQPVSMLIP
gi|15608613|ref|NP_215991.1|	Rv1475c	aconitate hydratase	943	gi|148359227|ref|YP_001250434.1|	aconitate hydratase	Legionella pneumophila str. Corby	29	222:250:NGLGVLGWGVGGIEAEAAMLGQPVSMLIP	221:249:NGLGVLGWGVGGIEAEAAMLGQPVSMLIP
gi|15607525|ref|NP_214898.1|	Rv0384c	endopeptidase ATP binding protein	848	gi|68249453|ref|YP_248565.1|	ClpB	Haemophilus influenzae 86-028NP	29	196:224:RRTKNNPVLIGEPGVGKTAIVEGLAQRIV	196:224:RRTKNNPVLIGEPGVGKTAIVEGLAQRIV
gi|15607525|ref|NP_214898.1|	Rv0384c	endopeptidase ATP binding protein	848	gi|148828042|ref|YP_001292795.1|	DNA polymerase I	Haemophilus influenzae PittGG	29	196:224:RRTKNNPVLIGEPGVGKTAIVEGLAQRIV	196:224:RRTKNNPVLIGEPGVGKTAIVEGLAQRIV
gi|15607525|ref|NP_214898.1|	Rv0384c	endopeptidase ATP binding protein	848	gi|148826496|ref|YP_001291249.1|	ATP-dependent chaperone ClpB	Haemophilus influenzae PittEE	29	196:224:RRTKNNPVLIGEPGVGKTAIVEGLAQRIV	196:224:RRTKNNPVLIGEPGVGKTAIVEGLAQRIV
gi|15610784|ref|NP_218165.1|	Rv3648c	cold shock protein A	67	gi|38232941|ref|NP_938708.1|	cold-shock protein	Corynebacterium diphtheriae NCTC 13129	29	3:31:QGTVKWFNAEKGFGFIAPEDGSADVFVHY	3:31:QGTVKWFNAEKGFGFIAPEDGSADVFVHY
gi|15607808|ref|NP_215182.1|	Rv0668	DNA-directed RNA polymerase subunit beta'	1316	gi|54296359|ref|YP_122728.1|	DNA-directed RNA polymerase subunit beta'	Legionella pneumophila str. Paris	28	331:358:LDGGRFATSDLNDLYRRVINRNNRLKRL	256:283:LDGGRFATSDLNDLYRRVINRNNRLKRL
gi|15607808|ref|NP_215182.1|	Rv0668	DNA-directed RNA polymerase subunit beta'	1316	gi|54296359|ref|YP_122728.1|	DNA-directed RNA polymerase subunit beta'	Legionella pneumophila str. Paris	28	408:435:KGKQGRFRQNLLGKRVDYSGRSVIVVGP	333:360:KGKQGRFRQNLLGKRVDYSGRSVIVVGP
gi|15607808|ref|NP_215182.1|	Rv0668	DNA-directed RNA polymerase subunit beta'	1316	gi|54293315|ref|YP_125730.1|	DNA-directed RNA polymerase subunit beta'	Legionella pneumophila str. Lens	28	331:358:LDGGRFATSDLNDLYRRVINRNNRLKRL	256:283:LDGGRFATSDLNDLYRRVINRNNRLKRL
gi|15607808|ref|NP_215182.1|	Rv0668	DNA-directed RNA polymerase subunit beta'	1316	gi|54293315|ref|YP_125730.1|	DNA-directed RNA polymerase subunit beta'	Legionella pneumophila str. Lens	28	408:435:KGKQGRFRQNLLGKRVDYSGRSVIVVGP	333:360:KGKQGRFRQNLLGKRVDYSGRSVIVVGP
gi|15607808|ref|NP_215182.1|	Rv0668	DNA-directed RNA polymerase subunit beta'	1316	gi|148361059|ref|YP_001252266.1|	hypothetical protein LPC_3020	Legionella pneumophila str. Corby	28	331:358:LDGGRFATSDLNDLYRRVINRNNRLKRL	262:289:LDGGRFATSDLNDLYRRVINRNNRLKRL
gi|15607808|ref|NP_215182.1|	Rv0668	DNA-directed RNA polymerase subunit beta'	1316	gi|148361059|ref|YP_001252266.1|	hypothetical protein LPC_3020	Legionella pneumophila str. Corby	28	408:435:KGKQGRFRQNLLGKRVDYSGRSVIVVGP	339:366:KGKQGRFRQNLLGKRVDYSGRSVIVVGP
gi|15607808|ref|NP_215182.1|	Rv0668	DNA-directed RNA polymerase subunit beta'	1316	gi|68249111|ref|YP_248223.1|	DNA-directed RNA polymerase subunit beta'	Haemophilus influenzae 86-028NP	28	331:358:LDGGRFATSDLNDLYRRVINRNNRLKRL	257:284:LDGGRFATSDLNDLYRRVINRNNRLKRL
gi|15607808|ref|NP_215182.1|	Rv0668	DNA-directed RNA polymerase subunit beta'	1316	gi|148825210|ref|YP_001289963.1|	DNA-directed RNA polymerase subunit beta'	Haemophilus influenzae PittEE	28	331:358:LDGGRFATSDLNDLYRRVINRNNRLKRL	257:284:LDGGRFATSDLNDLYRRVINRNNRLKRL
gi|15607808|ref|NP_215182.1|	Rv0668	DNA-directed RNA polymerase subunit beta'	1316	gi|33591289|ref|NP_878933.1|	DNA-directed RNA polymerase subunit beta'	Bordetella pertussis Tohama I	28	331:358:LDGGRFATSDLNDLYRRVINRNNRLKRL	256:283:LDGGRFATSDLNDLYRRVINRNNRLKRL
gi|15607808|ref|NP_215182.1|	Rv0668	DNA-directed RNA polymerase subunit beta'	1316	gi|33599008|ref|NP_886568.1|	DNA-directed RNA polymerase subunit beta'	Bordetella bronchiseptica RB50	28	331:358:LDGGRFATSDLNDLYRRVINRNNRLKRL	256:283:LDGGRFATSDLNDLYRRVINRNNRLKRL
gi|15607808|ref|NP_215182.1|	Rv0668	DNA-directed RNA polymerase subunit beta'	1316	gi|148827705|ref|YP_001292458.1|	DNA-directed RNA polymerase subunit beta'	Haemophilus influenzae PittGG	28	331:358:LDGGRFATSDLNDLYRRVINRNNRLKRL	257:284:LDGGRFATSDLNDLYRRVINRNNRLKRL
gi|57116768|ref|YP_177746.1|	Rv0684	elongation factor G	701	gi|38233081|ref|NP_938848.1|	elongation factor G	Corynebacterium diphtheriae NCTC 13129	28	99:126:LRVLDGAVAVFDGKEGVEPQSEQVWRQA	116:143:LRVLDGAVAVFDGKEGVEPQSEQVWRQA
gi|15608448|ref|NP_215824.1|	Rv1308	ATP synthase F0F1 subunit alpha	549	gi|148827677|ref|YP_001292430.1|	F0F1 ATP synthase subunit alpha	Haemophilus influenzae PittGG	28	284:311:ISLLLRRPPGREAYPGDVFYLHSRLLER	281:308:ISLLLRRPPGREAYPGDVFYLHSRLLER
gi|15608448|ref|NP_215824.1|	Rv1308	ATP synthase F0F1 subunit alpha	549	gi|68249083|ref|YP_248195.1|	ATP synthase F0F1 subunit alpha	Haemophilus influenzae 86-028NP	28	284:311:ISLLLRRPPGREAYPGDVFYLHSRLLER	281:308:ISLLLRRPPGREAYPGDVFYLHSRLLER
gi|15608448|ref|NP_215824.1|	Rv1308	ATP synthase F0F1 subunit alpha	549	gi|148825240|ref|YP_001289993.1|	F0F1 ATP synthase subunit alpha	Haemophilus influenzae PittEE	28	284:311:ISLLLRRPPGREAYPGDVFYLHSRLLER	281:308:ISLLLRRPPGREAYPGDVFYLHSRLLER
gi|15608450|ref|NP_215826.1|	Rv1310	ATP synthase F0F1 subunit beta	486	gi|38233646|ref|NP_939413.1|	ATP synthase F0F1 subunit beta	Corynebacterium diphtheriae NCTC 13129	28	317:344:QAVYVPADDYTDPAPATTFAHLDATTEL	317:344:QAVYVPADDYTDPAPATTFAHLDATTEL
gi|15607525|ref|NP_214898.1|	Rv0384c	endopeptidase ATP binding protein	848	gi|54294637|ref|YP_127052.1|	endopeptidase Clp ATP-binding chain B (ClpB)	Legionella pneumophila str. Lens	28	196:223:RRTKNNPVLIGEPGVGKTAIVEGLAQRI	196:223:RRTKNNPVLIGEPGVGKTAIVEGLAQRI
gi|15607525|ref|NP_214898.1|	Rv0384c	endopeptidase ATP binding protein	848	gi|54297663|ref|YP_124032.1|	endopeptidase Clp ATP-binding chain B (ClpB)	Legionella pneumophila str. Paris	28	196:223:RRTKNNPVLIGEPGVGKTAIVEGLAQRI	196:223:RRTKNNPVLIGEPGVGKTAIVEGLAQRI
gi|15607525|ref|NP_214898.1|	Rv0384c	endopeptidase ATP binding protein	848	gi|148359294|ref|YP_001250501.1|	endopeptidase Clp ATP-binding chain B (ClpB)	Legionella pneumophila str. Corby	28	196:223:RRTKNNPVLIGEPGVGKTAIVEGLAQRI	196:223:RRTKNNPVLIGEPGVGKTAIVEGLAQRI
gi|15609614|ref|NP_216993.1|	Rv2477c	ABC transporter ATP-binding protein	558	gi|38234374|ref|NP_940141.1|	ABC transporter ATP-binding protein	Corynebacterium diphtheriae NCTC 13129	27	488:514:FPGCAVVISHDRWFLDRTCTHILAWEG	488:514:FPGCAVVISHDRWFLDRTCTHILAWEG
gi|15608768|ref|NP_216146.1|	Rv1630	30S ribosomal protein S1	481	gi|38233738|ref|NP_939505.1|	30S ribosomal protein S1	Corynebacterium diphtheriae NCTC 13129	27	88:114:ALVLTKEDKEGRLILSKKRAQYERAWG	86:112:ALVLTKEDKEGRLILSKKRAQYERAWG
gi|15608768|ref|NP_216146.1|	Rv1630	30S ribosomal protein S1	481	gi|38233738|ref|NP_939505.1|	30S ribosomal protein S1	Corynebacterium diphtheriae NCTC 13129	27	301:327:VTKLVPFGAFVRVEEGIEGLVHISELA	299:325:VTKLVPFGAFVRVEEGIEGLVHISELA
gi|15609976|ref|NP_217355.1|	Rv2839c	translation initiation factor IF-2	900	gi|38234058|ref|NP_939825.1|	translation initiation factor IF-2	Corynebacterium diphtheriae NCTC 13129	27	599:625:VQRGTLRVGDSVVAGDAYGRVRRMVDE	651:677:VQRGTLRVGDSVVAGDAYGRVRRMVDE
gi|15608448|ref|NP_215824.1|	Rv1308	ATP synthase F0F1 subunit alpha	549	gi|156980420|ref|YP_001442679.1|	F0F1 ATP synthase subunit alpha	Staphylococcus aureus subsp. aureus Mu3	27	285:311:SLLLRRPPGREAYPGDVFYLHSRLLER	282:308:SLLLRRPPGREAYPGDVFYLHSRLLER
gi|15608448|ref|NP_215824.1|	Rv1308	ATP synthase F0F1 subunit alpha	549	gi|150394620|ref|YP_001317295.1|	F0F1 ATP synthase subunit alpha	Staphylococcus aureus subsp. aureus JH1	27	285:311:SLLLRRPPGREAYPGDVFYLHSRLLER	282:308:SLLLRRPPGREAYPGDVFYLHSRLLER
gi|15608448|ref|NP_215824.1|	Rv1308	ATP synthase F0F1 subunit alpha	549	gi|148268556|ref|YP_001247499.1|	F0F1 ATP synthase subunit alpha	Staphylococcus aureus subsp. aureus JH9	27	285:311:SLLLRRPPGREAYPGDVFYLHSRLLER	282:308:SLLLRRPPGREAYPGDVFYLHSRLLER
gi|15608448|ref|NP_215824.1|	Rv1308	ATP synthase F0F1 subunit alpha	549	gi|88196009|ref|YP_500822.1|	F0F1 ATP synthase subunit alpha	Staphylococcus aureus subsp. aureus NCTC 8325	27	285:311:SLLLRRPPGREAYPGDVFYLHSRLLER	282:308:SLLLRRPPGREAYPGDVFYLHSRLLER
gi|15608448|ref|NP_215824.1|	Rv1308	ATP synthase F0F1 subunit alpha	549	gi|21283758|ref|NP_646846.1|	F0F1 ATP synthase subunit alpha	Staphylococcus aureus subsp. aureus MW2	27	285:311:SLLLRRPPGREAYPGDVFYLHSRLLER	282:308:SLLLRRPPGREAYPGDVFYLHSRLLER
gi|15608448|ref|NP_215824.1|	Rv1308	ATP synthase F0F1 subunit alpha	549	gi|15925095|ref|NP_372629.1|	ATP synthase F0F1 subunit alpha	Staphylococcus aureus subsp. aureus Mu50	27	285:311:SLLLRRPPGREAYPGDVFYLHSRLLER	282:308:SLLLRRPPGREAYPGDVFYLHSRLLER
gi|15608448|ref|NP_215824.1|	Rv1308	ATP synthase F0F1 subunit alpha	549	gi|15927679|ref|NP_375212.1|	ATP synthase F0F1 subunit alpha	Staphylococcus aureus subsp. aureus N315	27	285:311:SLLLRRPPGREAYPGDVFYLHSRLLER	282:308:SLLLRRPPGREAYPGDVFYLHSRLLER
gi|15608448|ref|NP_215824.1|	Rv1308	ATP synthase F0F1 subunit alpha	549	gi|82751706|ref|YP_417447.1|	F0F1 ATP synthase subunit alpha	Staphylococcus aureus RF122	27	285:311:SLLLRRPPGREAYPGDVFYLHSRLLER	282:308:SLLLRRPPGREAYPGDVFYLHSRLLER
gi|15608448|ref|NP_215824.1|	Rv1308	ATP synthase F0F1 subunit alpha	549	gi|151222221|ref|YP_001333043.1|	F0F1 ATP synthase subunit alpha	Staphylococcus aureus subsp. aureus str. Newman	27	285:311:SLLLRRPPGREAYPGDVFYLHSRLLER	282:308:SLLLRRPPGREAYPGDVFYLHSRLLER
gi|15608448|ref|NP_215824.1|	Rv1308	ATP synthase F0F1 subunit alpha	549	gi|57652127|ref|YP_186912.1|	F0F1 ATP synthase subunit alpha	Staphylococcus aureus subsp. aureus COL	27	285:311:SLLLRRPPGREAYPGDVFYLHSRLLER	282:308:SLLLRRPPGREAYPGDVFYLHSRLLER
gi|15608448|ref|NP_215824.1|	Rv1308	ATP synthase F0F1 subunit alpha	549	gi|33603579|ref|NP_891139.1|	F0F1 ATP synthase subunit alpha	Bordetella bronchiseptica RB50	27	285:311:SLLLRRPPGREAYPGDVFYLHSRLLER	282:308:SLLLRRPPGREAYPGDVFYLHSRLLER
gi|15608448|ref|NP_215824.1|	Rv1308	ATP synthase F0F1 subunit alpha	549	gi|33594184|ref|NP_881828.1|	ATP synthase F0F1 subunit alpha	Bordetella pertussis Tohama I	27	285:311:SLLLRRPPGREAYPGDVFYLHSRLLER	282:308:SLLLRRPPGREAYPGDVFYLHSRLLER
gi|15608450|ref|NP_215826.1|	Rv1310	ATP synthase F0F1 subunit beta	486	gi|156980418|ref|YP_001442677.1|	F0F1 ATP synthase subunit beta	Staphylococcus aureus subsp. aureus Mu3	27	253:279:FRDEQGQDVLLFIDNIFRFTQAGSEVS	236:262:FRDEQGQDVLLFIDNIFRFTQAGSEVS
gi|15608450|ref|NP_215826.1|	Rv1310	ATP synthase F0F1 subunit beta	486	gi|151222219|ref|YP_001333041.1|	F0F1 ATP synthase subunit beta	Staphylococcus aureus subsp. aureus str. Newman	27	253:279:FRDEQGQDVLLFIDNIFRFTQAGSEVS	236:262:FRDEQGQDVLLFIDNIFRFTQAGSEVS
gi|15608450|ref|NP_215826.1|	Rv1310	ATP synthase F0F1 subunit beta	486	gi|150394618|ref|YP_001317293.1|	F0F1 ATP synthase subunit beta	Staphylococcus aureus subsp. aureus JH1	27	253:279:FRDEQGQDVLLFIDNIFRFTQAGSEVS	236:262:FRDEQGQDVLLFIDNIFRFTQAGSEVS
gi|15608450|ref|NP_215826.1|	Rv1310	ATP synthase F0F1 subunit beta	486	gi|148268554|ref|YP_001247497.1|	F0F1 ATP synthase subunit beta	Staphylococcus aureus subsp. aureus JH9	27	253:279:FRDEQGQDVLLFIDNIFRFTQAGSEVS	236:262:FRDEQGQDVLLFIDNIFRFTQAGSEVS
gi|15608450|ref|NP_215826.1|	Rv1310	ATP synthase F0F1 subunit beta	486	gi|88196007|ref|YP_500820.1|	F0F1 ATP synthase subunit beta	Staphylococcus aureus subsp. aureus NCTC 8325	27	253:279:FRDEQGQDVLLFIDNIFRFTQAGSEVS	236:262:FRDEQGQDVLLFIDNIFRFTQAGSEVS
gi|15608450|ref|NP_215826.1|	Rv1310	ATP synthase F0F1 subunit beta	486	gi|82751704|ref|YP_417445.1|	F0F1 ATP synthase subunit beta	Staphylococcus aureus RF122	27	253:279:FRDEQGQDVLLFIDNIFRFTQAGSEVS	236:262:FRDEQGQDVLLFIDNIFRFTQAGSEVS
gi|15608450|ref|NP_215826.1|	Rv1310	ATP synthase F0F1 subunit beta	486	gi|21283756|ref|NP_646844.1|	F0F1 ATP synthase subunit beta	Staphylococcus aureus subsp. aureus MW2	27	253:279:FRDEQGQDVLLFIDNIFRFTQAGSEVS	236:262:FRDEQGQDVLLFIDNIFRFTQAGSEVS
gi|15608450|ref|NP_215826.1|	Rv1310	ATP synthase F0F1 subunit beta	486	gi|57652125|ref|YP_186910.1|	F0F1 ATP synthase subunit beta	Staphylococcus aureus subsp. aureus COL	27	253:279:FRDEQGQDVLLFIDNIFRFTQAGSEVS	236:262:FRDEQGQDVLLFIDNIFRFTQAGSEVS
gi|15608450|ref|NP_215826.1|	Rv1310	ATP synthase F0F1 subunit beta	486	gi|15925093|ref|NP_372627.1|	ATP synthase F0F1 subunit beta	Staphylococcus aureus subsp. aureus Mu50	27	253:279:FRDEQGQDVLLFIDNIFRFTQAGSEVS	236:262:FRDEQGQDVLLFIDNIFRFTQAGSEVS
gi|15608450|ref|NP_215826.1|	Rv1310	ATP synthase F0F1 subunit beta	486	gi|15927677|ref|NP_375210.1|	ATP synthase F0F1 subunit beta	Staphylococcus aureus subsp. aureus N315	27	253:279:FRDEQGQDVLLFIDNIFRFTQAGSEVS	236:262:FRDEQGQDVLLFIDNIFRFTQAGSEVS
gi|15607581|ref|NP_214954.1|	Rv0440	molecular chaperone GroEL	540	gi|38234584|ref|NP_940351.1|	molecular chaperone GroEL	Corynebacterium diphtheriae NCTC 13129	27	394:420:ERKHRIEDAVRNAKAAVEEGIVAGGGV	394:420:ERKHRIEDAVRNAKAAVEEGIVAGGGV
gi|15607525|ref|NP_214898.1|	Rv0384c	endopeptidase ATP binding protein	848	gi|21282586|ref|NP_645674.1|	hypothetical protein MW0857	Staphylococcus aureus subsp. aureus MW2	27	200:226:TKNNPVLIGEPGVGKTAIVEGLAQRIV	200:226:TKNNPVLIGEPGVGKTAIVEGLAQRIV
gi|15607525|ref|NP_214898.1|	Rv0384c	endopeptidase ATP binding protein	848	gi|156979301|ref|YP_001441560.1|	ClpB chaperone homologue	Staphylococcus aureus subsp. aureus Mu3	27	200:226:TKNNPVLIGEPGVGKTAIVEGLAQRIV	200:226:TKNNPVLIGEPGVGKTAIVEGLAQRIV
gi|15607525|ref|NP_214898.1|	Rv0384c	endopeptidase ATP binding protein	848	gi|15923965|ref|NP_371499.1|	ClpB chaperone-like protein	Staphylococcus aureus subsp. aureus Mu50	27	200:226:TKNNPVLIGEPGVGKTAIVEGLAQRIV	200:226:TKNNPVLIGEPGVGKTAIVEGLAQRIV
gi|15607525|ref|NP_214898.1|	Rv0384c	endopeptidase ATP binding protein	848	gi|15926564|ref|NP_374097.1|	hypothetical protein SA0835	Staphylococcus aureus subsp. aureus N315	27	200:226:TKNNPVLIGEPGVGKTAIVEGLAQRIV	200:226:TKNNPVLIGEPGVGKTAIVEGLAQRIV
gi|15607525|ref|NP_214898.1|	Rv0384c	endopeptidase ATP binding protein	848	gi|150393461|ref|YP_001316136.1|	ATPase	Staphylococcus aureus subsp. aureus JH1	27	200:226:TKNNPVLIGEPGVGKTAIVEGLAQRIV	200:226:TKNNPVLIGEPGVGKTAIVEGLAQRIV
gi|15607525|ref|NP_214898.1|	Rv0384c	endopeptidase ATP binding protein	848	gi|148267408|ref|YP_001246351.1|	ATPase	Staphylococcus aureus subsp. aureus JH9	27	200:226:TKNNPVLIGEPGVGKTAIVEGLAQRIV	200:226:TKNNPVLIGEPGVGKTAIVEGLAQRIV
gi|15607525|ref|NP_214898.1|	Rv0384c	endopeptidase ATP binding protein	848	gi|82750590|ref|YP_416331.1|	ATP-dependent protease protein	Staphylococcus aureus RF122	27	200:226:TKNNPVLIGEPGVGKTAIVEGLAQRIV	200:226:TKNNPVLIGEPGVGKTAIVEGLAQRIV
gi|15607840|ref|NP_215214.1|	Rv0700	30S ribosomal protein S10	101	gi|38233084|ref|NP_938851.1|	30S ribosomal protein S10	Corynebacterium diphtheriae NCTC 13129	26	51:76:VIRSPHKYKDSREHFEMRTHKRLIDI	51:76:VIRSPHKYKDSREHFEMRTHKRLIDI
gi|15607808|ref|NP_215182.1|	Rv0668	DNA-directed RNA polymerase subunit beta'	1316	gi|16752963|ref|NP_445235.1|	DNA-directed RNA polymerase subunit beta'	Chlamydophila pneumoniae AR39	26	332:357:LDGGRFATSDLNDLYRRVINRNNRLK	263:288:LDGGRFATSDLNDLYRRVINRNNRLK
gi|15607808|ref|NP_215182.1|	Rv0668	DNA-directed RNA polymerase subunit beta'	1316	gi|33241417|ref|NP_876358.1|	DNA-directed RNA polymerase subunit beta'	Chlamydophila pneumoniae TW-183	26	332:357:LDGGRFATSDLNDLYRRVINRNNRLK	259:284:LDGGRFATSDLNDLYRRVINRNNRLK
gi|15607808|ref|NP_215182.1|	Rv0668	DNA-directed RNA polymerase subunit beta'	1316	gi|15835617|ref|NP_300141.1|	DNA-directed RNA polymerase subunit beta'	Chlamydophila pneumoniae J138	26	332:357:LDGGRFATSDLNDLYRRVINRNNRLK	259:284:LDGGRFATSDLNDLYRRVINRNNRLK
gi|15607808|ref|NP_215182.1|	Rv0668	DNA-directed RNA polymerase subunit beta'	1316	gi|15618006|ref|NP_224290.1|	DNA-directed RNA polymerase subunit beta'	Chlamydophila pneumoniae CWL029	26	332:357:LDGGRFATSDLNDLYRRVINRNNRLK	259:284:LDGGRFATSDLNDLYRRVINRNNRLK
gi|15610242|ref|NP_217621.1|	Rv3105c	peptide chain release factor 2	378	gi|38233352|ref|NP_939119.1|	peptide chain release factor 2	Corynebacterium diphtheriae NCTC 13129	26	140:165:IRSGAGGVDAADWAEMLMRMYIRWAE	133:158:IRSGAGGVDAADWAEMLMRMYIRWAE
gi|15610594|ref|NP_217975.1|	Rv3458c	30S ribosomal protein S4	201	gi|38233157|ref|NP_938924.1|	30S ribosomal protein S4	Corynebacterium diphtheriae NCTC 13129	26	37:62:GRARIKESEYLLQLQEKQKARFTYGV	37:62:GRARIKESEYLLQLQEKQKARFTYGV
gi|15607208|ref|NP_214580.1|	Rv0066c	isocitrate dehydrogenase	745	gi|38233238|ref|NP_939005.1|	isocitrate dehydrogenase	Corynebacterium diphtheriae NCTC 13129	26	554:579:TDLFPILELGTSAKMLSVVPLMAGGG	550:575:TDLFPILELGTSAKMLSVVPLMAGGG
gi|15610421|ref|NP_217802.1|	Rv3285	acetyl-coenzyme A carboxylase subunit alpha	600	gi|38233256|ref|NP_939023.1|	acyl coenzyme A carboxylase	Corynebacterium diphtheriae NCTC 13129	26	108:133:AGLIWIGPSPQSIRDLGDKVTARHIA	104:129:AGLIWIGPSPQSIRDLGDKVTARHIA
gi|15607491|ref|NP_214864.1|	Rv0350	molecular chaperone DnaK	625	gi|38234669|ref|NP_940436.1|	molecular chaperone DnaK	Corynebacterium diphtheriae NCTC 13129	26	358:383:GEVKDVLLLDVTPLSLGIETKGGVMT	358:383:GEVKDVLLLDVTPLSLGIETKGGVMT
gi|15607791|ref|NP_215165.1|	Rv0651	50S ribosomal protein L10	178	gi|38233050|ref|NP_938817.1|	50S ribosomal protein L10	Corynebacterium diphtheriae NCTC 13129	25	133:157:LAKLAGAMKGNLAKAAGLFNAPASQ	133:157:LAKLAGAMKGNLAKAAGLFNAPASQ
gi|15607808|ref|NP_215182.1|	Rv0668	DNA-directed RNA polymerase subunit beta'	1316	gi|88194305|ref|YP_499097.1|	DNA-directed RNA polymerase subunit beta'	Staphylococcus aureus subsp. aureus NCTC 8325	25	406:430:LKGKQGRFRQNLLGKRVDYSGRSVI	311:335:LKGKQGRFRQNLLGKRVDYSGRSVI
gi|15607808|ref|NP_215182.1|	Rv0668	DNA-directed RNA polymerase subunit beta'	1316	gi|156978872|ref|YP_001441131.1|	DNA-directed RNA polymerase subunit beta'	Staphylococcus aureus subsp. aureus Mu3	25	406:430:LKGKQGRFRQNLLGKRVDYSGRSVI	320:344:LKGKQGRFRQNLLGKRVDYSGRSVI
gi|15607808|ref|NP_215182.1|	Rv0668	DNA-directed RNA polymerase subunit beta'	1316	gi|151220717|ref|YP_001331539.1|	DNA-directed RNA polymerase subunit beta'	Staphylococcus aureus subsp. aureus str. Newman	25	406:430:LKGKQGRFRQNLLGKRVDYSGRSVI	320:344:LKGKQGRFRQNLLGKRVDYSGRSVI
gi|15607808|ref|NP_215182.1|	Rv0668	DNA-directed RNA polymerase subunit beta'	1316	gi|150393050|ref|YP_001315725.1|	DNA-directed RNA polymerase subunit beta'	Staphylococcus aureus subsp. aureus JH1	25	406:430:LKGKQGRFRQNLLGKRVDYSGRSVI	320:344:LKGKQGRFRQNLLGKRVDYSGRSVI
gi|15607808|ref|NP_215182.1|	Rv0668	DNA-directed RNA polymerase subunit beta'	1316	gi|148267003|ref|YP_001245946.1|	DNA-directed RNA polymerase subunit beta'	Staphylococcus aureus subsp. aureus JH9	25	406:430:LKGKQGRFRQNLLGKRVDYSGRSVI	320:344:LKGKQGRFRQNLLGKRVDYSGRSVI
gi|15607808|ref|NP_215182.1|	Rv0668	DNA-directed RNA polymerase subunit beta'	1316	gi|21282227|ref|NP_645315.1|	DNA-directed RNA polymerase subunit beta'	Staphylococcus aureus subsp. aureus MW2	25	406:430:LKGKQGRFRQNLLGKRVDYSGRSVI	320:344:LKGKQGRFRQNLLGKRVDYSGRSVI
gi|15607808|ref|NP_215182.1|	Rv0668	DNA-directed RNA polymerase subunit beta'	1316	gi|57651419|ref|YP_185475.1|	DNA-directed RNA polymerase subunit beta'	Staphylococcus aureus subsp. aureus COL	25	406:430:LKGKQGRFRQNLLGKRVDYSGRSVI	320:344:LKGKQGRFRQNLLGKRVDYSGRSVI
gi|15607808|ref|NP_215182.1|	Rv0668	DNA-directed RNA polymerase subunit beta'	1316	gi|15923533|ref|NP_371067.1|	DNA-directed RNA polymerase subunit beta'	Staphylococcus aureus subsp. aureus Mu50	25	406:430:LKGKQGRFRQNLLGKRVDYSGRSVI	320:344:LKGKQGRFRQNLLGKRVDYSGRSVI
gi|15607808|ref|NP_215182.1|	Rv0668	DNA-directed RNA polymerase subunit beta'	1316	gi|15926221|ref|NP_373754.1|	DNA-directed RNA polymerase subunit beta'	Staphylococcus aureus subsp. aureus N315	25	406:430:LKGKQGRFRQNLLGKRVDYSGRSVI	320:344:LKGKQGRFRQNLLGKRVDYSGRSVI
gi|15607808|ref|NP_215182.1|	Rv0668	DNA-directed RNA polymerase subunit beta'	1316	gi|82750251|ref|YP_415992.1|	DNA-directed RNA polymerase subunit beta'	Staphylococcus aureus RF122	25	406:430:LKGKQGRFRQNLLGKRVDYSGRSVI	320:344:LKGKQGRFRQNLLGKRVDYSGRSVI
gi|15607807|ref|NP_215181.1|	Rv0667	DNA-directed RNA polymerase subunit beta	1172	gi|38233060|ref|NP_938827.1|	DNA-directed RNA polymerase subunit beta	Corynebacterium diphtheriae NCTC 13129	25	360:384:PVETDDIDHFGNRRLRTVGELIQNQ	364:388:PVETDDIDHFGNRRLRTVGELIQNQ
gi|15607807|ref|NP_215181.1|	Rv0667	DNA-directed RNA polymerase subunit beta	1172	gi|38233060|ref|NP_938827.1|	DNA-directed RNA polymerase subunit beta	Corynebacterium diphtheriae NCTC 13129	25	1112:1136:PGIPESFKVLLKELQSLCLNVEVLS	1116:1140:PGIPESFKVLLKELQSLCLNVEVLS
gi|15608448|ref|NP_215824.1|	Rv1308	ATP synthase F0F1 subunit alpha	549	gi|38233644|ref|NP_939411.1|	ATP synthase F0F1 subunit alpha	Corynebacterium diphtheriae NCTC 13129	25	358:382:DLFNQGVRPAINVGVSVSRVGGAAQ	358:382:DLFNQGVRPAINVGVSVSRVGGAAQ
gi|15608238|ref|NP_215614.1|	Rv1098c	fumarate hydratase	474	gi|38233534|ref|NP_939301.1|	fumarate hydratase	Corynebacterium diphtheriae NCTC 13129	25	282:306:RTIAVSLTKIANDIRWMGSGPLTGL	278:302:RTIAVSLTKIANDIRWMGSGPLTGL
gi|15607491|ref|NP_214864.1|	Rv0350	molecular chaperone DnaK	625	gi|38234669|ref|NP_940436.1|	molecular chaperone DnaK	Corynebacterium diphtheriae NCTC 13129	25	133:157:AGQIAGLNVLRIVNEPTAAALAYGL	133:157:AGQIAGLNVLRIVNEPTAAALAYGL
gi|15607491|ref|NP_214864.1|	Rv0350	molecular chaperone DnaK	625	gi|38234669|ref|NP_940436.1|	molecular chaperone DnaK	Corynebacterium diphtheriae NCTC 13129	25	226:250:KDKMAMQRLREAAEKAKIELSSSQS	226:250:KDKMAMQRLREAAEKAKIELSSSQS
gi|15607825|ref|NP_215199.1|	Rv0685	elongation factor Tu	396	gi|33241409|ref|NP_876350.1|	elongation factor Tu	Chlamydophila pneumoniae TW-183	24	337:360:FRTTDVTGVVTLPEGTEMVMPGDN	337:360:FRTTDVTGVVTLPEGTEMVMPGDN
gi|15607825|ref|NP_215199.1|	Rv0685	elongation factor Tu	396	gi|15835609|ref|NP_300133.1|	elongation factor Tu	Chlamydophila pneumoniae J138	24	337:360:FRTTDVTGVVTLPEGTEMVMPGDN	337:360:FRTTDVTGVVTLPEGTEMVMPGDN
gi|15607825|ref|NP_215199.1|	Rv0685	elongation factor Tu	396	gi|16752970|ref|NP_445243.1|	elongation factor Tu	Chlamydophila pneumoniae AR39	24	337:360:FRTTDVTGVVTLPEGTEMVMPGDN	337:360:FRTTDVTGVVTLPEGTEMVMPGDN
gi|15607825|ref|NP_215199.1|	Rv0685	elongation factor Tu	396	gi|15617998|ref|NP_224282.1|	elongation factor Tu	Chlamydophila pneumoniae CWL029	24	337:360:FRTTDVTGVVTLPEGTEMVMPGDN	337:360:FRTTDVTGVVTLPEGTEMVMPGDN
gi|15608768|ref|NP_216146.1|	Rv1630	30S ribosomal protein S1	481	gi|38233738|ref|NP_939505.1|	30S ribosomal protein S1	Corynebacterium diphtheriae NCTC 13129	24	180:203:RNNVVLSRRAWLEQTQSEVRSEFL	178:201:RNNVVLSRRAWLEQTQSEVRSEFL
gi|15607840|ref|NP_215214.1|	Rv0700	30S ribosomal protein S10	101	gi|38233084|ref|NP_938851.1|	30S ribosomal protein S10	Corynebacterium diphtheriae NCTC 13129	24	78:101:DPTPKTVDALMRIDLPASVDVNIQ	78:101:DPTPKTVDALMRIDLPASVDVNIQ
gi|15609976|ref|NP_217355.1|	Rv2839c	translation initiation factor IF-2	900	gi|38234058|ref|NP_939825.1|	translation initiation factor IF-2	Corynebacterium diphtheriae NCTC 13129	24	398:421:RPPVVTVMGHVDHGKTRLLDTIRK	450:473:RPPVVTVMGHVDHGKTRLLDTIRK
gi|15607808|ref|NP_215182.1|	Rv0668	DNA-directed RNA polymerase subunit beta'	1316	gi|38233061|ref|NP_938828.1|	DNA-directed RNA polymerase subunit beta'	Corynebacterium diphtheriae NCTC 13129	24	26:49:GEVKKPETINYRTLKPEKDGLFCE	26:49:GEVKKPETINYRTLKPEKDGLFCE
gi|15607808|ref|NP_215182.1|	Rv0668	DNA-directed RNA polymerase subunit beta'	1316	gi|38233061|ref|NP_938828.1|	DNA-directed RNA polymerase subunit beta'	Corynebacterium diphtheriae NCTC 13129	24	869:892:RKGLADTALRTADSGYLTRRLVDV	869:892:RKGLADTALRTADSGYLTRRLVDV
gi|15607808|ref|NP_215182.1|	Rv0668	DNA-directed RNA polymerase subunit beta'	1316	gi|88194305|ref|YP_499097.1|	DNA-directed RNA polymerase subunit beta'	Staphylococcus aureus subsp. aureus NCTC 8325	24	26:49:GEVKKPETINYRTLKPEKDGLFCE	17:40:GEVKKPETINYRTLKPEKDGLFCE
gi|15607808|ref|NP_215182.1|	Rv0668	DNA-directed RNA polymerase subunit beta'	1316	gi|156978872|ref|YP_001441131.1|	DNA-directed RNA polymerase subunit beta'	Staphylococcus aureus subsp. aureus Mu3	24	26:49:GEVKKPETINYRTLKPEKDGLFCE	26:49:GEVKKPETINYRTLKPEKDGLFCE
gi|15607808|ref|NP_215182.1|	Rv0668	DNA-directed RNA polymerase subunit beta'	1316	gi|151220717|ref|YP_001331539.1|	DNA-directed RNA polymerase subunit beta'	Staphylococcus aureus subsp. aureus str. Newman	24	26:49:GEVKKPETINYRTLKPEKDGLFCE	26:49:GEVKKPETINYRTLKPEKDGLFCE
gi|15607808|ref|NP_215182.1|	Rv0668	DNA-directed RNA polymerase subunit beta'	1316	gi|150393050|ref|YP_001315725.1|	DNA-directed RNA polymerase subunit beta'	Staphylococcus aureus subsp. aureus JH1	24	26:49:GEVKKPETINYRTLKPEKDGLFCE	26:49:GEVKKPETINYRTLKPEKDGLFCE
gi|15607808|ref|NP_215182.1|	Rv0668	DNA-directed RNA polymerase subunit beta'	1316	gi|148267003|ref|YP_001245946.1|	DNA-directed RNA polymerase subunit beta'	Staphylococcus aureus subsp. aureus JH9	24	26:49:GEVKKPETINYRTLKPEKDGLFCE	26:49:GEVKKPETINYRTLKPEKDGLFCE
gi|15607808|ref|NP_215182.1|	Rv0668	DNA-directed RNA polymerase subunit beta'	1316	gi|21282227|ref|NP_645315.1|	DNA-directed RNA polymerase subunit beta'	Staphylococcus aureus subsp. aureus MW2	24	26:49:GEVKKPETINYRTLKPEKDGLFCE	26:49:GEVKKPETINYRTLKPEKDGLFCE
gi|15607808|ref|NP_215182.1|	Rv0668	DNA-directed RNA polymerase subunit beta'	1316	gi|57651419|ref|YP_185475.1|	DNA-directed RNA polymerase subunit beta'	Staphylococcus aureus subsp. aureus COL	24	26:49:GEVKKPETINYRTLKPEKDGLFCE	26:49:GEVKKPETINYRTLKPEKDGLFCE
gi|15607808|ref|NP_215182.1|	Rv0668	DNA-directed RNA polymerase subunit beta'	1316	gi|15923533|ref|NP_371067.1|	DNA-directed RNA polymerase subunit beta'	Staphylococcus aureus subsp. aureus Mu50	24	26:49:GEVKKPETINYRTLKPEKDGLFCE	26:49:GEVKKPETINYRTLKPEKDGLFCE
gi|15607808|ref|NP_215182.1|	Rv0668	DNA-directed RNA polymerase subunit beta'	1316	gi|15926221|ref|NP_373754.1|	DNA-directed RNA polymerase subunit beta'	Staphylococcus aureus subsp. aureus N315	24	26:49:GEVKKPETINYRTLKPEKDGLFCE	26:49:GEVKKPETINYRTLKPEKDGLFCE
gi|15607808|ref|NP_215182.1|	Rv0668	DNA-directed RNA polymerase subunit beta'	1316	gi|82750251|ref|YP_415992.1|	DNA-directed RNA polymerase subunit beta'	Staphylococcus aureus RF122	24	26:49:GEVKKPETINYRTLKPEKDGLFCE	26:49:GEVKKPETINYRTLKPEKDGLFCE
gi|15607808|ref|NP_215182.1|	Rv0668	DNA-directed RNA polymerase subunit beta'	1316	gi|68249111|ref|YP_248223.1|	DNA-directed RNA polymerase subunit beta'	Haemophilus influenzae 86-028NP	24	408:431:KGKQGRFRQNLLGKRVDYSGRSVI	334:357:KGKQGRFRQNLLGKRVDYSGRSVI
gi|15607808|ref|NP_215182.1|	Rv0668	DNA-directed RNA polymerase subunit beta'	1316	gi|148825210|ref|YP_001289963.1|	DNA-directed RNA polymerase subunit beta'	Haemophilus influenzae PittEE	24	408:431:KGKQGRFRQNLLGKRVDYSGRSVI	334:357:KGKQGRFRQNLLGKRVDYSGRSVI
gi|15607808|ref|NP_215182.1|	Rv0668	DNA-directed RNA polymerase subunit beta'	1316	gi|148827705|ref|YP_001292458.1|	DNA-directed RNA polymerase subunit beta'	Haemophilus influenzae PittGG	24	408:431:KGKQGRFRQNLLGKRVDYSGRSVI	334:357:KGKQGRFRQNLLGKRVDYSGRSVI
gi|15607807|ref|NP_215181.1|	Rv0667	DNA-directed RNA polymerase subunit beta	1172	gi|38233060|ref|NP_938827.1|	DNA-directed RNA polymerase subunit beta	Corynebacterium diphtheriae NCTC 13129	24	442:465:LSGLTHKRRLSALGPGGLSRERAG	446:469:LSGLTHKRRLSALGPGGLSRERAG
gi|15607807|ref|NP_215181.1|	Rv0667	DNA-directed RNA polymerase subunit beta	1172	gi|148825209|ref|YP_001289962.1|	DNA-directed RNA polymerase subunit beta	Haemophilus influenzae PittEE	24	588:611:IPFLEHDDANRALMGANMQRQAVP	683:706:IPFLEHDDANRALMGANMQRQAVP
gi|15607807|ref|NP_215181.1|	Rv0667	DNA-directed RNA polymerase subunit beta	1172	gi|68249112|ref|YP_248224.1|	DNA-directed RNA polymerase subunit beta	Haemophilus influenzae 86-028NP	24	588:611:IPFLEHDDANRALMGANMQRQAVP	683:706:IPFLEHDDANRALMGANMQRQAVP
gi|15607807|ref|NP_215181.1|	Rv0667	DNA-directed RNA polymerase subunit beta	1172	gi|148827706|ref|YP_001292459.1|	DNA-directed RNA polymerase subunit beta	Haemophilus influenzae PittGG	24	588:611:IPFLEHDDANRALMGANMQRQAVP	652:675:IPFLEHDDANRALMGANMQRQAVP
gi|15607807|ref|NP_215181.1|	Rv0667	DNA-directed RNA polymerase subunit beta	1172	gi|33591288|ref|NP_878932.1|	DNA-directed RNA polymerase subunit beta	Bordetella pertussis Tohama I	24	589:612:IPFLEHDDANRALMGANMQRQAVP	689:712:IPFLEHDDANRALMGANMQRQAVP
gi|15607807|ref|NP_215181.1|	Rv0667	DNA-directed RNA polymerase subunit beta	1172	gi|33599007|ref|NP_886567.1|	DNA-directed RNA polymerase subunit beta	Bordetella bronchiseptica RB50	24	589:612:IPFLEHDDANRALMGANMQRQAVP	697:720:IPFLEHDDANRALMGANMQRQAVP
gi|57116768|ref|YP_177746.1|	Rv0684	elongation factor G	701	gi|33603234|ref|NP_890794.1|	elongation factor G	Bordetella bronchiseptica RB50	24	49:72:GAATMDWMEQEQERGITITSAATT	46:69:GAATMDWMEQEQERGITITSAATT
gi|15608163|ref|NP_215539.1|	Rv1023	phosphopyruvate hydratase	429	gi|38233513|ref|NP_939280.1|	phosphopyruvate hydratase	Corynebacterium diphtheriae NCTC 13129	24	383:406:GQIKTGAPARSERVAKYNQLLRIE	383:406:GQIKTGAPARSERVAKYNQLLRIE
gi|345462017|ref|NP_217517.2|	Rv3001c	ketol-acid reductoisomerase	337	gi|38233694|ref|NP_939461.1|	ketol-acid reductoisomerase	Corynebacterium diphtheriae NCTC 13129	24	128:151:MVAPKGPGHLVRRQFVDGKGVPCL	128:151:MVAPKGPGHLVRRQFVDGKGVPCL
gi|15607603|ref|NP_214976.1|	Rv0462	dihydrolipoamide dehydrogenase	464	gi|38232984|ref|NP_938751.1|	dihydrolipoamide dehydrogenase	Corynebacterium diphtheriae NCTC 13129	24	3:26:HYDVVVLGAGPGGYVAAIRAAQLG	4:27:HYDVVVLGAGPGGYVAAIRAAQLG
gi|15609740|ref|NP_217119.1|	Rv2603c	hypothetical protein Rv2603c	251	gi|38233963|ref|NP_939730.1|	hypothetical protein DIP1378	Corynebacterium diphtheriae NCTC 13129	23	93:115:PNGVAVLIECLTDNRNRAASEVR	93:115:PNGVAVLIECLTDNRNRAASEVR
gi|15610593|ref|NP_217974.1|	Rv3457c	DNA-directed RNA polymerase subunit alpha	347	gi|38233158|ref|NP_938925.1|	DNA-directed RNA polymerase subunit alpha	Corynebacterium diphtheriae NCTC 13129	23	204:226:PRDALASAGKTLVELFGLARELN	204:226:PRDALASAGKTLVELFGLARELN
gi|15607807|ref|NP_215181.1|	Rv0667	DNA-directed RNA polymerase subunit beta	1172	gi|38233060|ref|NP_938827.1|	DNA-directed RNA polymerase subunit beta	Corynebacterium diphtheriae NCTC 13129	23	474:496:SHYGRMCPIETPEGPNIGLIGSL	478:500:SHYGRMCPIETPEGPNIGLIGSL
gi|15610384|ref|NP_217765.1|	Rv3248c	S-adenosyl-L-homocysteine hydrolase	495	gi|33593995|ref|NP_881639.1|	S-adenosyl-L-homocysteine hydrolase	Bordetella pertussis Tohama I	23	83:105:ALGAEVRWASCNIFSTQDHAAAA	74:96:ALGAEVRWASCNIFSTQDHAAAA
gi|15610384|ref|NP_217765.1|	Rv3248c	S-adenosyl-L-homocysteine hydrolase	495	gi|33599188|ref|NP_886748.1|	S-adenosyl-L-homocysteine hydrolase	Bordetella bronchiseptica RB50	23	83:105:ALGAEVRWASCNIFSTQDHAAAA	74:96:ALGAEVRWASCNIFSTQDHAAAA
gi|15608531|ref|NP_215908.1|	Rv1392	S-adenosylmethionine synthetase	403	gi|148828326|ref|YP_001293079.1|	S-adenosylmethionine synthetase	Haemophilus influenzae PittGG	23	276:298:ARHGGGAFSGKDPSKVDRSAAYA	274:296:ARHGGGAFSGKDPSKVDRSAAYA
gi|15608531|ref|NP_215908.1|	Rv1392	S-adenosylmethionine synthetase	403	gi|68249720|ref|YP_248832.1|	S-adenosylmethionine synthetase	Haemophilus influenzae 86-028NP	23	278:300:ARHGGGAFSGKDPSKVDRSAAYA	276:298:ARHGGGAFSGKDPSKVDRSAAYA
gi|15608531|ref|NP_215908.1|	Rv1392	S-adenosylmethionine synthetase	403	gi|148826217|ref|YP_001290970.1|	S-adenosylmethionine synthetase	Haemophilus influenzae PittEE	23	278:300:ARHGGGAFSGKDPSKVDRSAAYA	276:298:ARHGGGAFSGKDPSKVDRSAAYA
gi|15607504|ref|NP_214877.1|	Rv0363c	fructose-bisphosphate aldolase	344	gi|38234643|ref|NP_940410.1|	fructose-bisphosphate aldolase	Corynebacterium diphtheriae NCTC 13129	23	202:224:YLLAATFGNVHGVYKPGNVKLRP	202:224:YLLAATFGNVHGVYKPGNVKLRP
gi|57116993|ref|YP_177884.1|	Rv2465c	ribose-5-phosphate isomerase B	162	gi|38234367|ref|NP_940134.1|	ribose-5-phosphate isomerase B	Corynebacterium diphtheriae NCTC 13129	23	60:82:DPGSLGIVLGGSGNGEQIAANKV	57:79:DPGSLGIVLGGSGNGEQIAANKV
gi|15607491|ref|NP_214864.1|	Rv0350	molecular chaperone DnaK	625	gi|38234669|ref|NP_940436.1|	molecular chaperone DnaK	Corynebacterium diphtheriae NCTC 13129	23	334:356:EPNKGVNPDEVVAVGAALQAGVL	334:356:EPNKGVNPDEVVAVGAALQAGVL
gi|15607525|ref|NP_214898.1|	Rv0384c	endopeptidase ATP binding protein	848	gi|82750232|ref|YP_415973.1|	endopeptidase	Staphylococcus aureus RF122	23	199:221:VLSRRTKNNPVLIGEPGVGKTAI	199:221:VLSRRTKNNPVLIGEPGVGKTAI
gi|15607525|ref|NP_214898.1|	Rv0384c	endopeptidase ATP binding protein	848	gi|156978853|ref|YP_001441112.1|	endopeptidase	Staphylococcus aureus subsp. aureus Mu3	23	199:221:VLSRRTKNNPVLIGEPGVGKTAI	199:221:VLSRRTKNNPVLIGEPGVGKTAI
gi|15607525|ref|NP_214898.1|	Rv0384c	endopeptidase ATP binding protein	848	gi|150393031|ref|YP_001315706.1|	ATPase	Staphylococcus aureus subsp. aureus JH1	23	199:221:VLSRRTKNNPVLIGEPGVGKTAI	199:221:VLSRRTKNNPVLIGEPGVGKTAI
gi|15607525|ref|NP_214898.1|	Rv0384c	endopeptidase ATP binding protein	848	gi|148266984|ref|YP_001245927.1|	ATPase	Staphylococcus aureus subsp. aureus JH9	23	199:221:VLSRRTKNNPVLIGEPGVGKTAI	199:221:VLSRRTKNNPVLIGEPGVGKTAI
gi|15607525|ref|NP_214898.1|	Rv0384c	endopeptidase ATP binding protein	848	gi|88194286|ref|YP_499078.1|	endopeptidase	Staphylococcus aureus subsp. aureus NCTC 8325	23	199:221:VLSRRTKNNPVLIGEPGVGKTAI	199:221:VLSRRTKNNPVLIGEPGVGKTAI
gi|15607525|ref|NP_214898.1|	Rv0384c	endopeptidase ATP binding protein	848	gi|15923515|ref|NP_371049.1|	endopeptidase	Staphylococcus aureus subsp. aureus Mu50	23	199:221:VLSRRTKNNPVLIGEPGVGKTAI	199:221:VLSRRTKNNPVLIGEPGVGKTAI
gi|15607525|ref|NP_214898.1|	Rv0384c	endopeptidase ATP binding protein	848	gi|15926202|ref|NP_373735.1|	endopeptidase	Staphylococcus aureus subsp. aureus N315	23	199:221:VLSRRTKNNPVLIGEPGVGKTAI	199:221:VLSRRTKNNPVLIGEPGVGKTAI
gi|15607525|ref|NP_214898.1|	Rv0384c	endopeptidase ATP binding protein	848	gi|21282209|ref|NP_645297.1|	endopeptidase	Staphylococcus aureus subsp. aureus MW2	23	199:221:VLSRRTKNNPVLIGEPGVGKTAI	199:221:VLSRRTKNNPVLIGEPGVGKTAI
gi|15607525|ref|NP_214898.1|	Rv0384c	endopeptidase ATP binding protein	848	gi|38234547|ref|NP_940314.1|	ATP-dependent Clp protease ATP-binding subunit	Corynebacterium diphtheriae NCTC 13129	23	220:242:QVLSRRTKNNPVLIGEPGVGKTA	224:246:QVLSRRTKNNPVLIGEPGVGKTA
gi|15607525|ref|NP_214898.1|	Rv0384c	endopeptidase ATP binding protein	848	gi|38234547|ref|NP_940314.1|	ATP-dependent Clp protease ATP-binding subunit	Corynebacterium diphtheriae NCTC 13129	23	341:363:GATTLDEYRKHIEKDAALERRFQ	345:367:GATTLDEYRKHIEKDAALERRFQ
gi|15609614|ref|NP_216993.1|	Rv2477c	ABC transporter ATP-binding protein	558	gi|38234374|ref|NP_940141.1|	ABC transporter ATP-binding protein	Corynebacterium diphtheriae NCTC 13129	22	114:135:YTDELMEEMGRLQEELDHADAW	114:135:YTDELMEEMGRLQEELDHADAW
gi|15609614|ref|NP_216993.1|	Rv2477c	ABC transporter ATP-binding protein	558	gi|38234374|ref|NP_940141.1|	ABC transporter ATP-binding protein	Corynebacterium diphtheriae NCTC 13129	22	178:199:PDLLLLDEPTNHLDAESVQWLE	178:199:PDLLLLDEPTNHLDAESVQWLE
gi|15608768|ref|NP_216146.1|	Rv1630	30S ribosomal protein S1	481	gi|38233738|ref|NP_939505.1|	30S ribosomal protein S1	Corynebacterium diphtheriae NCTC 13129	22	344:365:AMVKVIDIDLERRRISLSLKQA	342:363:AMVKVIDIDLERRRISLSLKQA
gi|15607840|ref|NP_215214.1|	Rv0700	30S ribosomal protein S10	101	gi|38233084|ref|NP_938851.1|	30S ribosomal protein S10	Corynebacterium diphtheriae NCTC 13129	22	1:22:MAGQKIRIRLKAYDHEAIDASA	1:22:MAGQKIRIRLKAYDHEAIDASA
gi|15607808|ref|NP_215182.1|	Rv0668	DNA-directed RNA polymerase subunit beta'	1316	gi|88194305|ref|YP_499097.1|	DNA-directed RNA polymerase subunit beta'	Staphylococcus aureus subsp. aureus NCTC 8325	22	493:514:EHPVLLNRAPTLHRLGIQAFEP	398:419:EHPVLLNRAPTLHRLGIQAFEP
gi|15607808|ref|NP_215182.1|	Rv0668	DNA-directed RNA polymerase subunit beta'	1316	gi|156978872|ref|YP_001441131.1|	DNA-directed RNA polymerase subunit beta'	Staphylococcus aureus subsp. aureus Mu3	22	493:514:EHPVLLNRAPTLHRLGIQAFEP	407:428:EHPVLLNRAPTLHRLGIQAFEP
gi|15607808|ref|NP_215182.1|	Rv0668	DNA-directed RNA polymerase subunit beta'	1316	gi|151220717|ref|YP_001331539.1|	DNA-directed RNA polymerase subunit beta'	Staphylococcus aureus subsp. aureus str. Newman	22	493:514:EHPVLLNRAPTLHRLGIQAFEP	407:428:EHPVLLNRAPTLHRLGIQAFEP
gi|15607808|ref|NP_215182.1|	Rv0668	DNA-directed RNA polymerase subunit beta'	1316	gi|150393050|ref|YP_001315725.1|	DNA-directed RNA polymerase subunit beta'	Staphylococcus aureus subsp. aureus JH1	22	493:514:EHPVLLNRAPTLHRLGIQAFEP	407:428:EHPVLLNRAPTLHRLGIQAFEP
gi|15607808|ref|NP_215182.1|	Rv0668	DNA-directed RNA polymerase subunit beta'	1316	gi|148267003|ref|YP_001245946.1|	DNA-directed RNA polymerase subunit beta'	Staphylococcus aureus subsp. aureus JH9	22	493:514:EHPVLLNRAPTLHRLGIQAFEP	407:428:EHPVLLNRAPTLHRLGIQAFEP
gi|15607808|ref|NP_215182.1|	Rv0668	DNA-directed RNA polymerase subunit beta'	1316	gi|21282227|ref|NP_645315.1|	DNA-directed RNA polymerase subunit beta'	Staphylococcus aureus subsp. aureus MW2	22	493:514:EHPVLLNRAPTLHRLGIQAFEP	407:428:EHPVLLNRAPTLHRLGIQAFEP
gi|15607808|ref|NP_215182.1|	Rv0668	DNA-directed RNA polymerase subunit beta'	1316	gi|57651419|ref|YP_185475.1|	DNA-directed RNA polymerase subunit beta'	Staphylococcus aureus subsp. aureus COL	22	493:514:EHPVLLNRAPTLHRLGIQAFEP	407:428:EHPVLLNRAPTLHRLGIQAFEP
gi|15607808|ref|NP_215182.1|	Rv0668	DNA-directed RNA polymerase subunit beta'	1316	gi|15923533|ref|NP_371067.1|	DNA-directed RNA polymerase subunit beta'	Staphylococcus aureus subsp. aureus Mu50	22	493:514:EHPVLLNRAPTLHRLGIQAFEP	407:428:EHPVLLNRAPTLHRLGIQAFEP
gi|15607808|ref|NP_215182.1|	Rv0668	DNA-directed RNA polymerase subunit beta'	1316	gi|15926221|ref|NP_373754.1|	DNA-directed RNA polymerase subunit beta'	Staphylococcus aureus subsp. aureus N315	22	493:514:EHPVLLNRAPTLHRLGIQAFEP	407:428:EHPVLLNRAPTLHRLGIQAFEP
gi|15607808|ref|NP_215182.1|	Rv0668	DNA-directed RNA polymerase subunit beta'	1316	gi|82750251|ref|YP_415992.1|	DNA-directed RNA polymerase subunit beta'	Staphylococcus aureus RF122	22	493:514:EHPVLLNRAPTLHRLGIQAFEP	407:428:EHPVLLNRAPTLHRLGIQAFEP
gi|15610242|ref|NP_217621.1|	Rv3105c	peptide chain release factor 2	378	gi|38233352|ref|NP_939119.1|	peptide chain release factor 2	Corynebacterium diphtheriae NCTC 13129	22	325:346:SWGNQMRSYVLHPYQMVKDLRT	318:339:SWGNQMRSYVLHPYQMVKDLRT
gi|15607807|ref|NP_215181.1|	Rv0667	DNA-directed RNA polymerase subunit beta	1172	gi|38233060|ref|NP_938827.1|	DNA-directed RNA polymerase subunit beta	Corynebacterium diphtheriae NCTC 13129	22	905:926:DGTPVDIILNTHGVPRRMNIGQ	909:930:DGTPVDIILNTHGVPRRMNIGQ
gi|15607807|ref|NP_215181.1|	Rv0667	DNA-directed RNA polymerase subunit beta	1172	gi|38233060|ref|NP_938827.1|	DNA-directed RNA polymerase subunit beta	Corynebacterium diphtheriae NCTC 13129	22	1071:1092:WAMQAYGAAYTLQELLTIKSDD	1075:1096:WAMQAYGAAYTLQELLTIKSDD
gi|15610596|ref|NP_217977.1|	Rv3460c	30S ribosomal protein S13	124	gi|38233155|ref|NP_938922.1|	30S ribosomal protein S13	Corynebacterium diphtheriae NCTC 13129	22	74:95:VQADIRRKIEIGCYQGLRHRRG	74:95:VQADIRRKIEIGCYQGLRHRRG
gi|57116768|ref|YP_177746.1|	Rv0684	elongation factor G	701	gi|156978876|ref|YP_001441135.1|	elongation factor G	Staphylococcus aureus subsp. aureus Mu3	22	17:38:GIMAHIDAGKTTTTERILYYTG	14:35:GIMAHIDAGKTTTTERILYYTG
gi|57116768|ref|YP_177746.1|	Rv0684	elongation factor G	701	gi|150393054|ref|YP_001315729.1|	elongation factor G	Staphylococcus aureus subsp. aureus JH1	22	17:38:GIMAHIDAGKTTTTERILYYTG	14:35:GIMAHIDAGKTTTTERILYYTG
gi|57116768|ref|YP_177746.1|	Rv0684	elongation factor G	701	gi|148267007|ref|YP_001245950.1|	elongation factor G	Staphylococcus aureus subsp. aureus JH9	22	17:38:GIMAHIDAGKTTTTERILYYTG	14:35:GIMAHIDAGKTTTTERILYYTG
gi|57116768|ref|YP_177746.1|	Rv0684	elongation factor G	701	gi|88194309|ref|YP_499101.1|	elongation factor G	Staphylococcus aureus subsp. aureus NCTC 8325	22	17:38:GIMAHIDAGKTTTTERILYYTG	14:35:GIMAHIDAGKTTTTERILYYTG
gi|57116768|ref|YP_177746.1|	Rv0684	elongation factor G	701	gi|82750255|ref|YP_415996.1|	elongation factor G	Staphylococcus aureus RF122	22	17:38:GIMAHIDAGKTTTTERILYYTG	14:35:GIMAHIDAGKTTTTERILYYTG
gi|57116768|ref|YP_177746.1|	Rv0684	elongation factor G	701	gi|21282231|ref|NP_645319.1|	elongation factor G	Staphylococcus aureus subsp. aureus MW2	22	17:38:GIMAHIDAGKTTTTERILYYTG	14:35:GIMAHIDAGKTTTTERILYYTG
gi|57116768|ref|YP_177746.1|	Rv0684	elongation factor G	701	gi|57651423|ref|YP_185479.1|	elongation factor G	Staphylococcus aureus subsp. aureus COL	22	17:38:GIMAHIDAGKTTTTERILYYTG	14:35:GIMAHIDAGKTTTTERILYYTG
gi|57116768|ref|YP_177746.1|	Rv0684	elongation factor G	701	gi|15923537|ref|NP_371071.1|	elongation factor G	Staphylococcus aureus subsp. aureus Mu50	22	17:38:GIMAHIDAGKTTTTERILYYTG	14:35:GIMAHIDAGKTTTTERILYYTG
gi|57116768|ref|YP_177746.1|	Rv0684	elongation factor G	701	gi|15926225|ref|NP_373758.1|	elongation factor G	Staphylococcus aureus subsp. aureus N315	22	17:38:GIMAHIDAGKTTTTERILYYTG	14:35:GIMAHIDAGKTTTTERILYYTG
gi|57116768|ref|YP_177746.1|	Rv0684	elongation factor G	701	gi|151220721|ref|YP_001331543.1|	elongation factor G	Staphylococcus aureus subsp. aureus str. Newman	22	17:38:GIMAHIDAGKTTTTERILYYTG	14:35:GIMAHIDAGKTTTTERILYYTG
gi|57116768|ref|YP_177746.1|	Rv0684	elongation factor G	701	gi|33599019|ref|NP_886579.1|	elongation factor G	Bordetella bronchiseptica RB50	22	51:72:ATMDWMEQEQERGITITSAATT	51:72:ATMDWMEQEQERGITITSAATT
gi|57116768|ref|YP_177746.1|	Rv0684	elongation factor G	701	gi|33594476|ref|NP_882120.1|	elongation factor G	Bordetella pertussis Tohama I	22	51:72:ATMDWMEQEQERGITITSAATT	51:72:ATMDWMEQEQERGITITSAATT
gi|15610384|ref|NP_217765.1|	Rv3248c	S-adenosyl-L-homocysteine hydrolase	495	gi|38233299|ref|NP_939066.1|	S-adenosyl-L-homocysteine hydrolase	Corynebacterium diphtheriae NCTC 13129	22	246:267:VTKSKFDNKYGTRHSLIDGINR	231:252:VTKSKFDNKYGTRHSLIDGINR
gi|15610384|ref|NP_217765.1|	Rv3248c	S-adenosyl-L-homocysteine hydrolase	495	gi|38233299|ref|NP_939066.1|	S-adenosyl-L-homocysteine hydrolase	Corynebacterium diphtheriae NCTC 13129	22	402:423:VLSEGRLLNLGNATGHPSFVMS	387:408:VLSEGRLLNLGNATGHPSFVMS
gi|15608531|ref|NP_215908.1|	Rv1392	S-adenosylmethionine synthetase	403	gi|38233911|ref|NP_939678.1|	S-adenosylmethionine synthetase	Corynebacterium diphtheriae NCTC 13129	22	6:27:RLFTSESVTEGHPDKICDAISD	10:31:RLFTSESVTEGHPDKICDAISD
gi|15608238|ref|NP_215614.1|	Rv1098c	fumarate hydratase	474	gi|38233534|ref|NP_939301.1|	fumarate hydratase	Corynebacterium diphtheriae NCTC 13129	22	26:47:ALWRAQTQRAVENFPISGRGLE	22:43:ALWRAQTQRAVENFPISGRGLE
gi|15608613|ref|NP_215991.1|	Rv1475c	aconitate hydratase	943	gi|161598674|ref|NP_939635.2|	aconitate hydratase	Corynebacterium diphtheriae NCTC 13129	22	852:873:ESFERIHRSNLIGMGVIPLQFP	855:876:ESFERIHRSNLIGMGVIPLQFP
gi|15609341|ref|NP_216720.1|	Rv2204c	hypothetical protein Rv2204c	118	gi|38234206|ref|NP_939973.1|	hypothetical protein DIP1631	Corynebacterium diphtheriae NCTC 13129	21	98:118:QGFTIDNPNATGSCACGDSFN	94:114:QGFTIDNPNATGSCACGDSFN
gi|15608768|ref|NP_216146.1|	Rv1630	30S ribosomal protein S1	481	gi|38233738|ref|NP_939505.1|	30S ribosomal protein S1	Corynebacterium diphtheriae NCTC 13129	21	377:397:KYGMADSYDEQGNYIFPEGFD	375:395:KYGMADSYDEQGNYIFPEGFD
gi|15609976|ref|NP_217355.1|	Rv2839c	translation initiation factor IF-2	900	gi|33592375|ref|NP_880019.1|	translation initiation factor IF-2	Bordetella pertussis Tohama I	21	455:475:DTPGHEAFTAMRARGAKATDI	596:616:DTPGHEAFTAMRARGAKATDI
gi|15609976|ref|NP_217355.1|	Rv2839c	translation initiation factor IF-2	900	gi|33602222|ref|NP_889782.1|	translation initiation factor IF-2	Bordetella bronchiseptica RB50	21	455:475:DTPGHEAFTAMRARGAKATDI	596:616:DTPGHEAFTAMRARGAKATDI
gi|15607808|ref|NP_215182.1|	Rv0668	DNA-directed RNA polymerase subunit beta'	1316	gi|38233061|ref|NP_938828.1|	DNA-directed RNA polymerase subunit beta'	Corynebacterium diphtheriae NCTC 13129	21	441:461:CGLPKLMALELFKPFVMKRLV	441:461:CGLPKLMALELFKPFVMKRLV
gi|15607808|ref|NP_215182.1|	Rv0668	DNA-directed RNA polymerase subunit beta'	1316	gi|38233061|ref|NP_938828.1|	DNA-directed RNA polymerase subunit beta'	Corynebacterium diphtheriae NCTC 13129	21	1242:1262:SWLSAASFQETTRVLTDAAIN	1242:1262:SWLSAASFQETTRVLTDAAIN
gi|15607808|ref|NP_215182.1|	Rv0668	DNA-directed RNA polymerase subunit beta'	1316	gi|88194305|ref|YP_499097.1|	DNA-directed RNA polymerase subunit beta'	Staphylococcus aureus subsp. aureus NCTC 8325	21	383:403:DNGRRGRPVTGPGNRPLKSLS	288:308:DNGRRGRPVTGPGNRPLKSLS
gi|15607808|ref|NP_215182.1|	Rv0668	DNA-directed RNA polymerase subunit beta'	1316	gi|156978872|ref|YP_001441131.1|	DNA-directed RNA polymerase subunit beta'	Staphylococcus aureus subsp. aureus Mu3	21	383:403:DNGRRGRPVTGPGNRPLKSLS	297:317:DNGRRGRPVTGPGNRPLKSLS
gi|15607808|ref|NP_215182.1|	Rv0668	DNA-directed RNA polymerase subunit beta'	1316	gi|151220717|ref|YP_001331539.1|	DNA-directed RNA polymerase subunit beta'	Staphylococcus aureus subsp. aureus str. Newman	21	383:403:DNGRRGRPVTGPGNRPLKSLS	297:317:DNGRRGRPVTGPGNRPLKSLS
gi|15607808|ref|NP_215182.1|	Rv0668	DNA-directed RNA polymerase subunit beta'	1316	gi|150393050|ref|YP_001315725.1|	DNA-directed RNA polymerase subunit beta'	Staphylococcus aureus subsp. aureus JH1	21	383:403:DNGRRGRPVTGPGNRPLKSLS	297:317:DNGRRGRPVTGPGNRPLKSLS
gi|15607808|ref|NP_215182.1|	Rv0668	DNA-directed RNA polymerase subunit beta'	1316	gi|148267003|ref|YP_001245946.1|	DNA-directed RNA polymerase subunit beta'	Staphylococcus aureus subsp. aureus JH9	21	383:403:DNGRRGRPVTGPGNRPLKSLS	297:317:DNGRRGRPVTGPGNRPLKSLS
gi|15607808|ref|NP_215182.1|	Rv0668	DNA-directed RNA polymerase subunit beta'	1316	gi|21282227|ref|NP_645315.1|	DNA-directed RNA polymerase subunit beta'	Staphylococcus aureus subsp. aureus MW2	21	383:403:DNGRRGRPVTGPGNRPLKSLS	297:317:DNGRRGRPVTGPGNRPLKSLS
gi|15607808|ref|NP_215182.1|	Rv0668	DNA-directed RNA polymerase subunit beta'	1316	gi|57651419|ref|YP_185475.1|	DNA-directed RNA polymerase subunit beta'	Staphylococcus aureus subsp. aureus COL	21	383:403:DNGRRGRPVTGPGNRPLKSLS	297:317:DNGRRGRPVTGPGNRPLKSLS
gi|15607808|ref|NP_215182.1|	Rv0668	DNA-directed RNA polymerase subunit beta'	1316	gi|15923533|ref|NP_371067.1|	DNA-directed RNA polymerase subunit beta'	Staphylococcus aureus subsp. aureus Mu50	21	383:403:DNGRRGRPVTGPGNRPLKSLS	297:317:DNGRRGRPVTGPGNRPLKSLS
gi|15607808|ref|NP_215182.1|	Rv0668	DNA-directed RNA polymerase subunit beta'	1316	gi|15926221|ref|NP_373754.1|	DNA-directed RNA polymerase subunit beta'	Staphylococcus aureus subsp. aureus N315	21	383:403:DNGRRGRPVTGPGNRPLKSLS	297:317:DNGRRGRPVTGPGNRPLKSLS
gi|15607808|ref|NP_215182.1|	Rv0668	DNA-directed RNA polymerase subunit beta'	1316	gi|82750251|ref|YP_415992.1|	DNA-directed RNA polymerase subunit beta'	Staphylococcus aureus RF122	21	383:403:DNGRRGRPVTGPGNRPLKSLS	297:317:DNGRRGRPVTGPGNRPLKSLS
gi|15607808|ref|NP_215182.1|	Rv0668	DNA-directed RNA polymerase subunit beta'	1316	gi|16752963|ref|NP_445235.1|	DNA-directed RNA polymerase subunit beta'	Chlamydophila pneumoniae AR39	21	496:516:HPVLLNRAPTLHRLGIQAFEP	427:447:HPVLLNRAPTLHRLGIQAFEP
gi|15607808|ref|NP_215182.1|	Rv0668	DNA-directed RNA polymerase subunit beta'	1316	gi|33241417|ref|NP_876358.1|	DNA-directed RNA polymerase subunit beta'	Chlamydophila pneumoniae TW-183	21	496:516:HPVLLNRAPTLHRLGIQAFEP	423:443:HPVLLNRAPTLHRLGIQAFEP
gi|15607808|ref|NP_215182.1|	Rv0668	DNA-directed RNA polymerase subunit beta'	1316	gi|15835617|ref|NP_300141.1|	DNA-directed RNA polymerase subunit beta'	Chlamydophila pneumoniae J138	21	496:516:HPVLLNRAPTLHRLGIQAFEP	423:443:HPVLLNRAPTLHRLGIQAFEP
gi|15607808|ref|NP_215182.1|	Rv0668	DNA-directed RNA polymerase subunit beta'	1316	gi|15618006|ref|NP_224290.1|	DNA-directed RNA polymerase subunit beta'	Chlamydophila pneumoniae CWL029	21	496:516:HPVLLNRAPTLHRLGIQAFEP	423:443:HPVLLNRAPTLHRLGIQAFEP
gi|15609692|ref|NP_217071.1|	Rv2555c	alanyl-tRNA synthetase	904	gi|38233936|ref|NP_939703.1|	alanyl-tRNA synthetase	Corynebacterium diphtheriae NCTC 13129	21	75:95:EVGITTRHNTFFQMAGNFSFG	75:95:EVGITTRHNTFFQMAGNFSFG
gi|15608779|ref|NP_216157.1|	Rv1641	translation initiation factor IF-3	201	gi|38233750|ref|NP_939517.1|	translation initiation factor IF-3	Corynebacterium diphtheriae NCTC 13129	21	113:133:GSKVKVTIMFRGREQSRPELG	107:127:GSKVKVTIMFRGREQSRPELG
gi|15608531|ref|NP_215908.1|	Rv1392	S-adenosylmethionine synthetase	403	gi|38233911|ref|NP_939678.1|	S-adenosylmethionine synthetase	Corynebacterium diphtheriae NCTC 13129	21	256:276:GGPMGDAGLTGRKIIVDTYGG	260:280:GGPMGDAGLTGRKIIVDTYGG
gi|15608531|ref|NP_215908.1|	Rv1392	S-adenosylmethionine synthetase	403	gi|33593998|ref|NP_881642.1|	S-adenosylmethionine synthetase	Bordetella pertussis Tohama I	21	278:298:HGGGAFSGKDPSKVDRSAAYA	278:298:HGGGAFSGKDPSKVDRSAAYA
gi|15608531|ref|NP_215908.1|	Rv1392	S-adenosylmethionine synthetase	403	gi|161609282|ref|NP_886745.2|	S-adenosylmethionine synthetase	Bordetella bronchiseptica RB50	21	278:298:HGGGAFSGKDPSKVDRSAAYA	278:298:HGGGAFSGKDPSKVDRSAAYA
gi|15608238|ref|NP_215614.1|	Rv1098c	fumarate hydratase	474	gi|38233534|ref|NP_939301.1|	fumarate hydratase	Corynebacterium diphtheriae NCTC 13129	21	91:111:HDDQFPIDVFQTGSGTSSNMN	87:107:HDDQFPIDVFQTGSGTSSNMN
gi|15608273|ref|NP_215649.1|	Rv1133c	5-methyltetrahydropteroyltriglutamate/homocysteine S-methyltransferase	759	gi|33601062|ref|NP_888622.1|	5-methyltetrahydropteroyltriglutamate/homocysteine S-methyltransferase	Bordetella bronchiseptica RB50	21	562:582:YAQSLTDKPVKGMLTGPVTIL	554:574:YAQSLTDKPVKGMLTGPVTIL
gi|15608273|ref|NP_215649.1|	Rv1133c	5-methyltetrahydropteroyltriglutamate/homocysteine S-methyltransferase	759	gi|33593526|ref|NP_881170.1|	5-methyltetrahydropteroyltriglutamate/homocysteine S-methyltransferase	Bordetella pertussis Tohama I	21	562:582:YAQSLTDKPVKGMLTGPVTIL	554:574:YAQSLTDKPVKGMLTGPVTIL
gi|15608273|ref|NP_215649.1|	Rv1133c	5-methyltetrahydropteroyltriglutamate/homocysteine S-methyltransferase	759	gi|82750067|ref|YP_415808.1|	5-methyltetrahydropteroyltriglutamate--homocysteine S-methyltransferase	Staphylococcus aureus RF122	21	556:576:YAQSLTDKPVKGMLTGPVTIL	550:570:YAQSLTDKPVKGMLTGPVTIL
gi|15608273|ref|NP_215649.1|	Rv1133c	5-methyltetrahydropteroyltriglutamate/homocysteine S-methyltransferase	759	gi|151220560|ref|YP_001331382.1|	5-methyltetrahydropteroyltriglutamate--homocysteine S-methyltransferase	Staphylococcus aureus subsp. aureus str. Newman	21	556:576:YAQSLTDKPVKGMLTGPVTIL	550:570:YAQSLTDKPVKGMLTGPVTIL
gi|15608273|ref|NP_215649.1|	Rv1133c	5-methyltetrahydropteroyltriglutamate/homocysteine S-methyltransferase	759	gi|88194138|ref|YP_498928.1|	5-methyltetrahydropteroyltriglutamate--homocysteine S-methyltransferase	Staphylococcus aureus subsp. aureus NCTC 8325	21	556:576:YAQSLTDKPVKGMLTGPVTIL	550:570:YAQSLTDKPVKGMLTGPVTIL
gi|15608273|ref|NP_215649.1|	Rv1133c	5-methyltetrahydropteroyltriglutamate/homocysteine S-methyltransferase	759	gi|57652616|ref|YP_185319.1|	5-methyltetrahydropteroyltriglutamate/homocysteine S-methyltransferase	Staphylococcus aureus subsp. aureus COL	21	556:576:YAQSLTDKPVKGMLTGPVTIL	550:570:YAQSLTDKPVKGMLTGPVTIL
gi|15608273|ref|NP_215649.1|	Rv1133c	5-methyltetrahydropteroyltriglutamate/homocysteine S-methyltransferase	759	gi|156978684|ref|YP_001440943.1|	5-methyltetrahydropteroyltriglutamate--homocysteine S-methyltransferase	Staphylococcus aureus subsp. aureus Mu3	21	556:576:YAQSLTDKPVKGMLTGPVTIL	550:570:YAQSLTDKPVKGMLTGPVTIL
gi|15608273|ref|NP_215649.1|	Rv1133c	5-methyltetrahydropteroyltriglutamate/homocysteine S-methyltransferase	759	gi|15923346|ref|NP_370880.1|	5-methyltetrahydropteroyltriglutamate--homocysteine S-methyltransferase	Staphylococcus aureus subsp. aureus Mu50	21	556:576:YAQSLTDKPVKGMLTGPVTIL	550:570:YAQSLTDKPVKGMLTGPVTIL
gi|15608273|ref|NP_215649.1|	Rv1133c	5-methyltetrahydropteroyltriglutamate/homocysteine S-methyltransferase	759	gi|15926057|ref|NP_373590.1|	5-methyltetrahydropteroyltriglutamate/homocysteine S-methyltransferase	Staphylococcus aureus subsp. aureus N315	21	556:576:YAQSLTDKPVKGMLTGPVTIL	550:570:YAQSLTDKPVKGMLTGPVTIL
gi|15608273|ref|NP_215649.1|	Rv1133c	5-methyltetrahydropteroyltriglutamate/homocysteine S-methyltransferase	759	gi|21282061|ref|NP_645149.1|	5-methyltetrahydropteroyltriglutamate--homocysteine S-methyltransferase	Staphylococcus aureus subsp. aureus MW2	21	556:576:YAQSLTDKPVKGMLTGPVTIL	550:570:YAQSLTDKPVKGMLTGPVTIL
gi|15608273|ref|NP_215649.1|	Rv1133c	5-methyltetrahydropteroyltriglutamate/homocysteine S-methyltransferase	759	gi|150392888|ref|YP_001315563.1|	5-methyltetrahydropteroyltriglutamate/homocysteine S-methyltransferase	Staphylococcus aureus subsp. aureus JH1	21	556:576:YAQSLTDKPVKGMLTGPVTIL	550:570:YAQSLTDKPVKGMLTGPVTIL
gi|15608273|ref|NP_215649.1|	Rv1133c	5-methyltetrahydropteroyltriglutamate/homocysteine S-methyltransferase	759	gi|148266843|ref|YP_001245786.1|	5-methyltetrahydropteroyltriglutamate/homocysteine S-methyltransferase	Staphylococcus aureus subsp. aureus JH9	21	556:576:YAQSLTDKPVKGMLTGPVTIL	550:570:YAQSLTDKPVKGMLTGPVTIL
gi|57117031|ref|YP_177911.1|	Rv2861c	methionine aminopeptidase	285	gi|38234075|ref|NP_939842.1|	methionine aminopeptidase	Corynebacterium diphtheriae NCTC 13129	21	202:222:DFTGHGIGTTFHNGLVVLHYD	203:223:DFTGHGIGTTFHNGLVVLHYD
gi|15610421|ref|NP_217802.1|	Rv3285	acetyl-coenzyme A carboxylase subunit alpha	600	gi|38233256|ref|NP_939023.1|	acyl coenzyme A carboxylase	Corynebacterium diphtheriae NCTC 13129	21	291:311:DGLISFLEVNTRLQVEHPVTE	287:307:DGLISFLEVNTRLQVEHPVTE
gi|15610719|ref|NP_218100.1|	Rv3583c	transcription factor	162	gi|38234538|ref|NP_940305.1|	CarD-like transcriptional factor	Corynebacterium diphtheriae NCTC 13129	21	96:116:LASGDVNKVAEVVRDLWRRDQ	96:116:LASGDVNKVAEVVRDLWRRDQ
gi|15607825|ref|NP_215199.1|	Rv0685	elongation factor Tu	396	gi|38233082|ref|NP_938849.1|	elongation factor Tu	Corynebacterium diphtheriae NCTC 13129	20	8:27:RTKPHVNIGTIGHVDHGKTT	8:27:RTKPHVNIGTIGHVDHGKTT
gi|15607825|ref|NP_215199.1|	Rv0685	elongation factor Tu	396	gi|33594477|ref|NP_882121.1|	elongation factor Tu	Bordetella pertussis Tohama I	20	262:281:TGVEMFRKLLDQGQAGDNVG	262:281:TGVEMFRKLLDQGQAGDNVG
gi|15607825|ref|NP_215199.1|	Rv0685	elongation factor Tu	396	gi|33591281|ref|NP_878925.1|	elongation factor Tu	Bordetella pertussis Tohama I	20	262:281:TGVEMFRKLLDQGQAGDNVG	262:281:TGVEMFRKLLDQGQAGDNVG
gi|15607825|ref|NP_215199.1|	Rv0685	elongation factor Tu	396	gi|33599020|ref|NP_886580.1|	elongation factor Tu	Bordetella bronchiseptica RB50	20	262:281:TGVEMFRKLLDQGQAGDNVG	262:281:TGVEMFRKLLDQGQAGDNVG
gi|15607825|ref|NP_215199.1|	Rv0685	elongation factor Tu	396	gi|33599000|ref|NP_886560.1|	elongation factor Tu	Bordetella bronchiseptica RB50	20	262:281:TGVEMFRKLLDQGQAGDNVG	262:281:TGVEMFRKLLDQGQAGDNVG
gi|15607825|ref|NP_215199.1|	Rv0685	elongation factor Tu	396	gi|148361055|ref|YP_001252262.1|	translation elongation factor Tu	Legionella pneumophila str. Corby	20	373:392:AMDEGLRFAIREGGRTVGAG	373:392:AMDEGLRFAIREGGRTVGAG
gi|15607825|ref|NP_215199.1|	Rv0685	elongation factor Tu	396	gi|148361066|ref|YP_001252273.1|	translation elongation factor Tu	Legionella pneumophila str. Corby	20	373:392:AMDEGLRFAIREGGRTVGAG	373:392:AMDEGLRFAIREGGRTVGAG
gi|15607825|ref|NP_215199.1|	Rv0685	elongation factor Tu	396	gi|54296363|ref|YP_122732.1|	elongation factor Tu	Legionella pneumophila str. Paris	20	373:392:AMDEGLRFAIREGGRTVGAG	373:392:AMDEGLRFAIREGGRTVGAG
gi|15607825|ref|NP_215199.1|	Rv0685	elongation factor Tu	396	gi|54296351|ref|YP_122720.1|	elongation factor Tu	Legionella pneumophila str. Paris	20	373:392:AMDEGLRFAIREGGRTVGAG	373:392:AMDEGLRFAIREGGRTVGAG
gi|15607825|ref|NP_215199.1|	Rv0685	elongation factor Tu	396	gi|54293319|ref|YP_125734.1|	elongation factor Tu	Legionella pneumophila str. Lens	20	373:392:AMDEGLRFAIREGGRTVGAG	373:392:AMDEGLRFAIREGGRTVGAG
gi|15607825|ref|NP_215199.1|	Rv0685	elongation factor Tu	396	gi|54293307|ref|YP_125722.1|	elongation factor Tu	Legionella pneumophila str. Lens	20	373:392:AMDEGLRFAIREGGRTVGAG	373:392:AMDEGLRFAIREGGRTVGAG
gi|15607825|ref|NP_215199.1|	Rv0685	elongation factor Tu	396	gi|33241409|ref|NP_876350.1|	elongation factor Tu	Chlamydophila pneumoniae TW-183	20	14:33:NIGTIGHVDHGKTTLTAAIT	14:33:NIGTIGHVDHGKTTLTAAIT
gi|15607825|ref|NP_215199.1|	Rv0685	elongation factor Tu	396	gi|15835609|ref|NP_300133.1|	elongation factor Tu	Chlamydophila pneumoniae J138	20	14:33:NIGTIGHVDHGKTTLTAAIT	14:33:NIGTIGHVDHGKTTLTAAIT
gi|15607825|ref|NP_215199.1|	Rv0685	elongation factor Tu	396	gi|16752970|ref|NP_445243.1|	elongation factor Tu	Chlamydophila pneumoniae AR39	20	14:33:NIGTIGHVDHGKTTLTAAIT	14:33:NIGTIGHVDHGKTTLTAAIT
gi|15607825|ref|NP_215199.1|	Rv0685	elongation factor Tu	396	gi|15617998|ref|NP_224282.1|	elongation factor Tu	Chlamydophila pneumoniae CWL029	20	14:33:NIGTIGHVDHGKTTLTAAIT	14:33:NIGTIGHVDHGKTTLTAAIT
gi|15607151|ref|NP_214523.1|	Rv0009	iron-regulated peptidyl-prolyl cis-trans isomerase A	182	gi|38232667|ref|NP_938434.1|	peptidyl-prolyl cis-trans isomerase A	Corynebacterium diphtheriae NCTC 13129	20	112:131:LLAMANAGPGTNGSQFFITV	109:128:LLAMANAGPGTNGSQFFITV
gi|15609976|ref|NP_217355.1|	Rv2839c	translation initiation factor IF-2	900	gi|38234058|ref|NP_939825.1|	translation initiation factor IF-2	Corynebacterium diphtheriae NCTC 13129	20	479:498:LVVAADDGVMPQTVEAINHA	531:550:LVVAADDGVMPQTVEAINHA
gi|15609976|ref|NP_217355.1|	Rv2839c	translation initiation factor IF-2	900	gi|38234058|ref|NP_939825.1|	translation initiation factor IF-2	Corynebacterium diphtheriae NCTC 13129	20	578:597:AQGVAIEAHLDRGRGPVATV	630:649:AQGVAIEAHLDRGRGPVATV
gi|15610027|ref|NP_217406.1|	Rv2890c	30S ribosomal protein S2	287	gi|38234087|ref|NP_939854.1|	30S ribosomal protein S2	Corynebacterium diphtheriae NCTC 13129	20	29:48:RFIFTDRNGIYIIDLQQTLT	29:48:RFIFTDRNGIYIIDLQQTLT
gi|15607808|ref|NP_215182.1|	Rv0668	DNA-directed RNA polymerase subunit beta'	1316	gi|16752963|ref|NP_445235.1|	DNA-directed RNA polymerase subunit beta'	Chlamydophila pneumoniae AR39	20	413:432:GRFRQNLLGKRVDYSGRSVI	344:363:GRFRQNLLGKRVDYSGRSVI
gi|15607808|ref|NP_215182.1|	Rv0668	DNA-directed RNA polymerase subunit beta'	1316	gi|33241417|ref|NP_876358.1|	DNA-directed RNA polymerase subunit beta'	Chlamydophila pneumoniae TW-183	20	413:432:GRFRQNLLGKRVDYSGRSVI	340:359:GRFRQNLLGKRVDYSGRSVI
gi|15607808|ref|NP_215182.1|	Rv0668	DNA-directed RNA polymerase subunit beta'	1316	gi|15835617|ref|NP_300141.1|	DNA-directed RNA polymerase subunit beta'	Chlamydophila pneumoniae J138	20	413:432:GRFRQNLLGKRVDYSGRSVI	340:359:GRFRQNLLGKRVDYSGRSVI
gi|15607808|ref|NP_215182.1|	Rv0668	DNA-directed RNA polymerase subunit beta'	1316	gi|15618006|ref|NP_224290.1|	DNA-directed RNA polymerase subunit beta'	Chlamydophila pneumoniae CWL029	20	413:432:GRFRQNLLGKRVDYSGRSVI	340:359:GRFRQNLLGKRVDYSGRSVI
gi|15607807|ref|NP_215181.1|	Rv0667	DNA-directed RNA polymerase subunit beta	1172	gi|38233060|ref|NP_938827.1|	DNA-directed RNA polymerase subunit beta	Corynebacterium diphtheriae NCTC 13129	20	165:184:NGTERVVVSQLVRSPGVYFD	169:188:NGTERVVVSQLVRSPGVYFD
gi|15607807|ref|NP_215181.1|	Rv0667	DNA-directed RNA polymerase subunit beta	1172	gi|156978871|ref|YP_001441130.1|	DNA-directed RNA polymerase subunit beta	Staphylococcus aureus subsp. aureus Mu3	20	472:491:SHYGRMCPIETPEGPNIGLI	520:539:SHYGRMCPIETPEGPNIGLI
gi|15607807|ref|NP_215181.1|	Rv0667	DNA-directed RNA polymerase subunit beta	1172	gi|156978871|ref|YP_001441130.1|	DNA-directed RNA polymerase subunit beta	Staphylococcus aureus subsp. aureus Mu3	20	1058:1077:TQQPLGGKAQFGGQRFGEME	1106:1125:TQQPLGGKAQFGGQRFGEME
gi|15607807|ref|NP_215181.1|	Rv0667	DNA-directed RNA polymerase subunit beta	1172	gi|151220716|ref|YP_001331538.1|	DNA-directed RNA polymerase subunit beta	Staphylococcus aureus subsp. aureus str. Newman	20	472:491:SHYGRMCPIETPEGPNIGLI	520:539:SHYGRMCPIETPEGPNIGLI
gi|15607807|ref|NP_215181.1|	Rv0667	DNA-directed RNA polymerase subunit beta	1172	gi|151220716|ref|YP_001331538.1|	DNA-directed RNA polymerase subunit beta	Staphylococcus aureus subsp. aureus str. Newman	20	1058:1077:TQQPLGGKAQFGGQRFGEME	1106:1125:TQQPLGGKAQFGGQRFGEME
gi|15607807|ref|NP_215181.1|	Rv0667	DNA-directed RNA polymerase subunit beta	1172	gi|150393049|ref|YP_001315724.1|	DNA-directed RNA polymerase subunit beta	Staphylococcus aureus subsp. aureus JH1	20	472:491:SHYGRMCPIETPEGPNIGLI	520:539:SHYGRMCPIETPEGPNIGLI
gi|15607807|ref|NP_215181.1|	Rv0667	DNA-directed RNA polymerase subunit beta	1172	gi|150393049|ref|YP_001315724.1|	DNA-directed RNA polymerase subunit beta	Staphylococcus aureus subsp. aureus JH1	20	1058:1077:TQQPLGGKAQFGGQRFGEME	1106:1125:TQQPLGGKAQFGGQRFGEME
gi|15607807|ref|NP_215181.1|	Rv0667	DNA-directed RNA polymerase subunit beta	1172	gi|161353532|ref|YP_499096.2|	DNA-directed RNA polymerase subunit beta	Staphylococcus aureus subsp. aureus NCTC 8325	20	472:491:SHYGRMCPIETPEGPNIGLI	520:539:SHYGRMCPIETPEGPNIGLI
gi|15607807|ref|NP_215181.1|	Rv0667	DNA-directed RNA polymerase subunit beta	1172	gi|161353532|ref|YP_499096.2|	DNA-directed RNA polymerase subunit beta	Staphylococcus aureus subsp. aureus NCTC 8325	20	1058:1077:TQQPLGGKAQFGGQRFGEME	1106:1125:TQQPLGGKAQFGGQRFGEME
gi|15607807|ref|NP_215181.1|	Rv0667	DNA-directed RNA polymerase subunit beta	1172	gi|82750250|ref|YP_415991.1|	DNA-directed RNA polymerase subunit beta	Staphylococcus aureus RF122	20	472:491:SHYGRMCPIETPEGPNIGLI	520:539:SHYGRMCPIETPEGPNIGLI
gi|15607807|ref|NP_215181.1|	Rv0667	DNA-directed RNA polymerase subunit beta	1172	gi|82750250|ref|YP_415991.1|	DNA-directed RNA polymerase subunit beta	Staphylococcus aureus RF122	20	1058:1077:TQQPLGGKAQFGGQRFGEME	1106:1125:TQQPLGGKAQFGGQRFGEME
gi|15607807|ref|NP_215181.1|	Rv0667	DNA-directed RNA polymerase subunit beta	1172	gi|21282226|ref|NP_645314.1|	DNA-directed RNA polymerase subunit beta	Staphylococcus aureus subsp. aureus MW2	20	472:491:SHYGRMCPIETPEGPNIGLI	520:539:SHYGRMCPIETPEGPNIGLI
gi|15607807|ref|NP_215181.1|	Rv0667	DNA-directed RNA polymerase subunit beta	1172	gi|21282226|ref|NP_645314.1|	DNA-directed RNA polymerase subunit beta	Staphylococcus aureus subsp. aureus MW2	20	1058:1077:TQQPLGGKAQFGGQRFGEME	1106:1125:TQQPLGGKAQFGGQRFGEME
gi|15607807|ref|NP_215181.1|	Rv0667	DNA-directed RNA polymerase subunit beta	1172	gi|15926220|ref|NP_373753.1|	DNA-directed RNA polymerase subunit beta	Staphylococcus aureus subsp. aureus N315	20	472:491:SHYGRMCPIETPEGPNIGLI	520:539:SHYGRMCPIETPEGPNIGLI
gi|15607807|ref|NP_215181.1|	Rv0667	DNA-directed RNA polymerase subunit beta	1172	gi|15926220|ref|NP_373753.1|	DNA-directed RNA polymerase subunit beta	Staphylococcus aureus subsp. aureus N315	20	1058:1077:TQQPLGGKAQFGGQRFGEME	1106:1125:TQQPLGGKAQFGGQRFGEME
gi|15607807|ref|NP_215181.1|	Rv0667	DNA-directed RNA polymerase subunit beta	1172	gi|148267002|ref|YP_001245945.1|	DNA-directed RNA polymerase subunit beta	Staphylococcus aureus subsp. aureus JH9	20	472:491:SHYGRMCPIETPEGPNIGLI	520:539:SHYGRMCPIETPEGPNIGLI
gi|15607807|ref|NP_215181.1|	Rv0667	DNA-directed RNA polymerase subunit beta	1172	gi|148267002|ref|YP_001245945.1|	DNA-directed RNA polymerase subunit beta	Staphylococcus aureus subsp. aureus JH9	20	1058:1077:TQQPLGGKAQFGGQRFGEME	1106:1125:TQQPLGGKAQFGGQRFGEME
gi|15607807|ref|NP_215181.1|	Rv0667	DNA-directed RNA polymerase subunit beta	1172	gi|15923532|ref|NP_371066.1|	DNA-directed RNA polymerase subunit beta	Staphylococcus aureus subsp. aureus Mu50	20	472:491:SHYGRMCPIETPEGPNIGLI	520:539:SHYGRMCPIETPEGPNIGLI
gi|15607807|ref|NP_215181.1|	Rv0667	DNA-directed RNA polymerase subunit beta	1172	gi|15923532|ref|NP_371066.1|	DNA-directed RNA polymerase subunit beta	Staphylococcus aureus subsp. aureus Mu50	20	1058:1077:TQQPLGGKAQFGGQRFGEME	1106:1125:TQQPLGGKAQFGGQRFGEME
gi|15607807|ref|NP_215181.1|	Rv0667	DNA-directed RNA polymerase subunit beta	1172	gi|57651418|ref|YP_185474.1|	DNA-directed RNA polymerase subunit beta	Staphylococcus aureus subsp. aureus COL	20	472:491:SHYGRMCPIETPEGPNIGLI	520:539:SHYGRMCPIETPEGPNIGLI
gi|15607807|ref|NP_215181.1|	Rv0667	DNA-directed RNA polymerase subunit beta	1172	gi|57651418|ref|YP_185474.1|	DNA-directed RNA polymerase subunit beta	Staphylococcus aureus subsp. aureus COL	20	1058:1077:TQQPLGGKAQFGGQRFGEME	1106:1125:TQQPLGGKAQFGGQRFGEME
gi|15607807|ref|NP_215181.1|	Rv0667	DNA-directed RNA polymerase subunit beta	1172	gi|54293314|ref|YP_125729.1|	DNA-directed RNA polymerase subunit beta	Legionella pneumophila str. Lens	20	1102:1121:TQQPLGGKAQFGGQRFGEME	1304:1323:TQQPLGGKAQFGGQRFGEME
gi|15607807|ref|NP_215181.1|	Rv0667	DNA-directed RNA polymerase subunit beta	1172	gi|148361060|ref|YP_001252267.1|	DNA-directed RNA polymerase subunit beta	Legionella pneumophila str. Corby	20	1102:1121:TQQPLGGKAQFGGQRFGEME	1304:1323:TQQPLGGKAQFGGQRFGEME
gi|15607807|ref|NP_215181.1|	Rv0667	DNA-directed RNA polymerase subunit beta	1172	gi|54296358|ref|YP_122727.1|	DNA-directed RNA polymerase subunit beta	Legionella pneumophila str. Paris	20	1100:1119:TQQPLGGKAQFGGQRFGEME	1302:1321:TQQPLGGKAQFGGQRFGEME
gi|15607807|ref|NP_215181.1|	Rv0667	DNA-directed RNA polymerase subunit beta	1172	gi|148825209|ref|YP_001289962.1|	DNA-directed RNA polymerase subunit beta	Haemophilus influenzae PittEE	20	1080:1099:TQQPLGGKAQFGGQRFGEME	1268:1287:TQQPLGGKAQFGGQRFGEME
gi|15607807|ref|NP_215181.1|	Rv0667	DNA-directed RNA polymerase subunit beta	1172	gi|68249112|ref|YP_248224.1|	DNA-directed RNA polymerase subunit beta	Haemophilus influenzae 86-028NP	20	1080:1099:TQQPLGGKAQFGGQRFGEME	1268:1287:TQQPLGGKAQFGGQRFGEME
gi|15607807|ref|NP_215181.1|	Rv0667	DNA-directed RNA polymerase subunit beta	1172	gi|148827706|ref|YP_001292459.1|	DNA-directed RNA polymerase subunit beta	Haemophilus influenzae PittGG	20	1080:1099:TQQPLGGKAQFGGQRFGEME	1237:1256:TQQPLGGKAQFGGQRFGEME
gi|15607807|ref|NP_215181.1|	Rv0667	DNA-directed RNA polymerase subunit beta	1172	gi|33591288|ref|NP_878932.1|	DNA-directed RNA polymerase subunit beta	Bordetella pertussis Tohama I	20	1080:1099:TQQPLGGKAQFGGQRFGEME	1286:1305:TQQPLGGKAQFGGQRFGEME
gi|15607807|ref|NP_215181.1|	Rv0667	DNA-directed RNA polymerase subunit beta	1172	gi|33599007|ref|NP_886567.1|	DNA-directed RNA polymerase subunit beta	Bordetella bronchiseptica RB50	20	1080:1099:TQQPLGGKAQFGGQRFGEME	1294:1313:TQQPLGGKAQFGGQRFGEME
gi|15609357|ref|NP_216736.1|	Rv2220	glutamine synthetase	478	gi|38234219|ref|NP_939986.1|	glutamine synthetase	Corynebacterium diphtheriae NCTC 13129	20	399:418:APVDKDLYELPPEEAASIPQ	399:418:APVDKDLYELPPEEAASIPQ
gi|15608974|ref|NP_216353.1|	Rv1837c	malate synthase G	741	gi|33594543|ref|NP_882187.1|	malate synthase G	Bordetella pertussis Tohama I	20	127:146:ALNAANARWGSLYDALYGTD	127:146:ALNAANARWGSLYDALYGTD
gi|15608974|ref|NP_216353.1|	Rv1837c	malate synthase G	741	gi|33599088|ref|NP_886648.1|	malate synthase G	Bordetella bronchiseptica RB50	20	127:146:ALNAANARWGSLYDALYGTD	127:146:ALNAANARWGSLYDALYGTD
gi|15607352|ref|NP_214725.1|	Rv0211	phosphoenolpyruvate carboxykinase	606	gi|38234723|ref|NP_940490.1|	phosphoenolpyruvate carboxykinase	Corynebacterium diphtheriae NCTC 13129	20	267:286:AAAFPSACGKTNLAMLQPTI	267:286:AAAFPSACGKTNLAMLQPTI
gi|15608238|ref|NP_215614.1|	Rv1098c	fumarate hydratase	474	gi|38233534|ref|NP_939301.1|	fumarate hydratase	Corynebacterium diphtheriae NCTC 13129	20	137:156:QSSNDTFPTATHIAATEAAV	133:152:QSSNDTFPTATHIAATEAAV
gi|57117042|ref|YP_177916.1|	Rv2996c	D-3-phosphoglycerate dehydrogenase	528	gi|38233698|ref|NP_939465.1|	D-3-phosphoglycerate dehydrogenase	Corynebacterium diphtheriae NCTC 13129	20	37:56:LLAAVPEADALLVRSATTVD	40:59:LLAAVPEADALLVRSATTVD
gi|15608210|ref|NP_215586.1|	Rv1070c	enoyl-CoA hydratase	257	gi|33603586|ref|NP_891146.1|	enoyl-CoA hydratase	Bordetella bronchiseptica RB50	20	99:118:IAAVAGYALGGGCELAMMCD	99:118:IAAVAGYALGGGCELAMMCD
gi|15608210|ref|NP_215586.1|	Rv1070c	enoyl-CoA hydratase	257	gi|33594177|ref|NP_881821.1|	enoyl-CoA hydratase	Bordetella pertussis Tohama I	20	99:118:IAAVAGYALGGGCELAMMCD	116:135:IAAVAGYALGGGCELAMMCD
gi|15607632|ref|NP_215005.1|	Rv0491	two component sensory transduction protein RegX3	227	gi|38233005|ref|NP_938772.1|	two component system response regulator	Corynebacterium diphtheriae NCTC 13129	20	7:26:VEDEESLADPLAFLLRKEGF	7:26:VEDEESLADPLAFLLRKEGF
gi|15607581|ref|NP_214954.1|	Rv0440	molecular chaperone GroEL	540	gi|38234584|ref|NP_940351.1|	molecular chaperone GroEL	Corynebacterium diphtheriae NCTC 13129	20	22:41:LADAVKVTLGPKGRNVVLEK	22:41:LADAVKVTLGPKGRNVVLEK
gi|15607581|ref|NP_214954.1|	Rv0440	molecular chaperone GroEL	540	gi|156980345|ref|YP_001442604.1|	chaperonin GroEL	Staphylococcus aureus subsp. aureus Mu3	20	359:378:DREKLQERLAKLAGGVAVIK	359:378:DREKLQERLAKLAGGVAVIK
gi|15607581|ref|NP_214954.1|	Rv0440	molecular chaperone GroEL	540	gi|150394545|ref|YP_001317220.1|	chaperonin GroEL	Staphylococcus aureus subsp. aureus JH1	20	359:378:DREKLQERLAKLAGGVAVIK	359:378:DREKLQERLAKLAGGVAVIK
gi|15607581|ref|NP_214954.1|	Rv0440	molecular chaperone GroEL	540	gi|148268482|ref|YP_001247425.1|	chaperonin GroEL	Staphylococcus aureus subsp. aureus JH9	20	359:378:DREKLQERLAKLAGGVAVIK	359:378:DREKLQERLAKLAGGVAVIK
gi|15607581|ref|NP_214954.1|	Rv0440	molecular chaperone GroEL	540	gi|21283682|ref|NP_646770.1|	chaperonin GroEL	Staphylococcus aureus subsp. aureus MW2	20	359:378:DREKLQERLAKLAGGVAVIK	359:378:DREKLQERLAKLAGGVAVIK
gi|15607581|ref|NP_214954.1|	Rv0440	molecular chaperone GroEL	540	gi|15925019|ref|NP_372553.1|	molecular chaperone GroEL	Staphylococcus aureus subsp. aureus Mu50	20	359:378:DREKLQERLAKLAGGVAVIK	359:378:DREKLQERLAKLAGGVAVIK
gi|15607581|ref|NP_214954.1|	Rv0440	molecular chaperone GroEL	540	gi|15927604|ref|NP_375137.1|	molecular chaperone GroEL	Staphylococcus aureus subsp. aureus N315	20	359:378:DREKLQERLAKLAGGVAVIK	359:378:DREKLQERLAKLAGGVAVIK
gi|15607581|ref|NP_214954.1|	Rv0440	molecular chaperone GroEL	540	gi|82751631|ref|YP_417372.1|	chaperonin GroEL	Staphylococcus aureus RF122	20	359:378:DREKLQERLAKLAGGVAVIK	359:378:DREKLQERLAKLAGGVAVIK
gi|15607581|ref|NP_214954.1|	Rv0440	molecular chaperone GroEL	540	gi|151222149|ref|YP_001332971.1|	chaperonin GroEL	Staphylococcus aureus subsp. aureus str. Newman	20	359:378:DREKLQERLAKLAGGVAVIK	359:378:DREKLQERLAKLAGGVAVIK
gi|15607581|ref|NP_214954.1|	Rv0440	molecular chaperone GroEL	540	gi|57650701|ref|YP_186835.1|	chaperonin GroEL	Staphylococcus aureus subsp. aureus COL	20	359:378:DREKLQERLAKLAGGVAVIK	359:378:DREKLQERLAKLAGGVAVIK
gi|15607581|ref|NP_214954.1|	Rv0440	molecular chaperone GroEL	540	gi|88195925|ref|YP_500736.1|	chaperonin GroEL	Staphylococcus aureus subsp. aureus NCTC 8325	20	359:378:DREKLQERLAKLAGGVAVIK	359:378:DREKLQERLAKLAGGVAVIK
gi|15607491|ref|NP_214864.1|	Rv0350	molecular chaperone DnaK	625	gi|38234669|ref|NP_940436.1|	molecular chaperone DnaK	Corynebacterium diphtheriae NCTC 13129	20	3:22:RAVGIDLGTTNSVVSVLEGG	3:22:RAVGIDLGTTNSVVSVLEGG
gi|15609614|ref|NP_216993.1|	Rv2477c	ABC transporter ATP-binding protein	558	gi|38234374|ref|NP_940141.1|	ABC transporter ATP-binding protein	Corynebacterium diphtheriae NCTC 13129	19	28:46:FYPGAKIGVVGPNGAGKSS	28:46:FYPGAKIGVVGPNGAGKSS
gi|15607825|ref|NP_215199.1|	Rv0685	elongation factor Tu	396	gi|156978877|ref|YP_001441136.1|	elongation factor Tu	Staphylococcus aureus subsp. aureus Mu3	19	14:32:NIGTIGHVDHGKTTLTAAI	14:32:NIGTIGHVDHGKTTLTAAI
gi|15607825|ref|NP_215199.1|	Rv0685	elongation factor Tu	396	gi|151220722|ref|YP_001331544.1|	elongation factor Tu	Staphylococcus aureus subsp. aureus str. Newman	19	14:32:NIGTIGHVDHGKTTLTAAI	14:32:NIGTIGHVDHGKTTLTAAI
gi|15607825|ref|NP_215199.1|	Rv0685	elongation factor Tu	396	gi|150393055|ref|YP_001315730.1|	elongation factor Tu	Staphylococcus aureus subsp. aureus JH1	19	14:32:NIGTIGHVDHGKTTLTAAI	14:32:NIGTIGHVDHGKTTLTAAI
gi|15607825|ref|NP_215199.1|	Rv0685	elongation factor Tu	396	gi|148267008|ref|YP_001245951.1|	elongation factor Tu	Staphylococcus aureus subsp. aureus JH9	19	14:32:NIGTIGHVDHGKTTLTAAI	14:32:NIGTIGHVDHGKTTLTAAI
gi|15607825|ref|NP_215199.1|	Rv0685	elongation factor Tu	396	gi|88194310|ref|YP_499102.1|	elongation factor Tu	Staphylococcus aureus subsp. aureus NCTC 8325	19	14:32:NIGTIGHVDHGKTTLTAAI	14:32:NIGTIGHVDHGKTTLTAAI
gi|15607825|ref|NP_215199.1|	Rv0685	elongation factor Tu	396	gi|82750256|ref|YP_415997.1|	elongation factor Tu	Staphylococcus aureus RF122	19	14:32:NIGTIGHVDHGKTTLTAAI	14:32:NIGTIGHVDHGKTTLTAAI
gi|15607825|ref|NP_215199.1|	Rv0685	elongation factor Tu	396	gi|21282232|ref|NP_645320.1|	elongation factor Tu	Staphylococcus aureus subsp. aureus MW2	19	14:32:NIGTIGHVDHGKTTLTAAI	14:32:NIGTIGHVDHGKTTLTAAI
gi|15607825|ref|NP_215199.1|	Rv0685	elongation factor Tu	396	gi|57651424|ref|YP_185480.1|	elongation factor Tu	Staphylococcus aureus subsp. aureus COL	19	14:32:NIGTIGHVDHGKTTLTAAI	14:32:NIGTIGHVDHGKTTLTAAI
gi|15607825|ref|NP_215199.1|	Rv0685	elongation factor Tu	396	gi|15923538|ref|NP_371072.1|	elongation factor Tu	Staphylococcus aureus subsp. aureus Mu50	19	14:32:NIGTIGHVDHGKTTLTAAI	14:32:NIGTIGHVDHGKTTLTAAI
gi|15607825|ref|NP_215199.1|	Rv0685	elongation factor Tu	396	gi|15926226|ref|NP_373759.1|	elongation factor Tu	Staphylococcus aureus subsp. aureus N315	19	14:32:NIGTIGHVDHGKTTLTAAI	14:32:NIGTIGHVDHGKTTLTAAI
gi|15607792|ref|NP_215166.1|	Rv0652	50S ribosomal protein L7/L12	130	gi|38233051|ref|NP_938818.1|	50S ribosomal protein L7/L12	Corynebacterium diphtheriae NCTC 13129	19	32:50:FEVTAAAPVAVAAAGAAPA	32:50:FEVTAAAPVAVAAAGAAPA
gi|15607151|ref|NP_214523.1|	Rv0009	iron-regulated peptidyl-prolyl cis-trans isomerase A	182	gi|38232667|ref|NP_938434.1|	peptidyl-prolyl cis-trans isomerase A	Corynebacterium diphtheriae NCTC 13129	19	77:95:GFMIQGGDPTGTGRGGPGY	74:92:GFMIQGGDPTGTGRGGPGY
gi|15607807|ref|NP_215181.1|	Rv0667	DNA-directed RNA polymerase subunit beta	1172	gi|38233060|ref|NP_938827.1|	DNA-directed RNA polymerase subunit beta	Corynebacterium diphtheriae NCTC 13129	19	743:761:LTSIHIEEHEIDARDTKLG	747:765:LTSIHIEEHEIDARDTKLG
gi|57116768|ref|YP_177746.1|	Rv0684	elongation factor G	701	gi|38233081|ref|NP_938848.1|	elongation factor G	Corynebacterium diphtheriae NCTC 13129	19	499:517:EYTHKKQTGGSGQFAKVII	516:534:EYTHKKQTGGSGQFAKVII
gi|15607208|ref|NP_214580.1|	Rv0066c	isocitrate dehydrogenase	745	gi|38233238|ref|NP_939005.1|	isocitrate dehydrogenase	Corynebacterium diphtheriae NCTC 13129	19	595:613:QLVEENHLRWDSLGEFLAL	591:609:QLVEENHLRWDSLGEFLAL
gi|15608974|ref|NP_216353.1|	Rv1837c	malate synthase G	741	gi|33594543|ref|NP_882187.1|	malate synthase G	Bordetella pertussis Tohama I	19	388:406:NSRTGSIYIVKPKMHGPAE	388:406:NSRTGSIYIVKPKMHGPAE
gi|15608974|ref|NP_216353.1|	Rv1837c	malate synthase G	741	gi|33599088|ref|NP_886648.1|	malate synthase G	Bordetella bronchiseptica RB50	19	388:406:NSRTGSIYIVKPKMHGPAE	388:406:NSRTGSIYIVKPKMHGPAE
gi|15608531|ref|NP_215908.1|	Rv1392	S-adenosylmethionine synthetase	403	gi|38233911|ref|NP_939678.1|	S-adenosylmethionine synthetase	Corynebacterium diphtheriae NCTC 13129	19	278:296:ARHGGGAFSGKDPSKVDRS	282:300:ARHGGGAFSGKDPSKVDRS
gi|15608238|ref|NP_215614.1|	Rv1098c	fumarate hydratase	474	gi|38233534|ref|NP_939301.1|	fumarate hydratase	Corynebacterium diphtheriae NCTC 13129	19	311:329:LPDLQPGSSIMPGKVNPVL	307:325:LPDLQPGSSIMPGKVNPVL
gi|15608238|ref|NP_215614.1|	Rv1098c	fumarate hydratase	474	gi|38233534|ref|NP_939301.1|	fumarate hydratase	Corynebacterium diphtheriae NCTC 13129	19	401:419:LAESSPSIVTPLNSAIGYE	397:415:LAESSPSIVTPLNSAIGYE
gi|15610645|ref|NP_218026.1|	Rv3509c	hypothetical protein Rv3509c	515	gi|33592626|ref|NP_880270.1|	hypothetical protein BP1535	Bordetella pertussis Tohama I	19	17:35:DVCFANPGTSEMHFVAALD	17:35:DVCFANPGTSEMHFVAALD
gi|15610645|ref|NP_218026.1|	Rv3509c	hypothetical protein Rv3509c	515	gi|33600410|ref|NP_887970.1|	hypothetical protein BB1424	Bordetella bronchiseptica RB50	19	17:35:DVCFANPGTSEMHFVAALD	17:35:DVCFANPGTSEMHFVAALD
gi|15608341|ref|NP_215717.1|	Rv1201c	transferase	317	gi|38233574|ref|NP_939341.1|	succinyltransferase	Corynebacterium diphtheriae NCTC 13129	19	210:228:DGSDVGGGASIMGTLSGGG	207:225:DGSDVGGGASIMGTLSGGG
gi|15607632|ref|NP_215005.1|	Rv0491	two component sensory transduction protein RegX3	227	gi|38233005|ref|NP_938772.1|	two component system response regulator	Corynebacterium diphtheriae NCTC 13129	19	47:65:DIVLLDLMLPGMSGTDVCK	47:65:DIVLLDLMLPGMSGTDVCK
gi|15607491|ref|NP_214864.1|	Rv0350	molecular chaperone DnaK	625	gi|38234669|ref|NP_940436.1|	molecular chaperone DnaK	Corynebacterium diphtheriae NCTC 13129	19	166:184:ILVFDLGGGTFDVSLLEIG	166:184:ILVFDLGGGTFDVSLLEIG
gi|15607491|ref|NP_214864.1|	Rv0350	molecular chaperone DnaK	625	gi|38234669|ref|NP_940436.1|	molecular chaperone DnaK	Corynebacterium diphtheriae NCTC 13129	19	304:322:VSEIDHVVLVGGSTRMPAV	304:322:VSEIDHVVLVGGSTRMPAV
gi|15609045|ref|NP_216424.1|	Rv1908c	catalase-peroxidase-peroxynitritase T KATG	740	gi|54295230|ref|YP_127645.1|	catalase-peroxidase KatB	Legionella pneumophila str. Lens	19	219:237:LENPLAAVQMGLIYVNPEG	211:229:LENPLAAVQMGLIYVNPEG
gi|15609287|ref|NP_216666.1|	Rv2150c	cell division protein FtsZ	379	gi|38234170|ref|NP_939937.1|	cell division protein FtsZ	Corynebacterium diphtheriae NCTC 13129	18	92:109:GADMVFVTAGEGGGTGTG	92:109:GADMVFVTAGEGGGTGTG
gi|15608964|ref|NP_216343.1|	Rv1827	hypothetical protein Rv1827	162	gi|38233794|ref|NP_939561.1|	signal transduction protein	Corynebacterium diphtheriae NCTC 13129	18	86:103:SDIFLDDVTVSRRHAEFR	79:96:SDIFLDDVTVSRRHAEFR
gi|15607825|ref|NP_215199.1|	Rv0685	elongation factor Tu	396	gi|38233082|ref|NP_938849.1|	elongation factor Tu	Corynebacterium diphtheriae NCTC 13129	18	278:295:GLLLRGVKREDVERGQVV	278:295:GLLLRGVKREDVERGQVV
gi|15607825|ref|NP_215199.1|	Rv0685	elongation factor Tu	396	gi|38233082|ref|NP_938849.1|	elongation factor Tu	Corynebacterium diphtheriae NCTC 13129	18	365:382:LIQPVAMDEGLRFAIREG	365:382:LIQPVAMDEGLRFAIREG
gi|15607825|ref|NP_215199.1|	Rv0685	elongation factor Tu	396	gi|33594477|ref|NP_882121.1|	elongation factor Tu	Bordetella pertussis Tohama I	18	16:33:GTIGHVDHGKTTLTAAIT	16:33:GTIGHVDHGKTTLTAAIT
gi|15607825|ref|NP_215199.1|	Rv0685	elongation factor Tu	396	gi|33591281|ref|NP_878925.1|	elongation factor Tu	Bordetella pertussis Tohama I	18	16:33:GTIGHVDHGKTTLTAAIT	16:33:GTIGHVDHGKTTLTAAIT
gi|15607825|ref|NP_215199.1|	Rv0685	elongation factor Tu	396	gi|33599020|ref|NP_886580.1|	elongation factor Tu	Bordetella bronchiseptica RB50	18	16:33:GTIGHVDHGKTTLTAAIT	16:33:GTIGHVDHGKTTLTAAIT
gi|15607825|ref|NP_215199.1|	Rv0685	elongation factor Tu	396	gi|33599000|ref|NP_886560.1|	elongation factor Tu	Bordetella bronchiseptica RB50	18	16:33:GTIGHVDHGKTTLTAAIT	16:33:GTIGHVDHGKTTLTAAIT
gi|15607825|ref|NP_215199.1|	Rv0685	elongation factor Tu	396	gi|148827807|ref|YP_001292560.1|	elongation factor Tu	Haemophilus influenzae PittGG	18	16:33:GTIGHVDHGKTTLTAAIT	16:33:GTIGHVDHGKTTLTAAIT
gi|15607825|ref|NP_215199.1|	Rv0685	elongation factor Tu	396	gi|148827807|ref|YP_001292560.1|	elongation factor Tu	Haemophilus influenzae PittGG	18	143:160:VDDEELLELVEMEVRELL	143:160:VDDEELLELVEMEVRELL
gi|15607825|ref|NP_215199.1|	Rv0685	elongation factor Tu	396	gi|148826735|ref|YP_001291488.1|	elongation factor Tu	Haemophilus influenzae PittEE	18	16:33:GTIGHVDHGKTTLTAAIT	16:33:GTIGHVDHGKTTLTAAIT
gi|15607825|ref|NP_215199.1|	Rv0685	elongation factor Tu	396	gi|148826735|ref|YP_001291488.1|	elongation factor Tu	Haemophilus influenzae PittEE	18	143:160:VDDEELLELVEMEVRELL	143:160:VDDEELLELVEMEVRELL
gi|15607825|ref|NP_215199.1|	Rv0685	elongation factor Tu	396	gi|148825142|ref|YP_001289895.1|	elongation factor Tu	Haemophilus influenzae PittEE	18	16:33:GTIGHVDHGKTTLTAAIT	16:33:GTIGHVDHGKTTLTAAIT
gi|15607825|ref|NP_215199.1|	Rv0685	elongation factor Tu	396	gi|148825142|ref|YP_001289895.1|	elongation factor Tu	Haemophilus influenzae PittEE	18	143:160:VDDEELLELVEMEVRELL	143:160:VDDEELLELVEMEVRELL
gi|15607825|ref|NP_215199.1|	Rv0685	elongation factor Tu	396	gi|68249210|ref|YP_248322.1|	elongation factor Tu	Haemophilus influenzae 86-028NP	18	16:33:GTIGHVDHGKTTLTAAIT	16:33:GTIGHVDHGKTTLTAAIT
gi|15607825|ref|NP_215199.1|	Rv0685	elongation factor Tu	396	gi|68249210|ref|YP_248322.1|	elongation factor Tu	Haemophilus influenzae 86-028NP	18	143:160:VDDEELLELVEMEVRELL	143:160:VDDEELLELVEMEVRELL
gi|15607825|ref|NP_215199.1|	Rv0685	elongation factor Tu	396	gi|148361055|ref|YP_001252262.1|	translation elongation factor Tu	Legionella pneumophila str. Corby	18	16:33:GTIGHVDHGKTTLTAAIT	16:33:GTIGHVDHGKTTLTAAIT
gi|15607825|ref|NP_215199.1|	Rv0685	elongation factor Tu	396	gi|148361066|ref|YP_001252273.1|	translation elongation factor Tu	Legionella pneumophila str. Corby	18	16:33:GTIGHVDHGKTTLTAAIT	16:33:GTIGHVDHGKTTLTAAIT
gi|15607825|ref|NP_215199.1|	Rv0685	elongation factor Tu	396	gi|54296363|ref|YP_122732.1|	elongation factor Tu	Legionella pneumophila str. Paris	18	16:33:GTIGHVDHGKTTLTAAIT	16:33:GTIGHVDHGKTTLTAAIT
gi|15607825|ref|NP_215199.1|	Rv0685	elongation factor Tu	396	gi|54296351|ref|YP_122720.1|	elongation factor Tu	Legionella pneumophila str. Paris	18	16:33:GTIGHVDHGKTTLTAAIT	16:33:GTIGHVDHGKTTLTAAIT
gi|15607825|ref|NP_215199.1|	Rv0685	elongation factor Tu	396	gi|54293319|ref|YP_125734.1|	elongation factor Tu	Legionella pneumophila str. Lens	18	16:33:GTIGHVDHGKTTLTAAIT	16:33:GTIGHVDHGKTTLTAAIT
gi|15607825|ref|NP_215199.1|	Rv0685	elongation factor Tu	396	gi|54293307|ref|YP_125722.1|	elongation factor Tu	Legionella pneumophila str. Lens	18	16:33:GTIGHVDHGKTTLTAAIT	16:33:GTIGHVDHGKTTLTAAIT
gi|15607825|ref|NP_215199.1|	Rv0685	elongation factor Tu	396	gi|68249179|ref|YP_248291.1|	elongation factor Tu	Haemophilus influenzae 86-028NP	18	16:33:GTIGHVDHGKTTLTAAIT	16:33:GTIGHVDHGKTTLTAAIT
gi|15607825|ref|NP_215199.1|	Rv0685	elongation factor Tu	396	gi|68249179|ref|YP_248291.1|	elongation factor Tu	Haemophilus influenzae 86-028NP	18	143:160:VDDEELLELVEMEVRELL	143:160:VDDEELLELVEMEVRELL
gi|15608768|ref|NP_216146.1|	Rv1630	30S ribosomal protein S1	481	gi|38233738|ref|NP_939505.1|	30S ribosomal protein S1	Corynebacterium diphtheriae NCTC 13129	18	268:285:DRERVSLSLKATQEDPWR	266:283:DRERVSLSLKATQEDPWR
gi|15607808|ref|NP_215182.1|	Rv0668	DNA-directed RNA polymerase subunit beta'	1316	gi|38233061|ref|NP_938828.1|	DNA-directed RNA polymerase subunit beta'	Corynebacterium diphtheriae NCTC 13129	18	1040:1057:DITGGLPRVQELFEARVP	1040:1057:DITGGLPRVQELFEARVP
gi|15607808|ref|NP_215182.1|	Rv0668	DNA-directed RNA polymerase subunit beta'	1316	gi|38233061|ref|NP_938828.1|	DNA-directed RNA polymerase subunit beta'	Corynebacterium diphtheriae NCTC 13129	18	1270:1287:GLKENVIIGKLIPAGTGI	1270:1287:GLKENVIIGKLIPAGTGI
gi|15607808|ref|NP_215182.1|	Rv0668	DNA-directed RNA polymerase subunit beta'	1316	gi|88194305|ref|YP_499097.1|	DNA-directed RNA polymerase subunit beta'	Staphylococcus aureus subsp. aureus NCTC 8325	18	1041:1058:AAQSIGEPGTQLTMRTFH	946:963:AAQSIGEPGTQLTMRTFH
gi|15607808|ref|NP_215182.1|	Rv0668	DNA-directed RNA polymerase subunit beta'	1316	gi|88194305|ref|YP_499097.1|	DNA-directed RNA polymerase subunit beta'	Staphylococcus aureus subsp. aureus NCTC 8325	18	1265:1282:LSAASFQETTRVLTDAAI	1170:1187:LSAASFQETTRVLTDAAI
gi|15607808|ref|NP_215182.1|	Rv0668	DNA-directed RNA polymerase subunit beta'	1316	gi|156978872|ref|YP_001441131.1|	DNA-directed RNA polymerase subunit beta'	Staphylococcus aureus subsp. aureus Mu3	18	1041:1058:AAQSIGEPGTQLTMRTFH	955:972:AAQSIGEPGTQLTMRTFH
gi|15607808|ref|NP_215182.1|	Rv0668	DNA-directed RNA polymerase subunit beta'	1316	gi|156978872|ref|YP_001441131.1|	DNA-directed RNA polymerase subunit beta'	Staphylococcus aureus subsp. aureus Mu3	18	1265:1282:LSAASFQETTRVLTDAAI	1179:1196:LSAASFQETTRVLTDAAI
gi|15607808|ref|NP_215182.1|	Rv0668	DNA-directed RNA polymerase subunit beta'	1316	gi|151220717|ref|YP_001331539.1|	DNA-directed RNA polymerase subunit beta'	Staphylococcus aureus subsp. aureus str. Newman	18	1041:1058:AAQSIGEPGTQLTMRTFH	955:972:AAQSIGEPGTQLTMRTFH
gi|15607808|ref|NP_215182.1|	Rv0668	DNA-directed RNA polymerase subunit beta'	1316	gi|151220717|ref|YP_001331539.1|	DNA-directed RNA polymerase subunit beta'	Staphylococcus aureus subsp. aureus str. Newman	18	1265:1282:LSAASFQETTRVLTDAAI	1179:1196:LSAASFQETTRVLTDAAI
gi|15607808|ref|NP_215182.1|	Rv0668	DNA-directed RNA polymerase subunit beta'	1316	gi|150393050|ref|YP_001315725.1|	DNA-directed RNA polymerase subunit beta'	Staphylococcus aureus subsp. aureus JH1	18	1041:1058:AAQSIGEPGTQLTMRTFH	955:972:AAQSIGEPGTQLTMRTFH
gi|15607808|ref|NP_215182.1|	Rv0668	DNA-directed RNA polymerase subunit beta'	1316	gi|150393050|ref|YP_001315725.1|	DNA-directed RNA polymerase subunit beta'	Staphylococcus aureus subsp. aureus JH1	18	1265:1282:LSAASFQETTRVLTDAAI	1179:1196:LSAASFQETTRVLTDAAI
gi|15607808|ref|NP_215182.1|	Rv0668	DNA-directed RNA polymerase subunit beta'	1316	gi|148267003|ref|YP_001245946.1|	DNA-directed RNA polymerase subunit beta'	Staphylococcus aureus subsp. aureus JH9	18	1038:1055:AAQSIGEPGTQLTMRTFH	952:969:AAQSIGEPGTQLTMRTFH
gi|15607808|ref|NP_215182.1|	Rv0668	DNA-directed RNA polymerase subunit beta'	1316	gi|148267003|ref|YP_001245946.1|	DNA-directed RNA polymerase subunit beta'	Staphylococcus aureus subsp. aureus JH9	18	1262:1279:LSAASFQETTRVLTDAAI	1176:1193:LSAASFQETTRVLTDAAI
gi|15607808|ref|NP_215182.1|	Rv0668	DNA-directed RNA polymerase subunit beta'	1316	gi|21282227|ref|NP_645315.1|	DNA-directed RNA polymerase subunit beta'	Staphylococcus aureus subsp. aureus MW2	18	1041:1058:AAQSIGEPGTQLTMRTFH	955:972:AAQSIGEPGTQLTMRTFH
gi|15607808|ref|NP_215182.1|	Rv0668	DNA-directed RNA polymerase subunit beta'	1316	gi|21282227|ref|NP_645315.1|	DNA-directed RNA polymerase subunit beta'	Staphylococcus aureus subsp. aureus MW2	18	1265:1282:LSAASFQETTRVLTDAAI	1179:1196:LSAASFQETTRVLTDAAI
gi|15607808|ref|NP_215182.1|	Rv0668	DNA-directed RNA polymerase subunit beta'	1316	gi|57651419|ref|YP_185475.1|	DNA-directed RNA polymerase subunit beta'	Staphylococcus aureus subsp. aureus COL	18	1041:1058:AAQSIGEPGTQLTMRTFH	955:972:AAQSIGEPGTQLTMRTFH
gi|15607808|ref|NP_215182.1|	Rv0668	DNA-directed RNA polymerase subunit beta'	1316	gi|57651419|ref|YP_185475.1|	DNA-directed RNA polymerase subunit beta'	Staphylococcus aureus subsp. aureus COL	18	1265:1282:LSAASFQETTRVLTDAAI	1179:1196:LSAASFQETTRVLTDAAI
gi|15607808|ref|NP_215182.1|	Rv0668	DNA-directed RNA polymerase subunit beta'	1316	gi|15923533|ref|NP_371067.1|	DNA-directed RNA polymerase subunit beta'	Staphylococcus aureus subsp. aureus Mu50	18	1041:1058:AAQSIGEPGTQLTMRTFH	955:972:AAQSIGEPGTQLTMRTFH
gi|15607808|ref|NP_215182.1|	Rv0668	DNA-directed RNA polymerase subunit beta'	1316	gi|15923533|ref|NP_371067.1|	DNA-directed RNA polymerase subunit beta'	Staphylococcus aureus subsp. aureus Mu50	18	1265:1282:LSAASFQETTRVLTDAAI	1179:1196:LSAASFQETTRVLTDAAI
gi|15607808|ref|NP_215182.1|	Rv0668	DNA-directed RNA polymerase subunit beta'	1316	gi|15926221|ref|NP_373754.1|	DNA-directed RNA polymerase subunit beta'	Staphylococcus aureus subsp. aureus N315	18	1041:1058:AAQSIGEPGTQLTMRTFH	955:972:AAQSIGEPGTQLTMRTFH
gi|15607808|ref|NP_215182.1|	Rv0668	DNA-directed RNA polymerase subunit beta'	1316	gi|15926221|ref|NP_373754.1|	DNA-directed RNA polymerase subunit beta'	Staphylococcus aureus subsp. aureus N315	18	1265:1282:LSAASFQETTRVLTDAAI	1179:1196:LSAASFQETTRVLTDAAI
gi|15607808|ref|NP_215182.1|	Rv0668	DNA-directed RNA polymerase subunit beta'	1316	gi|82750251|ref|YP_415992.1|	DNA-directed RNA polymerase subunit beta'	Staphylococcus aureus RF122	18	1041:1058:AAQSIGEPGTQLTMRTFH	955:972:AAQSIGEPGTQLTMRTFH
gi|15607808|ref|NP_215182.1|	Rv0668	DNA-directed RNA polymerase subunit beta'	1316	gi|82750251|ref|YP_415992.1|	DNA-directed RNA polymerase subunit beta'	Staphylococcus aureus RF122	18	1265:1282:LSAASFQETTRVLTDAAI	1179:1196:LSAASFQETTRVLTDAAI
gi|15607808|ref|NP_215182.1|	Rv0668	DNA-directed RNA polymerase subunit beta'	1316	gi|54296359|ref|YP_122728.1|	DNA-directed RNA polymerase subunit beta'	Legionella pneumophila str. Paris	18	498:515:LLNRAPTLHRLGIQAFEP	423:440:LLNRAPTLHRLGIQAFEP
gi|15607808|ref|NP_215182.1|	Rv0668	DNA-directed RNA polymerase subunit beta'	1316	gi|54296359|ref|YP_122728.1|	DNA-directed RNA polymerase subunit beta'	Legionella pneumophila str. Paris	18	1020:1037:AAQSIGEPGTQLTMRTFH	945:962:AAQSIGEPGTQLTMRTFH
gi|15607808|ref|NP_215182.1|	Rv0668	DNA-directed RNA polymerase subunit beta'	1316	gi|54293315|ref|YP_125730.1|	DNA-directed RNA polymerase subunit beta'	Legionella pneumophila str. Lens	18	498:515:LLNRAPTLHRLGIQAFEP	423:440:LLNRAPTLHRLGIQAFEP
gi|15607808|ref|NP_215182.1|	Rv0668	DNA-directed RNA polymerase subunit beta'	1316	gi|54293315|ref|YP_125730.1|	DNA-directed RNA polymerase subunit beta'	Legionella pneumophila str. Lens	18	1028:1045:AAQSIGEPGTQLTMRTFH	953:970:AAQSIGEPGTQLTMRTFH
gi|15607808|ref|NP_215182.1|	Rv0668	DNA-directed RNA polymerase subunit beta'	1316	gi|148361059|ref|YP_001252266.1|	hypothetical protein LPC_3020	Legionella pneumophila str. Corby	18	498:515:LLNRAPTLHRLGIQAFEP	429:446:LLNRAPTLHRLGIQAFEP
gi|15607808|ref|NP_215182.1|	Rv0668	DNA-directed RNA polymerase subunit beta'	1316	gi|148361059|ref|YP_001252266.1|	hypothetical protein LPC_3020	Legionella pneumophila str. Corby	18	1020:1037:AAQSIGEPGTQLTMRTFH	951:968:AAQSIGEPGTQLTMRTFH
gi|15607808|ref|NP_215182.1|	Rv0668	DNA-directed RNA polymerase subunit beta'	1316	gi|68249111|ref|YP_248223.1|	DNA-directed RNA polymerase subunit beta'	Haemophilus influenzae 86-028NP	18	498:515:LLNRAPTLHRLGIQAFEP	424:441:LLNRAPTLHRLGIQAFEP
gi|15607808|ref|NP_215182.1|	Rv0668	DNA-directed RNA polymerase subunit beta'	1316	gi|68249111|ref|YP_248223.1|	DNA-directed RNA polymerase subunit beta'	Haemophilus influenzae 86-028NP	18	1018:1035:AAQSIGEPGTQLTMRTFH	944:961:AAQSIGEPGTQLTMRTFH
gi|15607808|ref|NP_215182.1|	Rv0668	DNA-directed RNA polymerase subunit beta'	1316	gi|148825210|ref|YP_001289963.1|	DNA-directed RNA polymerase subunit beta'	Haemophilus influenzae PittEE	18	498:515:LLNRAPTLHRLGIQAFEP	424:441:LLNRAPTLHRLGIQAFEP
gi|15607808|ref|NP_215182.1|	Rv0668	DNA-directed RNA polymerase subunit beta'	1316	gi|148825210|ref|YP_001289963.1|	DNA-directed RNA polymerase subunit beta'	Haemophilus influenzae PittEE	18	1020:1037:AAQSIGEPGTQLTMRTFH	946:963:AAQSIGEPGTQLTMRTFH
gi|15607808|ref|NP_215182.1|	Rv0668	DNA-directed RNA polymerase subunit beta'	1316	gi|33591289|ref|NP_878933.1|	DNA-directed RNA polymerase subunit beta'	Bordetella pertussis Tohama I	18	1019:1036:AAQSIGEPGTQLTMRTFH	944:961:AAQSIGEPGTQLTMRTFH
gi|15607808|ref|NP_215182.1|	Rv0668	DNA-directed RNA polymerase subunit beta'	1316	gi|33599008|ref|NP_886568.1|	DNA-directed RNA polymerase subunit beta'	Bordetella bronchiseptica RB50	18	1019:1036:AAQSIGEPGTQLTMRTFH	944:961:AAQSIGEPGTQLTMRTFH
gi|15607808|ref|NP_215182.1|	Rv0668	DNA-directed RNA polymerase subunit beta'	1316	gi|148827705|ref|YP_001292458.1|	DNA-directed RNA polymerase subunit beta'	Haemophilus influenzae PittGG	18	498:515:LLNRAPTLHRLGIQAFEP	424:441:LLNRAPTLHRLGIQAFEP
gi|15607808|ref|NP_215182.1|	Rv0668	DNA-directed RNA polymerase subunit beta'	1316	gi|148827705|ref|YP_001292458.1|	DNA-directed RNA polymerase subunit beta'	Haemophilus influenzae PittGG	18	1020:1037:AAQSIGEPGTQLTMRTFH	946:963:AAQSIGEPGTQLTMRTFH
gi|15607808|ref|NP_215182.1|	Rv0668	DNA-directed RNA polymerase subunit beta'	1316	gi|16752963|ref|NP_445235.1|	DNA-directed RNA polymerase subunit beta'	Chlamydophila pneumoniae AR39	18	1027:1044:AAQSIGEPGTQLTMRTFH	958:975:AAQSIGEPGTQLTMRTFH
gi|15607808|ref|NP_215182.1|	Rv0668	DNA-directed RNA polymerase subunit beta'	1316	gi|33241417|ref|NP_876358.1|	DNA-directed RNA polymerase subunit beta'	Chlamydophila pneumoniae TW-183	18	1027:1044:AAQSIGEPGTQLTMRTFH	954:971:AAQSIGEPGTQLTMRTFH
gi|15607808|ref|NP_215182.1|	Rv0668	DNA-directed RNA polymerase subunit beta'	1316	gi|15835617|ref|NP_300141.1|	DNA-directed RNA polymerase subunit beta'	Chlamydophila pneumoniae J138	18	1027:1044:AAQSIGEPGTQLTMRTFH	954:971:AAQSIGEPGTQLTMRTFH
gi|15607808|ref|NP_215182.1|	Rv0668	DNA-directed RNA polymerase subunit beta'	1316	gi|15618006|ref|NP_224290.1|	DNA-directed RNA polymerase subunit beta'	Chlamydophila pneumoniae CWL029	18	1027:1044:AAQSIGEPGTQLTMRTFH	954:971:AAQSIGEPGTQLTMRTFH
gi|15610596|ref|NP_217977.1|	Rv3460c	30S ribosomal protein S13	124	gi|38233155|ref|NP_938922.1|	30S ribosomal protein S13	Corynebacterium diphtheriae NCTC 13129	18	97:114:PVRGQRTKTNARTRKGPK	97:114:PVRGQRTKTNARTRKGPK
gi|57116768|ref|YP_177746.1|	Rv0684	elongation factor G	701	gi|38233081|ref|NP_938848.1|	elongation factor G	Corynebacterium diphtheriae NCTC 13129	18	17:34:GIMAHIDAGKTTTTERIL	34:51:GIMAHIDAGKTTTTERIL
gi|57116768|ref|YP_177746.1|	Rv0684	elongation factor G	701	gi|15836081|ref|NP_300605.1|	elongation factor G	Chlamydophila pneumoniae J138	18	17:34:GIMAHIDAGKTTTTERIL	15:32:GIMAHIDAGKTTTTERIL
gi|57116768|ref|YP_177746.1|	Rv0684	elongation factor G	701	gi|33241902|ref|NP_876843.1|	elongation factor G	Chlamydophila pneumoniae TW-183	18	17:34:GIMAHIDAGKTTTTERIL	15:32:GIMAHIDAGKTTTTERIL
gi|57116768|ref|YP_177746.1|	Rv0684	elongation factor G	701	gi|16752491|ref|NP_444753.1|	elongation factor G	Chlamydophila pneumoniae AR39	18	17:34:GIMAHIDAGKTTTTERIL	15:32:GIMAHIDAGKTTTTERIL
gi|57116768|ref|YP_177746.1|	Rv0684	elongation factor G	701	gi|15618461|ref|NP_224746.1|	elongation factor G	Chlamydophila pneumoniae CWL029	18	17:34:GIMAHIDAGKTTTTERIL	15:32:GIMAHIDAGKTTTTERIL
gi|15608163|ref|NP_215539.1|	Rv1023	phosphopyruvate hydratase	429	gi|156979104|ref|YP_001441363.1|	phosphopyruvate hydratase	Staphylococcus aureus subsp. aureus Mu3	18	37:54:VPSGASTGEHEAVELRDG	37:54:VPSGASTGEHEAVELRDG
gi|15608163|ref|NP_215539.1|	Rv1023	phosphopyruvate hydratase	429	gi|151220957|ref|YP_001331779.1|	phosphopyruvate hydratase	Staphylococcus aureus subsp. aureus str. Newman	18	37:54:VPSGASTGEHEAVELRDG	37:54:VPSGASTGEHEAVELRDG
gi|15608163|ref|NP_215539.1|	Rv1023	phosphopyruvate hydratase	429	gi|150393285|ref|YP_001315960.1|	phosphopyruvate hydratase	Staphylococcus aureus subsp. aureus JH1	18	37:54:VPSGASTGEHEAVELRDG	37:54:VPSGASTGEHEAVELRDG
gi|15608163|ref|NP_215539.1|	Rv1023	phosphopyruvate hydratase	429	gi|148267236|ref|YP_001246179.1|	phosphopyruvate hydratase	Staphylococcus aureus subsp. aureus JH9	18	37:54:VPSGASTGEHEAVELRDG	37:54:VPSGASTGEHEAVELRDG
gi|15608163|ref|NP_215539.1|	Rv1023	phosphopyruvate hydratase	429	gi|88194559|ref|YP_499355.1|	phosphopyruvate hydratase	Staphylococcus aureus subsp. aureus NCTC 8325	18	37:54:VPSGASTGEHEAVELRDG	37:54:VPSGASTGEHEAVELRDG
gi|15608163|ref|NP_215539.1|	Rv1023	phosphopyruvate hydratase	429	gi|82750484|ref|YP_416225.1|	phosphopyruvate hydratase	Staphylococcus aureus RF122	18	37:54:VPSGASTGEHEAVELRDG	37:54:VPSGASTGEHEAVELRDG
gi|15608163|ref|NP_215539.1|	Rv1023	phosphopyruvate hydratase	429	gi|21282467|ref|NP_645555.1|	phosphopyruvate hydratase	Staphylococcus aureus subsp. aureus MW2	18	37:54:VPSGASTGEHEAVELRDG	37:54:VPSGASTGEHEAVELRDG
gi|15608163|ref|NP_215539.1|	Rv1023	phosphopyruvate hydratase	429	gi|57650118|ref|YP_185716.1|	phosphopyruvate hydratase	Staphylococcus aureus subsp. aureus COL	18	37:54:VPSGASTGEHEAVELRDG	37:54:VPSGASTGEHEAVELRDG
gi|15608163|ref|NP_215539.1|	Rv1023	phosphopyruvate hydratase	429	gi|15923766|ref|NP_371300.1|	phosphopyruvate hydratase	Staphylococcus aureus subsp. aureus Mu50	18	37:54:VPSGASTGEHEAVELRDG	37:54:VPSGASTGEHEAVELRDG
gi|15608163|ref|NP_215539.1|	Rv1023	phosphopyruvate hydratase	429	gi|15926453|ref|NP_373986.1|	phosphopyruvate hydratase	Staphylococcus aureus subsp. aureus N315	18	37:54:VPSGASTGEHEAVELRDG	37:54:VPSGASTGEHEAVELRDG
gi|15607352|ref|NP_214725.1|	Rv0211	phosphoenolpyruvate carboxykinase	606	gi|38234723|ref|NP_940490.1|	phosphoenolpyruvate carboxykinase	Corynebacterium diphtheriae NCTC 13129	18	500:517:VNWFRRGDDGRFLWPGFG	500:517:VNWFRRGDDGRFLWPGFG
gi|15607504|ref|NP_214877.1|	Rv0363c	fructose-bisphosphate aldolase	344	gi|38234643|ref|NP_940410.1|	fructose-bisphosphate aldolase	Corynebacterium diphtheriae NCTC 13129	18	46:63:SDGIIQFSTGGAEFGSGL	46:63:SDGIIQFSTGGAEFGSGL
gi|15608123|ref|NP_215498.1|	Rv0983	serine protease PepD	464	gi|54294219|ref|YP_126634.1|	periplasmic serine protease Do; heat shock protein HtrA	Legionella pneumophila str. Lens	18	313:330:IQTDAAINPGNSGGALVN	225:242:IQTDAAINPGNSGGALVN
gi|15608123|ref|NP_215498.1|	Rv0983	serine protease PepD	464	gi|54297240|ref|YP_123609.1|	periplasmic serine protease Do; heat shock protein HtrA	Legionella pneumophila str. Paris	18	313:330:IQTDAAINPGNSGGALVN	225:242:IQTDAAINPGNSGGALVN
gi|15608123|ref|NP_215498.1|	Rv0983	serine protease PepD	464	gi|148358863|ref|YP_001250070.1|	periplasmic serine protease Do	Legionella pneumophila str. Corby	18	313:330:IQTDAAINPGNSGGALVN	217:234:IQTDAAINPGNSGGALVN
gi|15610645|ref|NP_218026.1|	Rv3509c	hypothetical protein Rv3509c	515	gi|33592626|ref|NP_880270.1|	hypothetical protein BP1535	Bordetella pertussis Tohama I	18	69:86:LLHLGPGLGNGLANLHNA	69:86:LLHLGPGLGNGLANLHNA
gi|15610645|ref|NP_218026.1|	Rv3509c	hypothetical protein Rv3509c	515	gi|33600410|ref|NP_887970.1|	hypothetical protein BB1424	Bordetella bronchiseptica RB50	18	69:86:LLHLGPGLGNGLANLHNA	69:86:LLHLGPGLGNGLANLHNA
gi|15607603|ref|NP_214976.1|	Rv0462	dihydrolipoamide dehydrogenase	464	gi|38232984|ref|NP_938751.1|	dihydrolipoamide dehydrogenase	Corynebacterium diphtheriae NCTC 13129	18	36:53:YWGGVCLNVGCIPSKALL	37:54:YWGGVCLNVGCIPSKALL
gi|15609597|ref|NP_216976.1|	Rv2460c	ATP-dependent Clp protease proteolytic subunit	214	gi|38234362|ref|NP_940129.1|	ATP-dependent Clp protease proteolytic subunit	Corynebacterium diphtheriae NCTC 13129	18	102:119:TVCLGQAASAAAVLLAAG	102:119:TVCLGQAASAAAVLLAAG
gi|15610421|ref|NP_217802.1|	Rv3285	acetyl-coenzyme A carboxylase subunit alpha	600	gi|38233256|ref|NP_939023.1|	acyl coenzyme A carboxylase	Corynebacterium diphtheriae NCTC 13129	18	18:35:ANRGEIAVRVIRAARDAG	14:31:ANRGEIAVRVIRAARDAG
gi|15607491|ref|NP_214864.1|	Rv0350	molecular chaperone DnaK	625	gi|38234669|ref|NP_940436.1|	molecular chaperone DnaK	Corynebacterium diphtheriae NCTC 13129	18	254:271:NLPYITVDADKNPLFLDE	254:271:NLPYITVDADKNPLFLDE
gi|15607491|ref|NP_214864.1|	Rv0350	molecular chaperone DnaK	625	gi|38234669|ref|NP_940436.1|	molecular chaperone DnaK	Corynebacterium diphtheriae NCTC 13129	18	416:433:QGEREIAAHNKLLGSFEL	416:433:QGEREIAAHNKLLGSFEL
gi|15607491|ref|NP_214864.1|	Rv0350	molecular chaperone DnaK	625	gi|148825832|ref|YP_001290585.1|	molecular chaperone DnaK	Haemophilus influenzae PittEE	18	388:405:VKDVLLLDVTPLSLGIET	388:405:VKDVLLLDVTPLSLGIET
gi|15607491|ref|NP_214864.1|	Rv0350	molecular chaperone DnaK	625	gi|68250231|ref|YP_249343.1|	molecular chaperone DnaK	Haemophilus influenzae 86-028NP	18	388:405:VKDVLLLDVTPLSLGIET	388:405:VKDVLLLDVTPLSLGIET
gi|15610553|ref|NP_217934.1|	Rv3417c	molecular chaperone GroEL	539	gi|151222149|ref|YP_001332971.1|	chaperonin GroEL	Staphylococcus aureus subsp. aureus str. Newman	18	365:382:ERLAKLAGGVAVIKVGAA	365:382:ERLAKLAGGVAVIKVGAA
gi|15610553|ref|NP_217934.1|	Rv3417c	molecular chaperone GroEL	539	gi|57650701|ref|YP_186835.1|	chaperonin GroEL	Staphylococcus aureus subsp. aureus COL	18	365:382:ERLAKLAGGVAVIKVGAA	365:382:ERLAKLAGGVAVIKVGAA
gi|15610553|ref|NP_217934.1|	Rv3417c	molecular chaperone GroEL	539	gi|88195925|ref|YP_500736.1|	chaperonin GroEL	Staphylococcus aureus subsp. aureus NCTC 8325	18	365:382:ERLAKLAGGVAVIKVGAA	365:382:ERLAKLAGGVAVIKVGAA
gi|15610553|ref|NP_217934.1|	Rv3417c	molecular chaperone GroEL	539	gi|156980345|ref|YP_001442604.1|	chaperonin GroEL	Staphylococcus aureus subsp. aureus Mu3	18	365:382:ERLAKLAGGVAVIKVGAA	365:382:ERLAKLAGGVAVIKVGAA
gi|15610553|ref|NP_217934.1|	Rv3417c	molecular chaperone GroEL	539	gi|150394545|ref|YP_001317220.1|	chaperonin GroEL	Staphylococcus aureus subsp. aureus JH1	18	365:382:ERLAKLAGGVAVIKVGAA	365:382:ERLAKLAGGVAVIKVGAA
gi|15610553|ref|NP_217934.1|	Rv3417c	molecular chaperone GroEL	539	gi|148268482|ref|YP_001247425.1|	chaperonin GroEL	Staphylococcus aureus subsp. aureus JH9	18	365:382:ERLAKLAGGVAVIKVGAA	365:382:ERLAKLAGGVAVIKVGAA
gi|15610553|ref|NP_217934.1|	Rv3417c	molecular chaperone GroEL	539	gi|21283682|ref|NP_646770.1|	chaperonin GroEL	Staphylococcus aureus subsp. aureus MW2	18	365:382:ERLAKLAGGVAVIKVGAA	365:382:ERLAKLAGGVAVIKVGAA
gi|15610553|ref|NP_217934.1|	Rv3417c	molecular chaperone GroEL	539	gi|15925019|ref|NP_372553.1|	molecular chaperone GroEL	Staphylococcus aureus subsp. aureus Mu50	18	365:382:ERLAKLAGGVAVIKVGAA	365:382:ERLAKLAGGVAVIKVGAA
gi|15610553|ref|NP_217934.1|	Rv3417c	molecular chaperone GroEL	539	gi|15927604|ref|NP_375137.1|	molecular chaperone GroEL	Staphylococcus aureus subsp. aureus N315	18	365:382:ERLAKLAGGVAVIKVGAA	365:382:ERLAKLAGGVAVIKVGAA
gi|15610553|ref|NP_217934.1|	Rv3417c	molecular chaperone GroEL	539	gi|82751631|ref|YP_417372.1|	chaperonin GroEL	Staphylococcus aureus RF122	18	365:382:ERLAKLAGGVAVIKVGAA	365:382:ERLAKLAGGVAVIKVGAA
gi|15609565|ref|NP_216944.1|	Rv2428	alkyl hydroperoxide reductase	195	gi|54295192|ref|YP_127607.1|	hypothetical protein lpl2272	Legionella pneumophila str. Lens	18	49:66:VVFFWPKDFTFVCPTEIA	47:64:VVFFWPKDFTFVCPTEIA
gi|15609565|ref|NP_216944.1|	Rv2428	alkyl hydroperoxide reductase	195	gi|148359891|ref|YP_001251098.1|	hypothetical protein LPC_1819	Legionella pneumophila str. Corby	18	49:66:VVFFWPKDFTFVCPTEIA	47:64:VVFFWPKDFTFVCPTEIA
gi|15609565|ref|NP_216944.1|	Rv2428	alkyl hydroperoxide reductase	195	gi|54298241|ref|YP_124610.1|	hypothetical protein lpp2299	Legionella pneumophila str. Paris	18	49:66:VVFFWPKDFTFVCPTEIA	47:64:VVFFWPKDFTFVCPTEIA
gi|15607525|ref|NP_214898.1|	Rv0384c	endopeptidase ATP binding protein	848	gi|16752900|ref|NP_445171.1|	ATP-dependent Clp protease subunit B	Chlamydophila pneumoniae AR39	18	606:623:FLGPTGVGKTELAKALAD	610:627:FLGPTGVGKTELAKALAD
gi|15607525|ref|NP_214898.1|	Rv0384c	endopeptidase ATP binding protein	848	gi|15835679|ref|NP_300203.1|	Clp protease ATPase	Chlamydophila pneumoniae J138	18	606:623:FLGPTGVGKTELAKALAD	604:621:FLGPTGVGKTELAKALAD
gi|15607525|ref|NP_214898.1|	Rv0384c	endopeptidase ATP binding protein	848	gi|15618068|ref|NP_224352.1|	Clp protease ATPase	Chlamydophila pneumoniae CWL029	18	606:623:FLGPTGVGKTELAKALAD	604:621:FLGPTGVGKTELAKALAD
gi|15607525|ref|NP_214898.1|	Rv0384c	endopeptidase ATP binding protein	848	gi|33241480|ref|NP_876421.1|	ClpB	Chlamydophila pneumoniae TW-183	18	606:623:FLGPTGVGKTELAKALAD	607:624:FLGPTGVGKTELAKALAD
gi|15607525|ref|NP_214898.1|	Rv0384c	endopeptidase ATP binding protein	848	gi|33241786|ref|NP_876727.1|	class III stress response-related ATPase	Chlamydophila pneumoniae TW-183	18	346:363:DEYRKHIEKDAALERRFQ	345:362:DEYRKHIEKDAALERRFQ
gi|15607525|ref|NP_214898.1|	Rv0384c	endopeptidase ATP binding protein	848	gi|16752602|ref|NP_444865.1|	ATP-dependent Clp protease ATP-binding protein	Chlamydophila pneumoniae AR39	18	346:363:DEYRKHIEKDAALERRFQ	345:362:DEYRKHIEKDAALERRFQ
gi|15607525|ref|NP_214898.1|	Rv0384c	endopeptidase ATP binding protein	848	gi|15835970|ref|NP_300494.1|	ClpC protease	Chlamydophila pneumoniae J138	18	346:363:DEYRKHIEKDAALERRFQ	345:362:DEYRKHIEKDAALERRFQ
gi|15607525|ref|NP_214898.1|	Rv0384c	endopeptidase ATP binding protein	848	gi|15618352|ref|NP_224637.1|	ClpC protease	Chlamydophila pneumoniae CWL029	18	346:363:DEYRKHIEKDAALERRFQ	345:362:DEYRKHIEKDAALERRFQ
gi|15608626|ref|NP_216004.1|	Rv1488	hypothetical protein Rv1488	381	gi|38233861|ref|NP_939628.1|	hypothetical protein DIP1276	Corynebacterium diphtheriae NCTC 13129	17	181:197:QMKADREKRAMILTAEG	174:190:QMKADREKRAMILTAEG
gi|15609614|ref|NP_216993.1|	Rv2477c	ABC transporter ATP-binding protein	558	gi|38234374|ref|NP_940141.1|	ABC transporter ATP-binding protein	Corynebacterium diphtheriae NCTC 13129	17	344:360:LPRNGIVGVIGPNGVGK	344:360:LPRNGIVGVIGPNGVGK
gi|15608601|ref|NP_215979.1|	Rv1463	ABC transporter ATP-binding protein	266	gi|38233878|ref|NP_939645.1|	ABC transporter ATP-binding protein	Corynebacterium diphtheriae NCTC 13129	17	144:160:ERSVNEGFSGGEKKRHE	144:160:ERSVNEGFSGGEKKRHE
gi|15610329|ref|NP_217709.1|	Rv3193c	hypothetical protein Rv3193c	992	gi|38233339|ref|NP_939106.1|	hypothetical protein DIP0733	Corynebacterium diphtheriae NCTC 13129	17	434:450:NQRDWINRHTVYTHGNG	436:452:NQRDWINRHTVYTHGNG
gi|57117019|ref|YP_177903.1|	Rv2744c	hypothetical protein Rv2744c	270	gi|38234036|ref|NP_939803.1|	hypothetical protein DIP1455	Corynebacterium diphtheriae NCTC 13129	17	149:165:AERTKLLSQLEQAKMQE	149:165:AERTKLLSQLEQAKMQE
gi|15609740|ref|NP_217119.1|	Rv2603c	hypothetical protein Rv2603c	251	gi|38233963|ref|NP_939730.1|	hypothetical protein DIP1378	Corynebacterium diphtheriae NCTC 13129	17	75:91:GEEAGGADWQTIMYEGY	75:91:GEEAGGADWQTIMYEGY
gi|15607825|ref|NP_215199.1|	Rv0685	elongation factor Tu	396	gi|38233082|ref|NP_938849.1|	elongation factor Tu	Corynebacterium diphtheriae NCTC 13129	17	220:236:FTITGRGTVVTGRVERG	220:236:FTITGRGTVVTGRVERG
gi|15607825|ref|NP_215199.1|	Rv0685	elongation factor Tu	396	gi|38233082|ref|NP_938849.1|	elongation factor Tu	Corynebacterium diphtheriae NCTC 13129	17	328:344:NYRPQFYFRTTDVTGVV	328:344:NYRPQFYFRTTDVTGVV
gi|15607825|ref|NP_215199.1|	Rv0685	elongation factor Tu	396	gi|33594477|ref|NP_882121.1|	elongation factor Tu	Bordetella pertussis Tohama I	17	92:108:KNMITGAAQMDGAILVV	92:108:KNMITGAAQMDGAILVV
gi|15607825|ref|NP_215199.1|	Rv0685	elongation factor Tu	396	gi|33594477|ref|NP_882121.1|	elongation factor Tu	Bordetella pertussis Tohama I	17	376:392:EGLRFAIREGGRTVGAG	376:392:EGLRFAIREGGRTVGAG
gi|15607825|ref|NP_215199.1|	Rv0685	elongation factor Tu	396	gi|33591281|ref|NP_878925.1|	elongation factor Tu	Bordetella pertussis Tohama I	17	92:108:KNMITGAAQMDGAILVV	92:108:KNMITGAAQMDGAILVV
gi|15607825|ref|NP_215199.1|	Rv0685	elongation factor Tu	396	gi|33591281|ref|NP_878925.1|	elongation factor Tu	Bordetella pertussis Tohama I	17	376:392:EGLRFAIREGGRTVGAG	376:392:EGLRFAIREGGRTVGAG
gi|15607825|ref|NP_215199.1|	Rv0685	elongation factor Tu	396	gi|33599020|ref|NP_886580.1|	elongation factor Tu	Bordetella bronchiseptica RB50	17	92:108:KNMITGAAQMDGAILVV	92:108:KNMITGAAQMDGAILVV
gi|15607825|ref|NP_215199.1|	Rv0685	elongation factor Tu	396	gi|33599020|ref|NP_886580.1|	elongation factor Tu	Bordetella bronchiseptica RB50	17	376:392:EGLRFAIREGGRTVGAG	376:392:EGLRFAIREGGRTVGAG
gi|15607825|ref|NP_215199.1|	Rv0685	elongation factor Tu	396	gi|33599000|ref|NP_886560.1|	elongation factor Tu	Bordetella bronchiseptica RB50	17	92:108:KNMITGAAQMDGAILVV	92:108:KNMITGAAQMDGAILVV
gi|15607825|ref|NP_215199.1|	Rv0685	elongation factor Tu	396	gi|33599000|ref|NP_886560.1|	elongation factor Tu	Bordetella bronchiseptica RB50	17	376:392:EGLRFAIREGGRTVGAG	376:392:EGLRFAIREGGRTVGAG
gi|15607825|ref|NP_215199.1|	Rv0685	elongation factor Tu	396	gi|148361055|ref|YP_001252262.1|	translation elongation factor Tu	Legionella pneumophila str. Corby	17	92:108:KNMITGAAQMDGAILVV	92:108:KNMITGAAQMDGAILVV
gi|15607825|ref|NP_215199.1|	Rv0685	elongation factor Tu	396	gi|148361066|ref|YP_001252273.1|	translation elongation factor Tu	Legionella pneumophila str. Corby	17	92:108:KNMITGAAQMDGAILVV	92:108:KNMITGAAQMDGAILVV
gi|15607825|ref|NP_215199.1|	Rv0685	elongation factor Tu	396	gi|54296363|ref|YP_122732.1|	elongation factor Tu	Legionella pneumophila str. Paris	17	92:108:KNMITGAAQMDGAILVV	92:108:KNMITGAAQMDGAILVV
gi|15607825|ref|NP_215199.1|	Rv0685	elongation factor Tu	396	gi|54296351|ref|YP_122720.1|	elongation factor Tu	Legionella pneumophila str. Paris	17	92:108:KNMITGAAQMDGAILVV	92:108:KNMITGAAQMDGAILVV
gi|15607825|ref|NP_215199.1|	Rv0685	elongation factor Tu	396	gi|54293319|ref|YP_125734.1|	elongation factor Tu	Legionella pneumophila str. Lens	17	92:108:KNMITGAAQMDGAILVV	92:108:KNMITGAAQMDGAILVV
gi|15607825|ref|NP_215199.1|	Rv0685	elongation factor Tu	396	gi|54293307|ref|YP_125722.1|	elongation factor Tu	Legionella pneumophila str. Lens	17	92:108:KNMITGAAQMDGAILVV	92:108:KNMITGAAQMDGAILVV
gi|15607825|ref|NP_215199.1|	Rv0685	elongation factor Tu	396	gi|156978877|ref|YP_001441136.1|	elongation factor Tu	Staphylococcus aureus subsp. aureus Mu3	17	329:345:NYRPQFYFRTTDVTGVV	329:345:NYRPQFYFRTTDVTGVV
gi|15607825|ref|NP_215199.1|	Rv0685	elongation factor Tu	396	gi|151220722|ref|YP_001331544.1|	elongation factor Tu	Staphylococcus aureus subsp. aureus str. Newman	17	329:345:NYRPQFYFRTTDVTGVV	329:345:NYRPQFYFRTTDVTGVV
gi|15607825|ref|NP_215199.1|	Rv0685	elongation factor Tu	396	gi|150393055|ref|YP_001315730.1|	elongation factor Tu	Staphylococcus aureus subsp. aureus JH1	17	329:345:NYRPQFYFRTTDVTGVV	329:345:NYRPQFYFRTTDVTGVV
gi|15607825|ref|NP_215199.1|	Rv0685	elongation factor Tu	396	gi|148267008|ref|YP_001245951.1|	elongation factor Tu	Staphylococcus aureus subsp. aureus JH9	17	329:345:NYRPQFYFRTTDVTGVV	329:345:NYRPQFYFRTTDVTGVV
gi|15607825|ref|NP_215199.1|	Rv0685	elongation factor Tu	396	gi|88194310|ref|YP_499102.1|	elongation factor Tu	Staphylococcus aureus subsp. aureus NCTC 8325	17	329:345:NYRPQFYFRTTDVTGVV	329:345:NYRPQFYFRTTDVTGVV
gi|15607825|ref|NP_215199.1|	Rv0685	elongation factor Tu	396	gi|82750256|ref|YP_415997.1|	elongation factor Tu	Staphylococcus aureus RF122	17	329:345:NYRPQFYFRTTDVTGVV	329:345:NYRPQFYFRTTDVTGVV
gi|15607825|ref|NP_215199.1|	Rv0685	elongation factor Tu	396	gi|21282232|ref|NP_645320.1|	elongation factor Tu	Staphylococcus aureus subsp. aureus MW2	17	329:345:NYRPQFYFRTTDVTGVV	329:345:NYRPQFYFRTTDVTGVV
gi|15607825|ref|NP_215199.1|	Rv0685	elongation factor Tu	396	gi|57651424|ref|YP_185480.1|	elongation factor Tu	Staphylococcus aureus subsp. aureus COL	17	329:345:NYRPQFYFRTTDVTGVV	329:345:NYRPQFYFRTTDVTGVV
gi|15607825|ref|NP_215199.1|	Rv0685	elongation factor Tu	396	gi|15923538|ref|NP_371072.1|	elongation factor Tu	Staphylococcus aureus subsp. aureus Mu50	17	329:345:NYRPQFYFRTTDVTGVV	329:345:NYRPQFYFRTTDVTGVV
gi|15607825|ref|NP_215199.1|	Rv0685	elongation factor Tu	396	gi|15926226|ref|NP_373759.1|	elongation factor Tu	Staphylococcus aureus subsp. aureus N315	17	329:345:NYRPQFYFRTTDVTGVV	329:345:NYRPQFYFRTTDVTGVV
gi|15607825|ref|NP_215199.1|	Rv0685	elongation factor Tu	396	gi|33241409|ref|NP_876350.1|	elongation factor Tu	Chlamydophila pneumoniae TW-183	17	92:108:KNMITGAAQMDGAILVV	92:108:KNMITGAAQMDGAILVV
gi|15607825|ref|NP_215199.1|	Rv0685	elongation factor Tu	396	gi|15835609|ref|NP_300133.1|	elongation factor Tu	Chlamydophila pneumoniae J138	17	92:108:KNMITGAAQMDGAILVV	92:108:KNMITGAAQMDGAILVV
gi|15607825|ref|NP_215199.1|	Rv0685	elongation factor Tu	396	gi|16752970|ref|NP_445243.1|	elongation factor Tu	Chlamydophila pneumoniae AR39	17	92:108:KNMITGAAQMDGAILVV	92:108:KNMITGAAQMDGAILVV
gi|15607825|ref|NP_215199.1|	Rv0685	elongation factor Tu	396	gi|15617998|ref|NP_224282.1|	elongation factor Tu	Chlamydophila pneumoniae CWL029	17	92:108:KNMITGAAQMDGAILVV	92:108:KNMITGAAQMDGAILVV
gi|15607792|ref|NP_215166.1|	Rv0652	50S ribosomal protein L7/L12	130	gi|33591287|ref|NP_878931.1|	50S ribosomal protein L7/L12	Bordetella pertussis Tohama I	17	87:103:GLGLKEAKDLVDGAPKP	86:102:GLGLKEAKDLVDGAPKP
gi|15607792|ref|NP_215166.1|	Rv0652	50S ribosomal protein L7/L12	130	gi|33599006|ref|NP_886566.1|	50S ribosomal protein L7/L12	Bordetella bronchiseptica RB50	17	87:103:GLGLKEAKDLVDGAPKP	86:102:GLGLKEAKDLVDGAPKP
gi|15607196|ref|NP_214568.1|	Rv0054	single-stranded DNA-binding protein	164	gi|38234825|ref|NP_940592.1|	single-stranded DNA-binding protein	Corynebacterium diphtheriae NCTC 13129	17	15:31:ADPELRFTPSGAAVANF	16:32:ADPELRFTPSGAAVANF
gi|15609976|ref|NP_217355.1|	Rv2839c	translation initiation factor IF-2	900	gi|38234058|ref|NP_939825.1|	translation initiation factor IF-2	Corynebacterium diphtheriae NCTC 13129	17	330:346:AALVQALFNLGEMVTAT	382:398:AALVQALFNLGEMVTAT
gi|15609976|ref|NP_217355.1|	Rv2839c	translation initiation factor IF-2	900	gi|38234058|ref|NP_939825.1|	translation initiation factor IF-2	Corynebacterium diphtheriae NCTC 13129	17	367:383:VVSPEDEDRELLESFDL	419:435:VVSPEDEDRELLESFDL
gi|15609976|ref|NP_217355.1|	Rv2839c	translation initiation factor IF-2	900	gi|38234058|ref|NP_939825.1|	translation initiation factor IF-2	Corynebacterium diphtheriae NCTC 13129	17	456:472:DTPGHEAFTAMRARGAK	508:524:DTPGHEAFTAMRARGAK
gi|15607808|ref|NP_215182.1|	Rv0668	DNA-directed RNA polymerase subunit beta'	1316	gi|38233061|ref|NP_938828.1|	DNA-directed RNA polymerase subunit beta'	Corynebacterium diphtheriae NCTC 13129	17	498:514:LNRAPTLHRLGIQAFEP	498:514:LNRAPTLHRLGIQAFEP
gi|15607808|ref|NP_215182.1|	Rv0668	DNA-directed RNA polymerase subunit beta'	1316	gi|38233061|ref|NP_938828.1|	DNA-directed RNA polymerase subunit beta'	Corynebacterium diphtheriae NCTC 13129	17	573:589:PLAMPRLDMVTGLYYLT	573:589:PLAMPRLDMVTGLYYLT
gi|15607808|ref|NP_215182.1|	Rv0668	DNA-directed RNA polymerase subunit beta'	1316	gi|88194305|ref|YP_499097.1|	DNA-directed RNA polymerase subunit beta'	Staphylococcus aureus subsp. aureus NCTC 8325	17	1291:1307:GLKENVIIGKLIPAGTG	1196:1212:GLKENVIIGKLIPAGTG
gi|15607808|ref|NP_215182.1|	Rv0668	DNA-directed RNA polymerase subunit beta'	1316	gi|156978872|ref|YP_001441131.1|	DNA-directed RNA polymerase subunit beta'	Staphylococcus aureus subsp. aureus Mu3	17	1291:1307:GLKENVIIGKLIPAGTG	1205:1221:GLKENVIIGKLIPAGTG
gi|15607808|ref|NP_215182.1|	Rv0668	DNA-directed RNA polymerase subunit beta'	1316	gi|151220717|ref|YP_001331539.1|	DNA-directed RNA polymerase subunit beta'	Staphylococcus aureus subsp. aureus str. Newman	17	1291:1307:GLKENVIIGKLIPAGTG	1205:1221:GLKENVIIGKLIPAGTG
gi|15607808|ref|NP_215182.1|	Rv0668	DNA-directed RNA polymerase subunit beta'	1316	gi|150393050|ref|YP_001315725.1|	DNA-directed RNA polymerase subunit beta'	Staphylococcus aureus subsp. aureus JH1	17	1291:1307:GLKENVIIGKLIPAGTG	1205:1221:GLKENVIIGKLIPAGTG
gi|15607808|ref|NP_215182.1|	Rv0668	DNA-directed RNA polymerase subunit beta'	1316	gi|148267003|ref|YP_001245946.1|	DNA-directed RNA polymerase subunit beta'	Staphylococcus aureus subsp. aureus JH9	17	1288:1304:GLKENVIIGKLIPAGTG	1202:1218:GLKENVIIGKLIPAGTG
gi|15607808|ref|NP_215182.1|	Rv0668	DNA-directed RNA polymerase subunit beta'	1316	gi|21282227|ref|NP_645315.1|	DNA-directed RNA polymerase subunit beta'	Staphylococcus aureus subsp. aureus MW2	17	1291:1307:GLKENVIIGKLIPAGTG	1205:1221:GLKENVIIGKLIPAGTG
gi|15607808|ref|NP_215182.1|	Rv0668	DNA-directed RNA polymerase subunit beta'	1316	gi|57651419|ref|YP_185475.1|	DNA-directed RNA polymerase subunit beta'	Staphylococcus aureus subsp. aureus COL	17	1291:1307:GLKENVIIGKLIPAGTG	1205:1221:GLKENVIIGKLIPAGTG
gi|15607808|ref|NP_215182.1|	Rv0668	DNA-directed RNA polymerase subunit beta'	1316	gi|15923533|ref|NP_371067.1|	DNA-directed RNA polymerase subunit beta'	Staphylococcus aureus subsp. aureus Mu50	17	1291:1307:GLKENVIIGKLIPAGTG	1205:1221:GLKENVIIGKLIPAGTG
gi|15607808|ref|NP_215182.1|	Rv0668	DNA-directed RNA polymerase subunit beta'	1316	gi|15926221|ref|NP_373754.1|	DNA-directed RNA polymerase subunit beta'	Staphylococcus aureus subsp. aureus N315	17	1291:1307:GLKENVIIGKLIPAGTG	1205:1221:GLKENVIIGKLIPAGTG
gi|15607808|ref|NP_215182.1|	Rv0668	DNA-directed RNA polymerase subunit beta'	1316	gi|82750251|ref|YP_415992.1|	DNA-directed RNA polymerase subunit beta'	Staphylococcus aureus RF122	17	1291:1307:GLKENVIIGKLIPAGTG	1205:1221:GLKENVIIGKLIPAGTG
gi|15607808|ref|NP_215182.1|	Rv0668	DNA-directed RNA polymerase subunit beta'	1316	gi|33591289|ref|NP_878933.1|	DNA-directed RNA polymerase subunit beta'	Bordetella pertussis Tohama I	17	499:515:LNRAPTLHRLGIQAFEP	424:440:LNRAPTLHRLGIQAFEP
gi|15607808|ref|NP_215182.1|	Rv0668	DNA-directed RNA polymerase subunit beta'	1316	gi|33599008|ref|NP_886568.1|	DNA-directed RNA polymerase subunit beta'	Bordetella bronchiseptica RB50	17	499:515:LNRAPTLHRLGIQAFEP	424:440:LNRAPTLHRLGIQAFEP
gi|15607807|ref|NP_215181.1|	Rv0667	DNA-directed RNA polymerase subunit beta	1172	gi|38233060|ref|NP_938827.1|	DNA-directed RNA polymerase subunit beta	Corynebacterium diphtheriae NCTC 13129	17	1094:1110:VGRVKVYEAIVKGENIP	1098:1114:VGRVKVYEAIVKGENIP
gi|15609692|ref|NP_217071.1|	Rv2555c	alanyl-tRNA synthetase	904	gi|38233936|ref|NP_939703.1|	alanyl-tRNA synthetase	Corynebacterium diphtheriae NCTC 13129	17	156:172:GMADNYWSMGIPGPCGP	156:172:GMADNYWSMGIPGPCGP
gi|15610596|ref|NP_217977.1|	Rv3460c	30S ribosomal protein S13	124	gi|148827988|ref|YP_001292741.1|	30S ribosomal protein S13	Haemophilus influenzae PittGG	17	97:113:PVRGQRTKTNARTRKGP	97:113:PVRGQRTKTNARTRKGP
gi|15610596|ref|NP_217977.1|	Rv3460c	30S ribosomal protein S13	124	gi|148826556|ref|YP_001291309.1|	30S ribosomal protein S13	Haemophilus influenzae PittEE	17	97:113:PVRGQRTKTNARTRKGP	97:113:PVRGQRTKTNARTRKGP
gi|15610596|ref|NP_217977.1|	Rv3460c	30S ribosomal protein S13	124	gi|68249395|ref|YP_248507.1|	30S ribosomal protein S13	Haemophilus influenzae 86-028NP	17	97:113:PVRGQRTKTNARTRKGP	97:113:PVRGQRTKTNARTRKGP
gi|57116768|ref|YP_177746.1|	Rv0684	elongation factor G	701	gi|38233081|ref|NP_938848.1|	elongation factor G	Corynebacterium diphtheriae NCTC 13129	17	81:97:NIIDTPGHVDFTVEVER	98:114:NIIDTPGHVDFTVEVER
gi|57116768|ref|YP_177746.1|	Rv0684	elongation factor G	701	gi|156978876|ref|YP_001441135.1|	elongation factor G	Staphylococcus aureus subsp. aureus Mu3	17	81:97:NIIDTPGHVDFTVEVER	78:94:NIIDTPGHVDFTVEVER
gi|57116768|ref|YP_177746.1|	Rv0684	elongation factor G	701	gi|150393054|ref|YP_001315729.1|	elongation factor G	Staphylococcus aureus subsp. aureus JH1	17	81:97:NIIDTPGHVDFTVEVER	78:94:NIIDTPGHVDFTVEVER
gi|57116768|ref|YP_177746.1|	Rv0684	elongation factor G	701	gi|148267007|ref|YP_001245950.1|	elongation factor G	Staphylococcus aureus subsp. aureus JH9	17	81:97:NIIDTPGHVDFTVEVER	78:94:NIIDTPGHVDFTVEVER
gi|57116768|ref|YP_177746.1|	Rv0684	elongation factor G	701	gi|88194309|ref|YP_499101.1|	elongation factor G	Staphylococcus aureus subsp. aureus NCTC 8325	17	81:97:NIIDTPGHVDFTVEVER	78:94:NIIDTPGHVDFTVEVER
gi|57116768|ref|YP_177746.1|	Rv0684	elongation factor G	701	gi|82750255|ref|YP_415996.1|	elongation factor G	Staphylococcus aureus RF122	17	81:97:NIIDTPGHVDFTVEVER	78:94:NIIDTPGHVDFTVEVER
gi|57116768|ref|YP_177746.1|	Rv0684	elongation factor G	701	gi|21282231|ref|NP_645319.1|	elongation factor G	Staphylococcus aureus subsp. aureus MW2	17	81:97:NIIDTPGHVDFTVEVER	78:94:NIIDTPGHVDFTVEVER
gi|57116768|ref|YP_177746.1|	Rv0684	elongation factor G	701	gi|57651423|ref|YP_185479.1|	elongation factor G	Staphylococcus aureus subsp. aureus COL	17	81:97:NIIDTPGHVDFTVEVER	78:94:NIIDTPGHVDFTVEVER
gi|57116768|ref|YP_177746.1|	Rv0684	elongation factor G	701	gi|15923537|ref|NP_371071.1|	elongation factor G	Staphylococcus aureus subsp. aureus Mu50	17	81:97:NIIDTPGHVDFTVEVER	78:94:NIIDTPGHVDFTVEVER
gi|57116768|ref|YP_177746.1|	Rv0684	elongation factor G	701	gi|15926225|ref|NP_373758.1|	elongation factor G	Staphylococcus aureus subsp. aureus N315	17	81:97:NIIDTPGHVDFTVEVER	78:94:NIIDTPGHVDFTVEVER
gi|57116768|ref|YP_177746.1|	Rv0684	elongation factor G	701	gi|151220721|ref|YP_001331543.1|	elongation factor G	Staphylococcus aureus subsp. aureus str. Newman	17	81:97:NIIDTPGHVDFTVEVER	78:94:NIIDTPGHVDFTVEVER
gi|15610384|ref|NP_217765.1|	Rv3248c	S-adenosyl-L-homocysteine hydrolase	495	gi|38233299|ref|NP_939066.1|	S-adenosyl-L-homocysteine hydrolase	Corynebacterium diphtheriae NCTC 13129	17	278:294:VLICGYGDVGKGCAEAM	263:279:VLICGYGDVGKGCAEAM
gi|15608163|ref|NP_215539.1|	Rv1023	phosphopyruvate hydratase	429	gi|38233513|ref|NP_939280.1|	phosphopyruvate hydratase	Corynebacterium diphtheriae NCTC 13129	17	329:345:ANALLVKVNQIGTLTET	329:345:ANALLVKVNQIGTLTET
gi|15608574|ref|NP_215952.1|	Rv1436	glyceraldehyde-3-phosphate dehydrogenase	339	gi|38233896|ref|NP_939663.1|	glyceraldehyde-3-phosphate dehydrogenase	Corynebacterium diphtheriae NCTC 13129	17	4:20:RVGINGFGRIGRNFYRA	4:20:RVGINGFGRIGRNFYRA
gi|15607208|ref|NP_214580.1|	Rv0066c	isocitrate dehydrogenase	745	gi|38233238|ref|NP_939005.1|	isocitrate dehydrogenase	Corynebacterium diphtheriae NCTC 13129	17	401:417:FDPTTMGTVPNVGLMAQ	397:413:FDPTTMGTVPNVGLMAQ
gi|15608448|ref|NP_215824.1|	Rv1308	ATP synthase F0F1 subunit alpha	549	gi|54298988|ref|YP_125357.1|	F0F1 ATP synthase subunit alpha	Legionella pneumophila str. Paris	17	284:300:ISLLLRRPPGREAYPGD	285:301:ISLLLRRPPGREAYPGD
gi|15608448|ref|NP_215824.1|	Rv1308	ATP synthase F0F1 subunit alpha	549	gi|54295822|ref|YP_128237.1|	ATP synthase F0F1 subunit alpha	Legionella pneumophila str. Lens	17	284:300:ISLLLRRPPGREAYPGD	285:301:ISLLLRRPPGREAYPGD
gi|15608448|ref|NP_215824.1|	Rv1308	ATP synthase F0F1 subunit alpha	549	gi|148361324|ref|YP_001252531.1|	ATP synthase subnit alpha	Legionella pneumophila str. Corby	17	284:300:ISLLLRRPPGREAYPGD	285:301:ISLLLRRPPGREAYPGD
gi|15608450|ref|NP_215826.1|	Rv1310	ATP synthase F0F1 subunit beta	486	gi|38233646|ref|NP_939413.1|	ATP synthase F0F1 subunit beta	Corynebacterium diphtheriae NCTC 13129	17	105:121:VKGHVFNALGDCLDEPG	105:121:VKGHVFNALGDCLDEPG
gi|15608450|ref|NP_215826.1|	Rv1310	ATP synthase F0F1 subunit beta	486	gi|38233646|ref|NP_939413.1|	ATP synthase F0F1 subunit beta	Corynebacterium diphtheriae NCTC 13129	17	169:185:LFGGAGVGKTVLIQEMI	169:185:LFGGAGVGKTVLIQEMI
gi|15611049|ref|NP_218430.1|	Rv3913	thioredoxin reductase	335	gi|38234906|ref|NP_940673.1|	thioredoxin reductase	Corynebacterium diphtheriae NCTC 13129	17	20:36:IGSGPAGYTAALYAARA	15:31:IGSGPAGYTAALYAARA
gi|15608531|ref|NP_215908.1|	Rv1392	S-adenosylmethionine synthetase	403	gi|151221892|ref|YP_001332714.1|	S-adenosylmethionine synthetase	Staphylococcus aureus subsp. aureus str. Newman	17	260:276:GDAGLTGRKIIVDTYGG	260:276:GDAGLTGRKIIVDTYGG
gi|15608531|ref|NP_215908.1|	Rv1392	S-adenosylmethionine synthetase	403	gi|88195604|ref|YP_500410.1|	S-adenosylmethionine synthetase	Staphylococcus aureus subsp. aureus NCTC 8325	17	260:276:GDAGLTGRKIIVDTYGG	260:276:GDAGLTGRKIIVDTYGG
gi|15608531|ref|NP_215908.1|	Rv1392	S-adenosylmethionine synthetase	403	gi|161777618|ref|YP_417113.2|	S-adenosylmethionine synthetase	Staphylococcus aureus RF122	17	260:276:GDAGLTGRKIIVDTYGG	260:276:GDAGLTGRKIIVDTYGG
gi|15608531|ref|NP_215908.1|	Rv1392	S-adenosylmethionine synthetase	403	gi|21283457|ref|NP_646545.1|	S-adenosylmethionine synthetase	Staphylococcus aureus subsp. aureus MW2	17	260:276:GDAGLTGRKIIVDTYGG	260:276:GDAGLTGRKIIVDTYGG
gi|15608531|ref|NP_215908.1|	Rv1392	S-adenosylmethionine synthetase	403	gi|57650575|ref|YP_186668.1|	S-adenosylmethionine synthetase	Staphylococcus aureus subsp. aureus COL	17	260:276:GDAGLTGRKIIVDTYGG	260:276:GDAGLTGRKIIVDTYGG
gi|15608531|ref|NP_215908.1|	Rv1392	S-adenosylmethionine synthetase	403	gi|156980106|ref|YP_001442365.1|	S-adenosylmethionine synthetase	Staphylococcus aureus subsp. aureus Mu3	17	260:276:GDAGLTGRKIIVDTYGG	260:276:GDAGLTGRKIIVDTYGG
gi|15608531|ref|NP_215908.1|	Rv1392	S-adenosylmethionine synthetase	403	gi|150394331|ref|YP_001317006.1|	S-adenosylmethionine synthetase	Staphylococcus aureus subsp. aureus JH1	17	260:276:GDAGLTGRKIIVDTYGG	260:276:GDAGLTGRKIIVDTYGG
gi|15608531|ref|NP_215908.1|	Rv1392	S-adenosylmethionine synthetase	403	gi|148268262|ref|YP_001247205.1|	S-adenosylmethionine synthetase	Staphylococcus aureus subsp. aureus JH9	17	260:276:GDAGLTGRKIIVDTYGG	260:276:GDAGLTGRKIIVDTYGG
gi|15608531|ref|NP_215908.1|	Rv1392	S-adenosylmethionine synthetase	403	gi|15924780|ref|NP_372314.1|	S-adenosylmethionine synthetase	Staphylococcus aureus subsp. aureus Mu50	17	260:276:GDAGLTGRKIIVDTYGG	260:276:GDAGLTGRKIIVDTYGG
gi|15608531|ref|NP_215908.1|	Rv1392	S-adenosylmethionine synthetase	403	gi|15927364|ref|NP_374897.1|	S-adenosylmethionine synthetase	Staphylococcus aureus subsp. aureus N315	17	260:276:GDAGLTGRKIIVDTYGG	260:276:GDAGLTGRKIIVDTYGG
gi|15608613|ref|NP_215991.1|	Rv1475c	aconitate hydratase	943	gi|161598674|ref|NP_939635.2|	aconitate hydratase	Corynebacterium diphtheriae NCTC 13129	17	553:569:GCTTCIGNSGPLPEEIS	556:572:GCTTCIGNSGPLPEEIS
gi|15608613|ref|NP_215991.1|	Rv1475c	aconitate hydratase	943	gi|54294577|ref|YP_126992.1|	aconitate hydratase	Legionella pneumophila str. Lens	17	540:556:LVGYGCTTCIGNSGPLP	496:512:LVGYGCTTCIGNSGPLP
gi|15608613|ref|NP_215991.1|	Rv1475c	aconitate hydratase	943	gi|54297608|ref|YP_123977.1|	aconitate hydratase	Legionella pneumophila str. Paris	17	540:556:LVGYGCTTCIGNSGPLP	496:512:LVGYGCTTCIGNSGPLP
gi|15608613|ref|NP_215991.1|	Rv1475c	aconitate hydratase	943	gi|148359227|ref|YP_001250434.1|	aconitate hydratase	Legionella pneumophila str. Corby	17	540:556:LVGYGCTTCIGNSGPLP	496:512:LVGYGCTTCIGNSGPLP
gi|15608586|ref|NP_215964.1|	Rv1448c	transaldolase	373	gi|38233889|ref|NP_939656.1|	transaldolase	Corynebacterium diphtheriae NCTC 13129	17	265:281:VQRPLWASTGVKNPDYS	261:277:VQRPLWASTGVKNPDYS
gi|15608036|ref|NP_215411.1|	Rv0896	type II citrate synthase	431	gi|161598677|ref|NP_939151.2|	type II citrate synthase	Corynebacterium diphtheriae NCTC 13129	17	359:375:RKLYPNVDFYTGLIYRA	362:378:RKLYPNVDFYTGLIYRA
gi|15607603|ref|NP_214976.1|	Rv0462	dihydrolipoamide dehydrogenase	464	gi|88194795|ref|YP_499592.1|	dihydrolipoamide dehydrogenase	Staphylococcus aureus subsp. aureus NCTC 8325	17	10:26:GAGPGGYVAAIRAAQLG	16:32:GAGPGGYVAAIRAAQLG
gi|15607603|ref|NP_214976.1|	Rv0462	dihydrolipoamide dehydrogenase	464	gi|156979419|ref|YP_001441678.1|	dihydrolipoamide dehydrogenase	Staphylococcus aureus subsp. aureus Mu3	17	10:26:GAGPGGYVAAIRAAQLG	16:32:GAGPGGYVAAIRAAQLG
gi|15607603|ref|NP_214976.1|	Rv0462	dihydrolipoamide dehydrogenase	464	gi|151221174|ref|YP_001331996.1|	dihydrolipoamide dehydrogenase	Staphylococcus aureus subsp. aureus str. Newman	17	10:26:GAGPGGYVAAIRAAQLG	16:32:GAGPGGYVAAIRAAQLG
gi|15607603|ref|NP_214976.1|	Rv0462	dihydrolipoamide dehydrogenase	464	gi|150393644|ref|YP_001316319.1|	dihydrolipoamide dehydrogenase	Staphylococcus aureus subsp. aureus JH1	17	10:26:GAGPGGYVAAIRAAQLG	16:32:GAGPGGYVAAIRAAQLG
gi|15607603|ref|NP_214976.1|	Rv0462	dihydrolipoamide dehydrogenase	464	gi|148267589|ref|YP_001246532.1|	dihydrolipoamide dehydrogenase	Staphylococcus aureus subsp. aureus JH9	17	10:26:GAGPGGYVAAIRAAQLG	16:32:GAGPGGYVAAIRAAQLG
gi|15607603|ref|NP_214976.1|	Rv0462	dihydrolipoamide dehydrogenase	464	gi|82750706|ref|YP_416447.1|	dihydrolipoamide dehydrogenase	Staphylococcus aureus RF122	17	10:26:GAGPGGYVAAIRAAQLG	16:32:GAGPGGYVAAIRAAQLG
gi|15607603|ref|NP_214976.1|	Rv0462	dihydrolipoamide dehydrogenase	464	gi|21282708|ref|NP_645796.1|	dihydrolipoamide dehydrogenase	Staphylococcus aureus subsp. aureus MW2	17	10:26:GAGPGGYVAAIRAAQLG	16:32:GAGPGGYVAAIRAAQLG
gi|15607603|ref|NP_214976.1|	Rv0462	dihydrolipoamide dehydrogenase	464	gi|57651705|ref|YP_185969.1|	dihydrolipoamide dehydrogenase	Staphylococcus aureus subsp. aureus COL	17	10:26:GAGPGGYVAAIRAAQLG	16:32:GAGPGGYVAAIRAAQLG
gi|15607603|ref|NP_214976.1|	Rv0462	dihydrolipoamide dehydrogenase	464	gi|15924086|ref|NP_371620.1|	dihydrolipoamide dehydrogenase	Staphylococcus aureus subsp. aureus Mu50	17	10:26:GAGPGGYVAAIRAAQLG	16:32:GAGPGGYVAAIRAAQLG
gi|15607603|ref|NP_214976.1|	Rv0462	dihydrolipoamide dehydrogenase	464	gi|15926681|ref|NP_374214.1|	dihydrolipoamide dehydrogenase	Staphylococcus aureus subsp. aureus N315	17	10:26:GAGPGGYVAAIRAAQLG	16:32:GAGPGGYVAAIRAAQLG
gi|15608791|ref|NP_216169.1|	Rv1653	bifunctional ornithine acetyltransferase/N-acetylglutamate synthase	404	gi|38233758|ref|NP_939525.1|	bifunctional ornithine acetyltransferase/N-acetylglutamate synthase	Corynebacterium diphtheriae NCTC 13129	17	317:333:FGSDPNWGRVLAAVGMA	307:323:FGSDPNWGRVLAAVGMA
gi|15610421|ref|NP_217802.1|	Rv3285	acetyl-coenzyme A carboxylase subunit alpha	600	gi|38233256|ref|NP_939023.1|	acyl coenzyme A carboxylase	Corynebacterium diphtheriae NCTC 13129	17	55:71:ADEAFALGGQTSAESYL	51:67:ADEAFALGGQTSAESYL
gi|15610421|ref|NP_217802.1|	Rv3285	acetyl-coenzyme A carboxylase subunit alpha	600	gi|38233256|ref|NP_939023.1|	acyl coenzyme A carboxylase	Corynebacterium diphtheriae NCTC 13129	17	228:244:HGNVVVAGTRDCSLQRR	224:240:HGNVVVAGTRDCSLQRR
gi|15610421|ref|NP_217802.1|	Rv3285	acetyl-coenzyme A carboxylase subunit alpha	600	gi|38233256|ref|NP_939023.1|	acyl coenzyme A carboxylase	Corynebacterium diphtheriae NCTC 13129	17	384:400:GSVIGGQFDSMLAKLIV	380:396:GSVIGGQFDSMLAKLIV
gi|15609848|ref|NP_217227.1|	Rv2711	IRON-dependent repressor and activator IDER	230	gi|38233999|ref|NP_939766.1|	diphtheria toxin repressor	Corynebacterium diphtheriae NCTC 13129	17	18:34:LEEEGVTPLRARIAERL	18:34:LEEEGVTPLRARIAERL
gi|15607581|ref|NP_214954.1|	Rv0440	molecular chaperone GroEL	540	gi|38234584|ref|NP_940351.1|	molecular chaperone GroEL	Corynebacterium diphtheriae NCTC 13129	17	498:514:DPVKVTRSALQNAASIA	498:514:DPVKVTRSALQNAASIA
gi|15607581|ref|NP_214954.1|	Rv0440	molecular chaperone GroEL	540	gi|68249140|ref|YP_248252.1|	molecular chaperone GroEL	Haemophilus influenzae 86-028NP	17	242:258:AGKPLLIIAEDVEGEAL	243:259:AGKPLLIIAEDVEGEAL
gi|15607581|ref|NP_214954.1|	Rv0440	molecular chaperone GroEL	540	gi|68249140|ref|YP_248252.1|	molecular chaperone GroEL	Haemophilus influenzae 86-028NP	17	274:290:AVKAPGFGDRRKAMLQD	275:291:AVKAPGFGDRRKAMLQD
gi|15607581|ref|NP_214954.1|	Rv0440	molecular chaperone GroEL	540	gi|148827734|ref|YP_001292487.1|	chaperonin GroEL	Haemophilus influenzae PittGG	17	242:258:AGKPLLIIAEDVEGEAL	243:259:AGKPLLIIAEDVEGEAL
gi|15607581|ref|NP_214954.1|	Rv0440	molecular chaperone GroEL	540	gi|148827734|ref|YP_001292487.1|	chaperonin GroEL	Haemophilus influenzae PittGG	17	274:290:AVKAPGFGDRRKAMLQD	275:291:AVKAPGFGDRRKAMLQD
gi|15607581|ref|NP_214954.1|	Rv0440	molecular chaperone GroEL	540	gi|148825183|ref|YP_001289936.1|	chaperonin GroEL	Haemophilus influenzae PittEE	17	242:258:AGKPLLIIAEDVEGEAL	243:259:AGKPLLIIAEDVEGEAL
gi|15607581|ref|NP_214954.1|	Rv0440	molecular chaperone GroEL	540	gi|148825183|ref|YP_001289936.1|	chaperonin GroEL	Haemophilus influenzae PittEE	17	274:290:AVKAPGFGDRRKAMLQD	275:291:AVKAPGFGDRRKAMLQD
gi|15607581|ref|NP_214954.1|	Rv0440	molecular chaperone GroEL	540	gi|54296712|ref|YP_123081.1|	chaperonin GroEL	Legionella pneumophila str. Paris	17	274:290:AVKAPGFGDRRKAMLQD	274:290:AVKAPGFGDRRKAMLQD
gi|15607581|ref|NP_214954.1|	Rv0440	molecular chaperone GroEL	540	gi|148360660|ref|YP_001251867.1|	heat shock protein HtpB	Legionella pneumophila str. Corby	17	274:290:AVKAPGFGDRRKAMLQD	274:290:AVKAPGFGDRRKAMLQD
gi|15607581|ref|NP_214954.1|	Rv0440	molecular chaperone GroEL	540	gi|54293671|ref|YP_126086.1|	molecular chaperone GroEL	Legionella pneumophila str. Lens	17	274:290:AVKAPGFGDRRKAMLQD	274:290:AVKAPGFGDRRKAMLQD
gi|15607491|ref|NP_214864.1|	Rv0350	molecular chaperone DnaK	625	gi|33602908|ref|NP_890468.1|	molecular chaperone DnaK	Bordetella bronchiseptica RB50	17	390:406:KDVLLLDVTPLSLGIET	390:406:KDVLLLDVTPLSLGIET
gi|15607491|ref|NP_214864.1|	Rv0350	molecular chaperone DnaK	625	gi|33593482|ref|NP_881126.1|	molecular chaperone DnaK	Bordetella pertussis Tohama I	17	390:406:KDVLLLDVTPLSLGIET	390:406:KDVLLLDVTPLSLGIET
gi|15610553|ref|NP_217934.1|	Rv3417c	molecular chaperone GroEL	539	gi|54293671|ref|YP_126086.1|	molecular chaperone GroEL	Legionella pneumophila str. Lens	17	369:385:AKLAGGVAVIKVGAATE	369:385:AKLAGGVAVIKVGAATE
gi|15610553|ref|NP_217934.1|	Rv3417c	molecular chaperone GroEL	539	gi|54296712|ref|YP_123081.1|	chaperonin GroEL	Legionella pneumophila str. Paris	17	369:385:AKLAGGVAVIKVGAATE	369:385:AKLAGGVAVIKVGAATE
gi|15610553|ref|NP_217934.1|	Rv3417c	molecular chaperone GroEL	539	gi|148360660|ref|YP_001251867.1|	heat shock protein HtpB	Legionella pneumophila str. Corby	17	369:385:AKLAGGVAVIKVGAATE	369:385:AKLAGGVAVIKVGAATE
gi|15610553|ref|NP_217934.1|	Rv3417c	molecular chaperone GroEL	539	gi|148827734|ref|YP_001292487.1|	chaperonin GroEL	Haemophilus influenzae PittGG	17	369:385:AKLAGGVAVIKVGAATE	370:386:AKLAGGVAVIKVGAATE
gi|15610553|ref|NP_217934.1|	Rv3417c	molecular chaperone GroEL	539	gi|148825183|ref|YP_001289936.1|	chaperonin GroEL	Haemophilus influenzae PittEE	17	369:385:AKLAGGVAVIKVGAATE	370:386:AKLAGGVAVIKVGAATE
gi|15610553|ref|NP_217934.1|	Rv3417c	molecular chaperone GroEL	539	gi|68249140|ref|YP_248252.1|	molecular chaperone GroEL	Haemophilus influenzae 86-028NP	17	369:385:AKLAGGVAVIKVGAATE	370:386:AKLAGGVAVIKVGAATE
gi|15609565|ref|NP_216944.1|	Rv2428	alkyl hydroperoxide reductase	195	gi|38234005|ref|NP_939772.1|	iron repressible polypeptide	Corynebacterium diphtheriae NCTC 13129	17	154:170:VGRNVDEVLRVLDALQS	154:170:VGRNVDEVLRVLDALQS
gi|15609436|ref|NP_216815.1|	Rv2299c	heat shock protein 90	647	gi|54297278|ref|YP_123647.1|	heat shock protein 90	Legionella pneumophila str. Paris	17	32:48:FLRELISNASDALDKLR	32:48:FLRELISNASDALDKLR
gi|15609436|ref|NP_216815.1|	Rv2299c	heat shock protein 90	647	gi|148358900|ref|YP_001250107.1|	class III heat-shock protein HtpG	Legionella pneumophila str. Corby	17	32:48:FLRELISNASDALDKLR	32:48:FLRELISNASDALDKLR
gi|15609436|ref|NP_216815.1|	Rv2299c	heat shock protein 90	647	gi|54294255|ref|YP_126670.1|	heat shock protein 90	Legionella pneumophila str. Lens	17	32:48:FLRELISNASDALDKLR	32:48:FLRELISNASDALDKLR
gi|15609287|ref|NP_216666.1|	Rv2150c	cell division protein FtsZ	379	gi|150393736|ref|YP_001316411.1|	cell division protein FtsZ	Staphylococcus aureus subsp. aureus JH1	16	122:137:GALTVGVVTRPFSFEG	125:140:GALTVGVVTRPFSFEG
gi|15609287|ref|NP_216666.1|	Rv2150c	cell division protein FtsZ	379	gi|156979507|ref|YP_001441766.1|	cell division protein FtsZ	Staphylococcus aureus subsp. aureus Mu3	16	122:137:GALTVGVVTRPFSFEG	125:140:GALTVGVVTRPFSFEG
gi|15609287|ref|NP_216666.1|	Rv2150c	cell division protein FtsZ	379	gi|151221308|ref|YP_001332130.1|	cell division protein FtsZ	Staphylococcus aureus subsp. aureus str. Newman	16	122:137:GALTVGVVTRPFSFEG	125:140:GALTVGVVTRPFSFEG
gi|15609287|ref|NP_216666.1|	Rv2150c	cell division protein FtsZ	379	gi|148267678|ref|YP_001246621.1|	cell division protein FtsZ	Staphylococcus aureus subsp. aureus JH9	16	122:137:GALTVGVVTRPFSFEG	125:140:GALTVGVVTRPFSFEG
gi|15609287|ref|NP_216666.1|	Rv2150c	cell division protein FtsZ	379	gi|88194892|ref|YP_499692.1|	cell division protein FtsZ	Staphylococcus aureus subsp. aureus NCTC 8325	16	122:137:GALTVGVVTRPFSFEG	125:140:GALTVGVVTRPFSFEG
gi|15609287|ref|NP_216666.1|	Rv2150c	cell division protein FtsZ	379	gi|82750793|ref|YP_416534.1|	cell division protein FtsZ	Staphylococcus aureus RF122	16	122:137:GALTVGVVTRPFSFEG	125:140:GALTVGVVTRPFSFEG
gi|15609287|ref|NP_216666.1|	Rv2150c	cell division protein FtsZ	379	gi|21282798|ref|NP_645886.1|	cell division protein FtsZ	Staphylococcus aureus subsp. aureus MW2	16	122:137:GALTVGVVTRPFSFEG	125:140:GALTVGVVTRPFSFEG
gi|15609287|ref|NP_216666.1|	Rv2150c	cell division protein FtsZ	379	gi|57651756|ref|YP_186062.1|	cell division protein FtsZ	Staphylococcus aureus subsp. aureus COL	16	122:137:GALTVGVVTRPFSFEG	125:140:GALTVGVVTRPFSFEG
gi|15609287|ref|NP_216666.1|	Rv2150c	cell division protein FtsZ	379	gi|15924176|ref|NP_371710.1|	cell division protein FtsZ	Staphylococcus aureus subsp. aureus Mu50	16	122:137:GALTVGVVTRPFSFEG	125:140:GALTVGVVTRPFSFEG
gi|15609287|ref|NP_216666.1|	Rv2150c	cell division protein FtsZ	379	gi|15926769|ref|NP_374302.1|	cell division protein FtsZ	Staphylococcus aureus subsp. aureus N315	16	122:137:GALTVGVVTRPFSFEG	125:140:GALTVGVVTRPFSFEG
gi|15609614|ref|NP_216993.1|	Rv2477c	ABC transporter ATP-binding protein	558	gi|38234374|ref|NP_940141.1|	ABC transporter ATP-binding protein	Corynebacterium diphtheriae NCTC 13129	16	268:283:EELAWVRSGAKARQAK	268:283:EELAWVRSGAKARQAK
gi|15608601|ref|NP_215979.1|	Rv1463	ABC transporter ATP-binding protein	266	gi|38233878|ref|NP_939645.1|	ABC transporter ATP-binding protein	Corynebacterium diphtheriae NCTC 13129	16	81:96:IDERARAGLFLAMQYP	81:96:IDERARAGLFLAMQYP
gi|15608964|ref|NP_216343.1|	Rv1827	hypothetical protein Rv1827	162	gi|38233794|ref|NP_939561.1|	signal transduction protein	Corynebacterium diphtheriae NCTC 13129	16	111:126:VVDVGSLNGTYVNREP	104:119:VVDVGSLNGTYVNREP
gi|15607825|ref|NP_215199.1|	Rv0685	elongation factor Tu	396	gi|148827807|ref|YP_001292560.1|	elongation factor Tu	Haemophilus influenzae PittGG	16	375:390:GLRFAIREGGRTVGAG	375:390:GLRFAIREGGRTVGAG
gi|15607825|ref|NP_215199.1|	Rv0685	elongation factor Tu	396	gi|148826735|ref|YP_001291488.1|	elongation factor Tu	Haemophilus influenzae PittEE	16	375:390:GLRFAIREGGRTVGAG	375:390:GLRFAIREGGRTVGAG
gi|15607825|ref|NP_215199.1|	Rv0685	elongation factor Tu	396	gi|148825142|ref|YP_001289895.1|	elongation factor Tu	Haemophilus influenzae PittEE	16	375:390:GLRFAIREGGRTVGAG	375:390:GLRFAIREGGRTVGAG
gi|15607825|ref|NP_215199.1|	Rv0685	elongation factor Tu	396	gi|68249210|ref|YP_248322.1|	elongation factor Tu	Haemophilus influenzae 86-028NP	16	375:390:GLRFAIREGGRTVGAG	375:390:GLRFAIREGGRTVGAG
gi|15607825|ref|NP_215199.1|	Rv0685	elongation factor Tu	396	gi|68249179|ref|YP_248291.1|	elongation factor Tu	Haemophilus influenzae 86-028NP	16	375:390:GLRFAIREGGRTVGAG	375:390:GLRFAIREGGRTVGAG
gi|15610593|ref|NP_217974.1|	Rv3457c	DNA-directed RNA polymerase subunit alpha	347	gi|38233158|ref|NP_938925.1|	DNA-directed RNA polymerase subunit alpha	Corynebacterium diphtheriae NCTC 13129	16	279:294:TESDLLDIRNFGQKSI	279:294:TESDLLDIRNFGQKSI
gi|15608768|ref|NP_216146.1|	Rv1630	30S ribosomal protein S1	481	gi|38233738|ref|NP_939505.1|	30S ribosomal protein S1	Corynebacterium diphtheriae NCTC 13129	16	49:64:DEVLLDIGYKTEGVIP	47:62:DEVLLDIGYKTEGVIP
gi|15607808|ref|NP_215182.1|	Rv0668	DNA-directed RNA polymerase subunit beta'	1316	gi|38233061|ref|NP_938828.1|	DNA-directed RNA polymerase subunit beta'	Corynebacterium diphtheriae NCTC 13129	16	466:481:AQNIKSAKRMVERQRP	466:481:AQNIKSAKRMVERQRP
gi|15607808|ref|NP_215182.1|	Rv0668	DNA-directed RNA polymerase subunit beta'	1316	gi|88194305|ref|YP_499097.1|	DNA-directed RNA polymerase subunit beta'	Staphylococcus aureus subsp. aureus NCTC 8325	16	86:101:KVRRERMGHIELAAPV	77:92:KVRRERMGHIELAAPV
gi|15607808|ref|NP_215182.1|	Rv0668	DNA-directed RNA polymerase subunit beta'	1316	gi|156978872|ref|YP_001441131.1|	DNA-directed RNA polymerase subunit beta'	Staphylococcus aureus subsp. aureus Mu3	16	86:101:KVRRERMGHIELAAPV	86:101:KVRRERMGHIELAAPV
gi|15607808|ref|NP_215182.1|	Rv0668	DNA-directed RNA polymerase subunit beta'	1316	gi|151220717|ref|YP_001331539.1|	DNA-directed RNA polymerase subunit beta'	Staphylococcus aureus subsp. aureus str. Newman	16	86:101:KVRRERMGHIELAAPV	86:101:KVRRERMGHIELAAPV
gi|15607808|ref|NP_215182.1|	Rv0668	DNA-directed RNA polymerase subunit beta'	1316	gi|150393050|ref|YP_001315725.1|	DNA-directed RNA polymerase subunit beta'	Staphylococcus aureus subsp. aureus JH1	16	86:101:KVRRERMGHIELAAPV	86:101:KVRRERMGHIELAAPV
gi|15607808|ref|NP_215182.1|	Rv0668	DNA-directed RNA polymerase subunit beta'	1316	gi|148267003|ref|YP_001245946.1|	DNA-directed RNA polymerase subunit beta'	Staphylococcus aureus subsp. aureus JH9	16	86:101:KVRRERMGHIELAAPV	86:101:KVRRERMGHIELAAPV
gi|15607808|ref|NP_215182.1|	Rv0668	DNA-directed RNA polymerase subunit beta'	1316	gi|21282227|ref|NP_645315.1|	DNA-directed RNA polymerase subunit beta'	Staphylococcus aureus subsp. aureus MW2	16	86:101:KVRRERMGHIELAAPV	86:101:KVRRERMGHIELAAPV
gi|15607808|ref|NP_215182.1|	Rv0668	DNA-directed RNA polymerase subunit beta'	1316	gi|57651419|ref|YP_185475.1|	DNA-directed RNA polymerase subunit beta'	Staphylococcus aureus subsp. aureus COL	16	86:101:KVRRERMGHIELAAPV	86:101:KVRRERMGHIELAAPV
gi|15607808|ref|NP_215182.1|	Rv0668	DNA-directed RNA polymerase subunit beta'	1316	gi|15923533|ref|NP_371067.1|	DNA-directed RNA polymerase subunit beta'	Staphylococcus aureus subsp. aureus Mu50	16	86:101:KVRRERMGHIELAAPV	86:101:KVRRERMGHIELAAPV
gi|15607808|ref|NP_215182.1|	Rv0668	DNA-directed RNA polymerase subunit beta'	1316	gi|15926221|ref|NP_373754.1|	DNA-directed RNA polymerase subunit beta'	Staphylococcus aureus subsp. aureus N315	16	86:101:KVRRERMGHIELAAPV	86:101:KVRRERMGHIELAAPV
gi|15607808|ref|NP_215182.1|	Rv0668	DNA-directed RNA polymerase subunit beta'	1316	gi|82750251|ref|YP_415992.1|	DNA-directed RNA polymerase subunit beta'	Staphylococcus aureus RF122	16	86:101:KVRRERMGHIELAAPV	86:101:KVRRERMGHIELAAPV
gi|15607808|ref|NP_215182.1|	Rv0668	DNA-directed RNA polymerase subunit beta'	1316	gi|54296359|ref|YP_122728.1|	DNA-directed RNA polymerase subunit beta'	Legionella pneumophila str. Paris	16	23:38:WSYGEVKKPETINYRT	33:48:WSYGEVKKPETINYRT
gi|15607808|ref|NP_215182.1|	Rv0668	DNA-directed RNA polymerase subunit beta'	1316	gi|54293315|ref|YP_125730.1|	DNA-directed RNA polymerase subunit beta'	Legionella pneumophila str. Lens	16	23:38:WSYGEVKKPETINYRT	33:48:WSYGEVKKPETINYRT
gi|15607808|ref|NP_215182.1|	Rv0668	DNA-directed RNA polymerase subunit beta'	1316	gi|148361059|ref|YP_001252266.1|	hypothetical protein LPC_3020	Legionella pneumophila str. Corby	16	23:38:WSYGEVKKPETINYRT	39:54:WSYGEVKKPETINYRT
gi|15607807|ref|NP_215181.1|	Rv0667	DNA-directed RNA polymerase subunit beta	1172	gi|38233060|ref|NP_938827.1|	DNA-directed RNA polymerase subunit beta	Corynebacterium diphtheriae NCTC 13129	16	425:440:EFFGTSQLSQFMDQNN	429:444:EFFGTSQLSQFMDQNN
gi|15607807|ref|NP_215181.1|	Rv0667	DNA-directed RNA polymerase subunit beta	1172	gi|156978871|ref|YP_001441130.1|	DNA-directed RNA polymerase subunit beta	Staphylococcus aureus subsp. aureus Mu3	16	599:614:NRALMGANMQRQAVPL	647:662:NRALMGANMQRQAVPL
gi|15607807|ref|NP_215181.1|	Rv0667	DNA-directed RNA polymerase subunit beta	1172	gi|151220716|ref|YP_001331538.1|	DNA-directed RNA polymerase subunit beta	Staphylococcus aureus subsp. aureus str. Newman	16	599:614:NRALMGANMQRQAVPL	647:662:NRALMGANMQRQAVPL
gi|15607807|ref|NP_215181.1|	Rv0667	DNA-directed RNA polymerase subunit beta	1172	gi|150393049|ref|YP_001315724.1|	DNA-directed RNA polymerase subunit beta	Staphylococcus aureus subsp. aureus JH1	16	599:614:NRALMGANMQRQAVPL	647:662:NRALMGANMQRQAVPL
gi|15607807|ref|NP_215181.1|	Rv0667	DNA-directed RNA polymerase subunit beta	1172	gi|161353532|ref|YP_499096.2|	DNA-directed RNA polymerase subunit beta	Staphylococcus aureus subsp. aureus NCTC 8325	16	599:614:NRALMGANMQRQAVPL	647:662:NRALMGANMQRQAVPL
gi|15607807|ref|NP_215181.1|	Rv0667	DNA-directed RNA polymerase subunit beta	1172	gi|82750250|ref|YP_415991.1|	DNA-directed RNA polymerase subunit beta	Staphylococcus aureus RF122	16	599:614:NRALMGANMQRQAVPL	647:662:NRALMGANMQRQAVPL
gi|15607807|ref|NP_215181.1|	Rv0667	DNA-directed RNA polymerase subunit beta	1172	gi|21282226|ref|NP_645314.1|	DNA-directed RNA polymerase subunit beta	Staphylococcus aureus subsp. aureus MW2	16	599:614:NRALMGANMQRQAVPL	647:662:NRALMGANMQRQAVPL
gi|15607807|ref|NP_215181.1|	Rv0667	DNA-directed RNA polymerase subunit beta	1172	gi|15926220|ref|NP_373753.1|	DNA-directed RNA polymerase subunit beta	Staphylococcus aureus subsp. aureus N315	16	599:614:NRALMGANMQRQAVPL	647:662:NRALMGANMQRQAVPL
gi|15607807|ref|NP_215181.1|	Rv0667	DNA-directed RNA polymerase subunit beta	1172	gi|148267002|ref|YP_001245945.1|	DNA-directed RNA polymerase subunit beta	Staphylococcus aureus subsp. aureus JH9	16	599:614:NRALMGANMQRQAVPL	647:662:NRALMGANMQRQAVPL
gi|15607807|ref|NP_215181.1|	Rv0667	DNA-directed RNA polymerase subunit beta	1172	gi|15923532|ref|NP_371066.1|	DNA-directed RNA polymerase subunit beta	Staphylococcus aureus subsp. aureus Mu50	16	599:614:NRALMGANMQRQAVPL	647:662:NRALMGANMQRQAVPL
gi|15607807|ref|NP_215181.1|	Rv0667	DNA-directed RNA polymerase subunit beta	1172	gi|57651418|ref|YP_185474.1|	DNA-directed RNA polymerase subunit beta	Staphylococcus aureus subsp. aureus COL	16	599:614:NRALMGANMQRQAVPL	647:662:NRALMGANMQRQAVPL
gi|15607859|ref|NP_215233.1|	Rv0719	50S ribosomal protein L6	179	gi|38233134|ref|NP_938901.1|	50S ribosomal protein L6	Corynebacterium diphtheriae NCTC 13129	16	164:179:RYEGEQIRRKVGKTGK	164:179:RYEGEQIRRKVGKTGK
gi|57116768|ref|YP_177746.1|	Rv0684	elongation factor G	701	gi|54296362|ref|YP_122731.1|	elongation factor G	Legionella pneumophila str. Paris	16	587:602:HEVDSSEMAFKIAGSQ	582:597:HEVDSSEMAFKIAGSQ
gi|57116768|ref|YP_177746.1|	Rv0684	elongation factor G	701	gi|54293318|ref|YP_125733.1|	elongation factor G	Legionella pneumophila str. Lens	16	587:602:HEVDSSEMAFKIAGSQ	582:597:HEVDSSEMAFKIAGSQ
gi|57116768|ref|YP_177746.1|	Rv0684	elongation factor G	701	gi|156978876|ref|YP_001441135.1|	elongation factor G	Staphylococcus aureus subsp. aureus Mu3	16	455:470:IGGMGELHLDILVDRM	452:467:IGGMGELHLDILVDRM
gi|57116768|ref|YP_177746.1|	Rv0684	elongation factor G	701	gi|150393054|ref|YP_001315729.1|	elongation factor G	Staphylococcus aureus subsp. aureus JH1	16	455:470:IGGMGELHLDILVDRM	452:467:IGGMGELHLDILVDRM
gi|57116768|ref|YP_177746.1|	Rv0684	elongation factor G	701	gi|148267007|ref|YP_001245950.1|	elongation factor G	Staphylococcus aureus subsp. aureus JH9	16	455:470:IGGMGELHLDILVDRM	452:467:IGGMGELHLDILVDRM
gi|57116768|ref|YP_177746.1|	Rv0684	elongation factor G	701	gi|88194309|ref|YP_499101.1|	elongation factor G	Staphylococcus aureus subsp. aureus NCTC 8325	16	455:470:IGGMGELHLDILVDRM	452:467:IGGMGELHLDILVDRM
gi|57116768|ref|YP_177746.1|	Rv0684	elongation factor G	701	gi|82750255|ref|YP_415996.1|	elongation factor G	Staphylococcus aureus RF122	16	455:470:IGGMGELHLDILVDRM	452:467:IGGMGELHLDILVDRM
gi|57116768|ref|YP_177746.1|	Rv0684	elongation factor G	701	gi|21282231|ref|NP_645319.1|	elongation factor G	Staphylococcus aureus subsp. aureus MW2	16	455:470:IGGMGELHLDILVDRM	452:467:IGGMGELHLDILVDRM
gi|57116768|ref|YP_177746.1|	Rv0684	elongation factor G	701	gi|57651423|ref|YP_185479.1|	elongation factor G	Staphylococcus aureus subsp. aureus COL	16	455:470:IGGMGELHLDILVDRM	452:467:IGGMGELHLDILVDRM
gi|57116768|ref|YP_177746.1|	Rv0684	elongation factor G	701	gi|15923537|ref|NP_371071.1|	elongation factor G	Staphylococcus aureus subsp. aureus Mu50	16	455:470:IGGMGELHLDILVDRM	452:467:IGGMGELHLDILVDRM
gi|57116768|ref|YP_177746.1|	Rv0684	elongation factor G	701	gi|15926225|ref|NP_373758.1|	elongation factor G	Staphylococcus aureus subsp. aureus N315	16	455:470:IGGMGELHLDILVDRM	452:467:IGGMGELHLDILVDRM
gi|57116768|ref|YP_177746.1|	Rv0684	elongation factor G	701	gi|151220721|ref|YP_001331543.1|	elongation factor G	Staphylococcus aureus subsp. aureus str. Newman	16	455:470:IGGMGELHLDILVDRM	452:467:IGGMGELHLDILVDRM
gi|15608781|ref|NP_216159.1|	Rv1643	50S ribosomal protein L20	129	gi|38233752|ref|NP_939519.1|	50S ribosomal protein L20	Corynebacterium diphtheriae NCTC 13129	16	23:38:GYRGQRSRLYRKAKEQ	23:38:GYRGQRSRLYRKAKEQ
gi|15610384|ref|NP_217765.1|	Rv3248c	S-adenosyl-L-homocysteine hydrolase	495	gi|38233299|ref|NP_939066.1|	S-adenosyl-L-homocysteine hydrolase	Corynebacterium diphtheriae NCTC 13129	16	119:134:GVPVFAWKGETLEEYW	104:119:GVPVFAWKGETLEEYW
gi|15610384|ref|NP_217765.1|	Rv3248c	S-adenosyl-L-homocysteine hydrolase	495	gi|38233299|ref|NP_939066.1|	S-adenosyl-L-homocysteine hydrolase	Corynebacterium diphtheriae NCTC 13129	16	208:223:IAESVKGVTEETTTGV	193:208:IAESVKGVTEETTTGV
gi|15608974|ref|NP_216353.1|	Rv1837c	malate synthase G	741	gi|33594543|ref|NP_882187.1|	malate synthase G	Bordetella pertussis Tohama I	16	333:348:GRSLMFVRNVGHLMTN	333:348:GRSLMFVRNVGHLMTN
gi|15608974|ref|NP_216353.1|	Rv1837c	malate synthase G	741	gi|33599088|ref|NP_886648.1|	malate synthase G	Bordetella bronchiseptica RB50	16	333:348:GRSLMFVRNVGHLMTN	333:348:GRSLMFVRNVGHLMTN
gi|15608450|ref|NP_215826.1|	Rv1310	ATP synthase F0F1 subunit beta	486	gi|156980418|ref|YP_001442677.1|	F0F1 ATP synthase subunit beta	Staphylococcus aureus subsp. aureus Mu3	16	197:212:SVFAGVGERTREGNDL	180:195:SVFAGVGERTREGNDL
gi|15608450|ref|NP_215826.1|	Rv1310	ATP synthase F0F1 subunit beta	486	gi|156980418|ref|YP_001442677.1|	F0F1 ATP synthase subunit beta	Staphylococcus aureus subsp. aureus Mu3	16	281:296:LLGRMPSAVGYQPTLA	264:279:LLGRMPSAVGYQPTLA
gi|15608450|ref|NP_215826.1|	Rv1310	ATP synthase F0F1 subunit beta	486	gi|151222219|ref|YP_001333041.1|	F0F1 ATP synthase subunit beta	Staphylococcus aureus subsp. aureus str. Newman	16	197:212:SVFAGVGERTREGNDL	180:195:SVFAGVGERTREGNDL
gi|15608450|ref|NP_215826.1|	Rv1310	ATP synthase F0F1 subunit beta	486	gi|151222219|ref|YP_001333041.1|	F0F1 ATP synthase subunit beta	Staphylococcus aureus subsp. aureus str. Newman	16	281:296:LLGRMPSAVGYQPTLA	264:279:LLGRMPSAVGYQPTLA
gi|15608450|ref|NP_215826.1|	Rv1310	ATP synthase F0F1 subunit beta	486	gi|150394618|ref|YP_001317293.1|	F0F1 ATP synthase subunit beta	Staphylococcus aureus subsp. aureus JH1	16	197:212:SVFAGVGERTREGNDL	180:195:SVFAGVGERTREGNDL
gi|15608450|ref|NP_215826.1|	Rv1310	ATP synthase F0F1 subunit beta	486	gi|150394618|ref|YP_001317293.1|	F0F1 ATP synthase subunit beta	Staphylococcus aureus subsp. aureus JH1	16	281:296:LLGRMPSAVGYQPTLA	264:279:LLGRMPSAVGYQPTLA
gi|15608450|ref|NP_215826.1|	Rv1310	ATP synthase F0F1 subunit beta	486	gi|148268554|ref|YP_001247497.1|	F0F1 ATP synthase subunit beta	Staphylococcus aureus subsp. aureus JH9	16	197:212:SVFAGVGERTREGNDL	180:195:SVFAGVGERTREGNDL
gi|15608450|ref|NP_215826.1|	Rv1310	ATP synthase F0F1 subunit beta	486	gi|148268554|ref|YP_001247497.1|	F0F1 ATP synthase subunit beta	Staphylococcus aureus subsp. aureus JH9	16	281:296:LLGRMPSAVGYQPTLA	264:279:LLGRMPSAVGYQPTLA
gi|15608450|ref|NP_215826.1|	Rv1310	ATP synthase F0F1 subunit beta	486	gi|88196007|ref|YP_500820.1|	F0F1 ATP synthase subunit beta	Staphylococcus aureus subsp. aureus NCTC 8325	16	197:212:SVFAGVGERTREGNDL	180:195:SVFAGVGERTREGNDL
gi|15608450|ref|NP_215826.1|	Rv1310	ATP synthase F0F1 subunit beta	486	gi|88196007|ref|YP_500820.1|	F0F1 ATP synthase subunit beta	Staphylococcus aureus subsp. aureus NCTC 8325	16	281:296:LLGRMPSAVGYQPTLA	264:279:LLGRMPSAVGYQPTLA
gi|15608450|ref|NP_215826.1|	Rv1310	ATP synthase F0F1 subunit beta	486	gi|82751704|ref|YP_417445.1|	F0F1 ATP synthase subunit beta	Staphylococcus aureus RF122	16	197:212:SVFAGVGERTREGNDL	180:195:SVFAGVGERTREGNDL
gi|15608450|ref|NP_215826.1|	Rv1310	ATP synthase F0F1 subunit beta	486	gi|82751704|ref|YP_417445.1|	F0F1 ATP synthase subunit beta	Staphylococcus aureus RF122	16	281:296:LLGRMPSAVGYQPTLA	264:279:LLGRMPSAVGYQPTLA
gi|15608450|ref|NP_215826.1|	Rv1310	ATP synthase F0F1 subunit beta	486	gi|21283756|ref|NP_646844.1|	F0F1 ATP synthase subunit beta	Staphylococcus aureus subsp. aureus MW2	16	197:212:SVFAGVGERTREGNDL	180:195:SVFAGVGERTREGNDL
gi|15608450|ref|NP_215826.1|	Rv1310	ATP synthase F0F1 subunit beta	486	gi|21283756|ref|NP_646844.1|	F0F1 ATP synthase subunit beta	Staphylococcus aureus subsp. aureus MW2	16	281:296:LLGRMPSAVGYQPTLA	264:279:LLGRMPSAVGYQPTLA
gi|15608450|ref|NP_215826.1|	Rv1310	ATP synthase F0F1 subunit beta	486	gi|57652125|ref|YP_186910.1|	F0F1 ATP synthase subunit beta	Staphylococcus aureus subsp. aureus COL	16	197:212:SVFAGVGERTREGNDL	180:195:SVFAGVGERTREGNDL
gi|15608450|ref|NP_215826.1|	Rv1310	ATP synthase F0F1 subunit beta	486	gi|57652125|ref|YP_186910.1|	F0F1 ATP synthase subunit beta	Staphylococcus aureus subsp. aureus COL	16	281:296:LLGRMPSAVGYQPTLA	264:279:LLGRMPSAVGYQPTLA
gi|15608450|ref|NP_215826.1|	Rv1310	ATP synthase F0F1 subunit beta	486	gi|15925093|ref|NP_372627.1|	ATP synthase F0F1 subunit beta	Staphylococcus aureus subsp. aureus Mu50	16	197:212:SVFAGVGERTREGNDL	180:195:SVFAGVGERTREGNDL
gi|15608450|ref|NP_215826.1|	Rv1310	ATP synthase F0F1 subunit beta	486	gi|15925093|ref|NP_372627.1|	ATP synthase F0F1 subunit beta	Staphylococcus aureus subsp. aureus Mu50	16	281:296:LLGRMPSAVGYQPTLA	264:279:LLGRMPSAVGYQPTLA
gi|15608450|ref|NP_215826.1|	Rv1310	ATP synthase F0F1 subunit beta	486	gi|15927677|ref|NP_375210.1|	ATP synthase F0F1 subunit beta	Staphylococcus aureus subsp. aureus N315	16	197:212:SVFAGVGERTREGNDL	180:195:SVFAGVGERTREGNDL
gi|15608450|ref|NP_215826.1|	Rv1310	ATP synthase F0F1 subunit beta	486	gi|15927677|ref|NP_375210.1|	ATP synthase F0F1 subunit beta	Staphylococcus aureus subsp. aureus N315	16	281:296:LLGRMPSAVGYQPTLA	264:279:LLGRMPSAVGYQPTLA
gi|15608450|ref|NP_215826.1|	Rv1310	ATP synthase F0F1 subunit beta	486	gi|148825242|ref|YP_001289995.1|	F0F1 ATP synthase subunit beta	Haemophilus influenzae PittEE	16	280:295:LLGRMPSAVGYQPTLA	263:278:LLGRMPSAVGYQPTLA
gi|15608450|ref|NP_215826.1|	Rv1310	ATP synthase F0F1 subunit beta	486	gi|148827675|ref|YP_001292428.1|	F0F1 ATP synthase subunit beta	Haemophilus influenzae PittGG	16	280:295:LLGRMPSAVGYQPTLA	263:278:LLGRMPSAVGYQPTLA
gi|15608450|ref|NP_215826.1|	Rv1310	ATP synthase F0F1 subunit beta	486	gi|68249081|ref|YP_248193.1|	ATP synthase F0F1 subunit beta	Haemophilus influenzae 86-028NP	16	280:295:LLGRMPSAVGYQPTLA	263:278:LLGRMPSAVGYQPTLA
gi|15608450|ref|NP_215826.1|	Rv1310	ATP synthase F0F1 subunit beta	486	gi|33594186|ref|NP_881830.1|	ATP synthase F0F1 subunit beta	Bordetella pertussis Tohama I	16	281:296:LLGRMPSAVGYQPTLA	264:279:LLGRMPSAVGYQPTLA
gi|15608450|ref|NP_215826.1|	Rv1310	ATP synthase F0F1 subunit beta	486	gi|33603577|ref|NP_891137.1|	F0F1 ATP synthase subunit beta	Bordetella bronchiseptica RB50	16	281:296:LLGRMPSAVGYQPTLA	264:279:LLGRMPSAVGYQPTLA
gi|15608450|ref|NP_215826.1|	Rv1310	ATP synthase F0F1 subunit beta	486	gi|148361322|ref|YP_001252529.1|	ATP synthase F1 subunit beta	Legionella pneumophila str. Corby	16	280:295:LLGRMPSAVGYQPTLA	263:278:LLGRMPSAVGYQPTLA
gi|15608450|ref|NP_215826.1|	Rv1310	ATP synthase F0F1 subunit beta	486	gi|54295820|ref|YP_128235.1|	ATP synthase F0F1 subunit beta	Legionella pneumophila str. Lens	16	280:295:LLGRMPSAVGYQPTLA	263:278:LLGRMPSAVGYQPTLA
gi|15608450|ref|NP_215826.1|	Rv1310	ATP synthase F0F1 subunit beta	486	gi|54298986|ref|YP_125355.1|	F0F1 ATP synthase subunit beta	Legionella pneumophila str. Paris	16	280:295:LLGRMPSAVGYQPTLA	263:278:LLGRMPSAVGYQPTLA
gi|15607352|ref|NP_214725.1|	Rv0211	phosphoenolpyruvate carboxykinase	606	gi|33601414|ref|NP_888974.1|	phosphoenolpyruvate carboxykinase	Bordetella bronchiseptica RB50	16	345:360:FTNVALTDDGDVWWEG	349:364:FTNVALTDDGDVWWEG
gi|15608531|ref|NP_215908.1|	Rv1392	S-adenosylmethionine synthetase	403	gi|151221892|ref|YP_001332714.1|	S-adenosylmethionine synthetase	Staphylococcus aureus subsp. aureus str. Newman	16	6:21:RLFTSESVTEGHPDKI	6:21:RLFTSESVTEGHPDKI
gi|15608531|ref|NP_215908.1|	Rv1392	S-adenosylmethionine synthetase	403	gi|88195604|ref|YP_500410.1|	S-adenosylmethionine synthetase	Staphylococcus aureus subsp. aureus NCTC 8325	16	6:21:RLFTSESVTEGHPDKI	6:21:RLFTSESVTEGHPDKI
gi|15608531|ref|NP_215908.1|	Rv1392	S-adenosylmethionine synthetase	403	gi|161777618|ref|YP_417113.2|	S-adenosylmethionine synthetase	Staphylococcus aureus RF122	16	6:21:RLFTSESVTEGHPDKI	6:21:RLFTSESVTEGHPDKI
gi|15608531|ref|NP_215908.1|	Rv1392	S-adenosylmethionine synthetase	403	gi|21283457|ref|NP_646545.1|	S-adenosylmethionine synthetase	Staphylococcus aureus subsp. aureus MW2	16	6:21:RLFTSESVTEGHPDKI	6:21:RLFTSESVTEGHPDKI
gi|15608531|ref|NP_215908.1|	Rv1392	S-adenosylmethionine synthetase	403	gi|57650575|ref|YP_186668.1|	S-adenosylmethionine synthetase	Staphylococcus aureus subsp. aureus COL	16	6:21:RLFTSESVTEGHPDKI	6:21:RLFTSESVTEGHPDKI
gi|15608531|ref|NP_215908.1|	Rv1392	S-adenosylmethionine synthetase	403	gi|156980106|ref|YP_001442365.1|	S-adenosylmethionine synthetase	Staphylococcus aureus subsp. aureus Mu3	16	6:21:RLFTSESVTEGHPDKI	6:21:RLFTSESVTEGHPDKI
gi|15608531|ref|NP_215908.1|	Rv1392	S-adenosylmethionine synthetase	403	gi|150394331|ref|YP_001317006.1|	S-adenosylmethionine synthetase	Staphylococcus aureus subsp. aureus JH1	16	6:21:RLFTSESVTEGHPDKI	6:21:RLFTSESVTEGHPDKI
gi|15608531|ref|NP_215908.1|	Rv1392	S-adenosylmethionine synthetase	403	gi|148268262|ref|YP_001247205.1|	S-adenosylmethionine synthetase	Staphylococcus aureus subsp. aureus JH9	16	6:21:RLFTSESVTEGHPDKI	6:21:RLFTSESVTEGHPDKI
gi|15608531|ref|NP_215908.1|	Rv1392	S-adenosylmethionine synthetase	403	gi|15924780|ref|NP_372314.1|	S-adenosylmethionine synthetase	Staphylococcus aureus subsp. aureus Mu50	16	6:21:RLFTSESVTEGHPDKI	6:21:RLFTSESVTEGHPDKI
gi|15608531|ref|NP_215908.1|	Rv1392	S-adenosylmethionine synthetase	403	gi|15927364|ref|NP_374897.1|	S-adenosylmethionine synthetase	Staphylococcus aureus subsp. aureus N315	16	6:21:RLFTSESVTEGHPDKI	6:21:RLFTSESVTEGHPDKI
gi|15608531|ref|NP_215908.1|	Rv1392	S-adenosylmethionine synthetase	403	gi|148359594|ref|YP_001250801.1|	S-adenosylmethionine synthetase	Legionella pneumophila str. Corby	16	283:298:FSGKDPSKVDRSAAYA	282:297:FSGKDPSKVDRSAAYA
gi|15608531|ref|NP_215908.1|	Rv1392	S-adenosylmethionine synthetase	403	gi|54297949|ref|YP_124318.1|	S-adenosylmethionine synthetase	Legionella pneumophila str. Paris	16	283:298:FSGKDPSKVDRSAAYA	282:297:FSGKDPSKVDRSAAYA
gi|15608531|ref|NP_215908.1|	Rv1392	S-adenosylmethionine synthetase	403	gi|54294920|ref|YP_127335.1|	S-adenosylmethionine synthetase	Legionella pneumophila str. Lens	16	283:298:FSGKDPSKVDRSAAYA	282:297:FSGKDPSKVDRSAAYA
gi|15608613|ref|NP_215991.1|	Rv1475c	aconitate hydratase	943	gi|161598674|ref|NP_939635.2|	aconitate hydratase	Corynebacterium diphtheriae NCTC 13129	16	329:344:EQVALVEAYAKAQGMW	332:347:EQVALVEAYAKAQGMW
gi|15608613|ref|NP_215991.1|	Rv1475c	aconitate hydratase	943	gi|156979669|ref|YP_001441928.1|	aconitate hydratase	Staphylococcus aureus subsp. aureus Mu3	16	550:565:LVGYGCTTCIGNSGPL	548:563:LVGYGCTTCIGNSGPL
gi|15608613|ref|NP_215991.1|	Rv1475c	aconitate hydratase	943	gi|151221475|ref|YP_001332297.1|	aconitate hydratase	Staphylococcus aureus subsp. aureus str. Newman	16	550:565:LVGYGCTTCIGNSGPL	548:563:LVGYGCTTCIGNSGPL
gi|15608613|ref|NP_215991.1|	Rv1475c	aconitate hydratase	943	gi|150393901|ref|YP_001316576.1|	aconitate hydratase	Staphylococcus aureus subsp. aureus JH1	16	550:565:LVGYGCTTCIGNSGPL	548:563:LVGYGCTTCIGNSGPL
gi|15608613|ref|NP_215991.1|	Rv1475c	aconitate hydratase	943	gi|148267839|ref|YP_001246782.1|	aconitate hydratase	Staphylococcus aureus subsp. aureus JH9	16	550:565:LVGYGCTTCIGNSGPL	548:563:LVGYGCTTCIGNSGPL
gi|15608613|ref|NP_215991.1|	Rv1475c	aconitate hydratase	943	gi|88195075|ref|YP_499875.1|	aconitate hydratase	Staphylococcus aureus subsp. aureus NCTC 8325	16	550:565:LVGYGCTTCIGNSGPL	548:563:LVGYGCTTCIGNSGPL
gi|15608613|ref|NP_215991.1|	Rv1475c	aconitate hydratase	943	gi|21282966|ref|NP_646054.1|	aconitate hydratase	Staphylococcus aureus subsp. aureus MW2	16	550:565:LVGYGCTTCIGNSGPL	548:563:LVGYGCTTCIGNSGPL
gi|15608613|ref|NP_215991.1|	Rv1475c	aconitate hydratase	943	gi|57650354|ref|YP_186238.1|	aconitate hydratase	Staphylococcus aureus subsp. aureus COL	16	550:565:LVGYGCTTCIGNSGPL	548:563:LVGYGCTTCIGNSGPL
gi|15608613|ref|NP_215991.1|	Rv1475c	aconitate hydratase	943	gi|15924340|ref|NP_371874.1|	aconitate hydratase	Staphylococcus aureus subsp. aureus Mu50	16	550:565:LVGYGCTTCIGNSGPL	548:563:LVGYGCTTCIGNSGPL
gi|15608613|ref|NP_215991.1|	Rv1475c	aconitate hydratase	943	gi|15926930|ref|NP_374463.1|	aconitate hydratase	Staphylococcus aureus subsp. aureus N315	16	550:565:LVGYGCTTCIGNSGPL	548:563:LVGYGCTTCIGNSGPL
gi|15608613|ref|NP_215991.1|	Rv1475c	aconitate hydratase	943	gi|82750943|ref|YP_416684.1|	aconitate hydratase	Staphylococcus aureus RF122	16	550:565:LVGYGCTTCIGNSGPL	548:563:LVGYGCTTCIGNSGPL
gi|15608123|ref|NP_215498.1|	Rv0983	serine protease PepD	464	gi|33591516|ref|NP_879160.1|	protease	Bordetella pertussis Tohama I	16	307:322:IQTDAAINPGNSGGAL	222:237:IQTDAAINPGNSGGAL
gi|15608123|ref|NP_215498.1|	Rv0983	serine protease PepD	464	gi|33603840|ref|NP_891400.1|	protease	Bordetella bronchiseptica RB50	16	307:322:IQTDAAINPGNSGGAL	222:237:IQTDAAINPGNSGGAL
gi|15608123|ref|NP_215498.1|	Rv0983	serine protease PepD	464	gi|82751315|ref|YP_417056.1|	serine protease	Staphylococcus aureus RF122	16	312:327:QTDAAINPGNSGGALV	256:271:QTDAAINPGNSGGALV
gi|15608123|ref|NP_215498.1|	Rv0983	serine protease PepD	464	gi|156980045|ref|YP_001442304.1|	hypothetical protein SAHV_1714	Staphylococcus aureus subsp. aureus Mu3	16	312:327:QTDAAINPGNSGGALV	256:271:QTDAAINPGNSGGALV
gi|15608123|ref|NP_215498.1|	Rv0983	serine protease PepD	464	gi|151221833|ref|YP_001332655.1|	hypothetical protein NWMN_1621	Staphylococcus aureus subsp. aureus str. Newman	16	312:327:QTDAAINPGNSGGALV	256:271:QTDAAINPGNSGGALV
gi|15608123|ref|NP_215498.1|	Rv0983	serine protease PepD	464	gi|150394274|ref|YP_001316949.1|	2-alkenal reductase	Staphylococcus aureus subsp. aureus JH1	16	312:327:QTDAAINPGNSGGALV	256:271:QTDAAINPGNSGGALV
gi|15608123|ref|NP_215498.1|	Rv0983	serine protease PepD	464	gi|148268206|ref|YP_001247149.1|	2-alkenal reductase	Staphylococcus aureus subsp. aureus JH9	16	312:327:QTDAAINPGNSGGALV	256:271:QTDAAINPGNSGGALV
gi|15608123|ref|NP_215498.1|	Rv0983	serine protease PepD	464	gi|88195538|ref|YP_500344.1|	hypothetical protein SAOUHSC_01838	Staphylococcus aureus subsp. aureus NCTC 8325	16	312:327:QTDAAINPGNSGGALV	256:271:QTDAAINPGNSGGALV
gi|15608123|ref|NP_215498.1|	Rv0983	serine protease PepD	464	gi|21283399|ref|NP_646487.1|	hypothetical protein MW1670	Staphylococcus aureus subsp. aureus MW2	16	312:327:QTDAAINPGNSGGALV	256:271:QTDAAINPGNSGGALV
gi|15608123|ref|NP_215498.1|	Rv0983	serine protease PepD	464	gi|57652026|ref|YP_186611.1|	serine protease HtrA	Staphylococcus aureus subsp. aureus COL	16	312:327:QTDAAINPGNSGGALV	256:271:QTDAAINPGNSGGALV
gi|15608123|ref|NP_215498.1|	Rv0983	serine protease PepD	464	gi|15924718|ref|NP_372252.1|	serine proteinase Do	Staphylococcus aureus subsp. aureus Mu50	16	312:327:QTDAAINPGNSGGALV	256:271:QTDAAINPGNSGGALV
gi|15608123|ref|NP_215498.1|	Rv0983	serine protease PepD	464	gi|15927305|ref|NP_374838.1|	hypothetical protein SA1549	Staphylococcus aureus subsp. aureus N315	16	312:327:QTDAAINPGNSGGALV	256:271:QTDAAINPGNSGGALV
gi|15608036|ref|NP_215411.1|	Rv0896	type II citrate synthase	431	gi|161598677|ref|NP_939151.2|	type II citrate synthase	Corynebacterium diphtheriae NCTC 13129	16	227:242:ILHADHEQNCSTSTVR	230:245:ILHADHEQNCSTSTVR
gi|15608036|ref|NP_215411.1|	Rv0896	type II citrate synthase	431	gi|161598677|ref|NP_939151.2|	type II citrate synthase	Corynebacterium diphtheriae NCTC 13129	16	264:279:GPLHGGANQAVLEMLE	267:282:GPLHGGANQAVLEMLE
gi|15608036|ref|NP_215411.1|	Rv0896	type II citrate synthase	431	gi|161598677|ref|NP_939151.2|	type II citrate synthase	Corynebacterium diphtheriae NCTC 13129	16	304:319:LMGFGHRVYKNYDPRA	307:322:LMGFGHRVYKNYDPRA
gi|15608036|ref|NP_215411.1|	Rv0896	type II citrate synthase	431	gi|33602652|ref|NP_890212.1|	type II citrate synthase	Bordetella bronchiseptica RB50	16	308:323:LMGFGHRVYKNYDPRA	308:323:LMGFGHRVYKNYDPRA
gi|15608036|ref|NP_215411.1|	Rv0896	type II citrate synthase	431	gi|33593350|ref|NP_880994.1|	type II citrate synthase	Bordetella pertussis Tohama I	16	308:323:LMGFGHRVYKNYDPRA	308:323:LMGFGHRVYKNYDPRA
gi|15608575|ref|NP_215953.1|	Rv1437	phosphoglycerate kinase	412	gi|38233895|ref|NP_939662.1|	phosphoglycerate kinase	Corynebacterium diphtheriae NCTC 13129	16	354:369:GAFSVVGGGDSAAAVR	354:369:GAFSVVGGGDSAAAVR
gi|15608575|ref|NP_215953.1|	Rv1437	phosphoglycerate kinase	412	gi|156979101|ref|YP_001441360.1|	phosphoglycerate kinase	Staphylococcus aureus subsp. aureus Mu3	16	383:398:HISTGGGASLEYLEGK	380:395:HISTGGGASLEYLEGK
gi|15608575|ref|NP_215953.1|	Rv1437	phosphoglycerate kinase	412	gi|151220954|ref|YP_001331776.1|	phosphoglycerate kinase	Staphylococcus aureus subsp. aureus str. Newman	16	383:398:HISTGGGASLEYLEGK	380:395:HISTGGGASLEYLEGK
gi|15608575|ref|NP_215953.1|	Rv1437	phosphoglycerate kinase	412	gi|150393282|ref|YP_001315957.1|	phosphoglycerate kinase	Staphylococcus aureus subsp. aureus JH1	16	383:398:HISTGGGASLEYLEGK	380:395:HISTGGGASLEYLEGK
gi|15608575|ref|NP_215953.1|	Rv1437	phosphoglycerate kinase	412	gi|148267233|ref|YP_001246176.1|	phosphoglycerate kinase	Staphylococcus aureus subsp. aureus JH9	16	383:398:HISTGGGASLEYLEGK	380:395:HISTGGGASLEYLEGK
gi|15608575|ref|NP_215953.1|	Rv1437	phosphoglycerate kinase	412	gi|88194556|ref|YP_499352.1|	phosphoglycerate kinase	Staphylococcus aureus subsp. aureus NCTC 8325	16	383:398:HISTGGGASLEYLEGK	380:395:HISTGGGASLEYLEGK
gi|15608575|ref|NP_215953.1|	Rv1437	phosphoglycerate kinase	412	gi|21282464|ref|NP_645552.1|	phosphoglycerate kinase	Staphylococcus aureus subsp. aureus MW2	16	383:398:HISTGGGASLEYLEGK	380:395:HISTGGGASLEYLEGK
gi|15608575|ref|NP_215953.1|	Rv1437	phosphoglycerate kinase	412	gi|57650115|ref|YP_185713.1|	phosphoglycerate kinase	Staphylococcus aureus subsp. aureus COL	16	383:398:HISTGGGASLEYLEGK	380:395:HISTGGGASLEYLEGK
gi|15608575|ref|NP_215953.1|	Rv1437	phosphoglycerate kinase	412	gi|15923763|ref|NP_371297.1|	phosphoglycerate kinase	Staphylococcus aureus subsp. aureus Mu50	16	383:398:HISTGGGASLEYLEGK	380:395:HISTGGGASLEYLEGK
gi|15608575|ref|NP_215953.1|	Rv1437	phosphoglycerate kinase	412	gi|15926450|ref|NP_373983.1|	phosphoglycerate kinase	Staphylococcus aureus subsp. aureus N315	16	383:398:HISTGGGASLEYLEGK	380:395:HISTGGGASLEYLEGK
gi|15608575|ref|NP_215953.1|	Rv1437	phosphoglycerate kinase	412	gi|82750481|ref|YP_416222.1|	phosphoglycerate kinase	Staphylococcus aureus RF122	16	383:398:HISTGGGASLEYLEGK	380:395:HISTGGGASLEYLEGK
gi|15608317|ref|NP_215693.1|	Rv1177	ferredoxin FdxC	108	gi|38233568|ref|NP_939335.1|	ferredoxin	Corynebacterium diphtheriae NCTC 13129	16	33:48:LYIHPDECVDCGACEP	33:48:LYIHPDECVDCGACEP
gi|15608273|ref|NP_215649.1|	Rv1133c	5-methyltetrahydropteroyltriglutamate/homocysteine S-methyltransferase	759	gi|33601062|ref|NP_888622.1|	5-methyltetrahydropteroyltriglutamate/homocysteine S-methyltransferase	Bordetella bronchiseptica RB50	16	499:514:GLDVLVHGEPERNDMV	491:506:GLDVLVHGEPERNDMV
gi|15608273|ref|NP_215649.1|	Rv1133c	5-methyltetrahydropteroyltriglutamate/homocysteine S-methyltransferase	759	gi|33593526|ref|NP_881170.1|	5-methyltetrahydropteroyltriglutamate/homocysteine S-methyltransferase	Bordetella pertussis Tohama I	16	499:514:GLDVLVHGEPERNDMV	491:506:GLDVLVHGEPERNDMV
gi|15608273|ref|NP_215649.1|	Rv1133c	5-methyltetrahydropteroyltriglutamate/homocysteine S-methyltransferase	759	gi|148825755|ref|YP_001290508.1|	5-methyltetrahydropteroyltriglutamate--homocysteine S-methyltransferase	Haemophilus influenzae PittEE	16	117:132:EMTKWFDTNYHYLVPE	109:124:EMTKWFDTNYHYLVPE
gi|15608273|ref|NP_215649.1|	Rv1133c	5-methyltetrahydropteroyltriglutamate/homocysteine S-methyltransferase	759	gi|148827125|ref|YP_001291878.1|	5-methyltetrahydropteroyltriglutamate--homocysteine S-methyltransferase	Haemophilus influenzae PittGG	16	117:132:EMTKWFDTNYHYLVPE	109:124:EMTKWFDTNYHYLVPE
gi|57116728|ref|YP_177723.1|	Rv0382c	orotate phosphoribosyltransferase	179	gi|38234646|ref|NP_940413.1|	orotate phosphoribosyltransferase	Corynebacterium diphtheriae NCTC 13129	16	142:157:EVVGVATVVDRATGAA	140:155:EVVGVATVVDRATGAA
gi|15607603|ref|NP_214976.1|	Rv0462	dihydrolipoamide dehydrogenase	464	gi|38232984|ref|NP_938751.1|	dihydrolipoamide dehydrogenase	Corynebacterium diphtheriae NCTC 13129	16	317:332:LQLAHVAEAQGVVAAE	318:333:LQLAHVAEAQGVVAAE
gi|15607603|ref|NP_214976.1|	Rv0462	dihydrolipoamide dehydrogenase	464	gi|88194795|ref|YP_499592.1|	dihydrolipoamide dehydrogenase	Staphylococcus aureus subsp. aureus NCTC 8325	16	38:53:GGVCLNVGCIPSKALL	44:59:GGVCLNVGCIPSKALL
gi|15607603|ref|NP_214976.1|	Rv0462	dihydrolipoamide dehydrogenase	464	gi|156979419|ref|YP_001441678.1|	dihydrolipoamide dehydrogenase	Staphylococcus aureus subsp. aureus Mu3	16	38:53:GGVCLNVGCIPSKALL	44:59:GGVCLNVGCIPSKALL
gi|15607603|ref|NP_214976.1|	Rv0462	dihydrolipoamide dehydrogenase	464	gi|151221174|ref|YP_001331996.1|	dihydrolipoamide dehydrogenase	Staphylococcus aureus subsp. aureus str. Newman	16	38:53:GGVCLNVGCIPSKALL	44:59:GGVCLNVGCIPSKALL
gi|15607603|ref|NP_214976.1|	Rv0462	dihydrolipoamide dehydrogenase	464	gi|150393644|ref|YP_001316319.1|	dihydrolipoamide dehydrogenase	Staphylococcus aureus subsp. aureus JH1	16	38:53:GGVCLNVGCIPSKALL	44:59:GGVCLNVGCIPSKALL
gi|15607603|ref|NP_214976.1|	Rv0462	dihydrolipoamide dehydrogenase	464	gi|148267589|ref|YP_001246532.1|	dihydrolipoamide dehydrogenase	Staphylococcus aureus subsp. aureus JH9	16	38:53:GGVCLNVGCIPSKALL	44:59:GGVCLNVGCIPSKALL
gi|15607603|ref|NP_214976.1|	Rv0462	dihydrolipoamide dehydrogenase	464	gi|82750706|ref|YP_416447.1|	dihydrolipoamide dehydrogenase	Staphylococcus aureus RF122	16	38:53:GGVCLNVGCIPSKALL	44:59:GGVCLNVGCIPSKALL
gi|15607603|ref|NP_214976.1|	Rv0462	dihydrolipoamide dehydrogenase	464	gi|21282708|ref|NP_645796.1|	dihydrolipoamide dehydrogenase	Staphylococcus aureus subsp. aureus MW2	16	38:53:GGVCLNVGCIPSKALL	44:59:GGVCLNVGCIPSKALL
gi|15607603|ref|NP_214976.1|	Rv0462	dihydrolipoamide dehydrogenase	464	gi|57651705|ref|YP_185969.1|	dihydrolipoamide dehydrogenase	Staphylococcus aureus subsp. aureus COL	16	38:53:GGVCLNVGCIPSKALL	44:59:GGVCLNVGCIPSKALL
gi|15607603|ref|NP_214976.1|	Rv0462	dihydrolipoamide dehydrogenase	464	gi|15924086|ref|NP_371620.1|	dihydrolipoamide dehydrogenase	Staphylococcus aureus subsp. aureus Mu50	16	38:53:GGVCLNVGCIPSKALL	44:59:GGVCLNVGCIPSKALL
gi|15607603|ref|NP_214976.1|	Rv0462	dihydrolipoamide dehydrogenase	464	gi|15926681|ref|NP_374214.1|	dihydrolipoamide dehydrogenase	Staphylococcus aureus subsp. aureus N315	16	38:53:GGVCLNVGCIPSKALL	44:59:GGVCLNVGCIPSKALL
gi|15607603|ref|NP_214976.1|	Rv0462	dihydrolipoamide dehydrogenase	464	gi|68250236|ref|YP_249348.1|	dihydrolipoamide dehydrogenase	Haemophilus influenzae 86-028NP	16	40:55:GGVCLNVGCIPSKALL	43:58:GGVCLNVGCIPSKALL
gi|15607603|ref|NP_214976.1|	Rv0462	dihydrolipoamide dehydrogenase	464	gi|148825826|ref|YP_001290579.1|	dihydrolipoamide dehydrogenase	Haemophilus influenzae PittEE	16	40:55:GGVCLNVGCIPSKALL	43:58:GGVCLNVGCIPSKALL
gi|15607603|ref|NP_214976.1|	Rv0462	dihydrolipoamide dehydrogenase	464	gi|148827059|ref|YP_001291812.1|	dihydrolipoamide dehydrogenase	Haemophilus influenzae PittGG	16	40:55:GGVCLNVGCIPSKALL	43:58:GGVCLNVGCIPSKALL
gi|15607603|ref|NP_214976.1|	Rv0462	dihydrolipoamide dehydrogenase	464	gi|54294455|ref|YP_126870.1|	lipoamide dehydrogenase	Legionella pneumophila str. Lens	16	39:54:GGVCLNVGCIPSKALL	42:57:GGVCLNVGCIPSKALL
gi|15607603|ref|NP_214976.1|	Rv0462	dihydrolipoamide dehydrogenase	464	gi|54297414|ref|YP_123783.1|	lipoamide dehydrogenase	Legionella pneumophila str. Paris	16	39:54:GGVCLNVGCIPSKALL	42:57:GGVCLNVGCIPSKALL
gi|15607603|ref|NP_214976.1|	Rv0462	dihydrolipoamide dehydrogenase	464	gi|33592145|ref|NP_879789.1|	dihydrolipoamide dehydrogenase	Bordetella pertussis Tohama I	16	40:55:GGVCLNVGCIPSKALL	166:181:GGVCLNVGCIPSKALL
gi|15607603|ref|NP_214976.1|	Rv0462	dihydrolipoamide dehydrogenase	464	gi|33601517|ref|NP_889077.1|	dihydrolipoamide dehydrogenase	Bordetella bronchiseptica RB50	16	40:55:GGVCLNVGCIPSKALL	161:176:GGVCLNVGCIPSKALL
gi|15607603|ref|NP_214976.1|	Rv0462	dihydrolipoamide dehydrogenase	464	gi|33591816|ref|NP_879460.1|	dihydrolipoamide dehydrogenase	Bordetella pertussis Tohama I	16	39:54:GGVCLNVGCIPSKALL	42:57:GGVCLNVGCIPSKALL
gi|15607603|ref|NP_214976.1|	Rv0462	dihydrolipoamide dehydrogenase	464	gi|33603667|ref|NP_891227.1|	dihydrolipoamide dehydrogenase	Bordetella bronchiseptica RB50	16	39:54:GGVCLNVGCIPSKALL	42:57:GGVCLNVGCIPSKALL
gi|15609597|ref|NP_216976.1|	Rv2460c	ATP-dependent Clp protease proteolytic subunit	214	gi|38234362|ref|NP_940129.1|	ATP-dependent Clp protease proteolytic subunit	Corynebacterium diphtheriae NCTC 13129	16	66:81:LDPDRDITMYINSPGG	66:81:LDPDRDITMYINSPGG
gi|15610421|ref|NP_217802.1|	Rv3285	acetyl-coenzyme A carboxylase subunit alpha	600	gi|33593927|ref|NP_881571.1|	acetyl-CoA carboxylase biotin carboxylase subunit	Bordetella pertussis Tohama I	16	87:102:AIHPGYGFLAENADFA	77:92:AIHPGYGFLAENADFA
gi|15610421|ref|NP_217802.1|	Rv3285	acetyl-coenzyme A carboxylase subunit alpha	600	gi|33603363|ref|NP_890923.1|	acetyl-CoA carboxylase biotin carboxylase subunit	Bordetella bronchiseptica RB50	16	87:102:AIHPGYGFLAENADFA	77:92:AIHPGYGFLAENADFA
gi|15607581|ref|NP_214954.1|	Rv0440	molecular chaperone GroEL	540	gi|156980345|ref|YP_001442604.1|	chaperonin GroEL	Staphylococcus aureus subsp. aureus Mu3	16	272:287:VAVKAPGFGDRRKAML	272:287:VAVKAPGFGDRRKAML
gi|15607581|ref|NP_214954.1|	Rv0440	molecular chaperone GroEL	540	gi|150394545|ref|YP_001317220.1|	chaperonin GroEL	Staphylococcus aureus subsp. aureus JH1	16	272:287:VAVKAPGFGDRRKAML	272:287:VAVKAPGFGDRRKAML
gi|15607581|ref|NP_214954.1|	Rv0440	molecular chaperone GroEL	540	gi|148268482|ref|YP_001247425.1|	chaperonin GroEL	Staphylococcus aureus subsp. aureus JH9	16	272:287:VAVKAPGFGDRRKAML	272:287:VAVKAPGFGDRRKAML
gi|15607581|ref|NP_214954.1|	Rv0440	molecular chaperone GroEL	540	gi|21283682|ref|NP_646770.1|	chaperonin GroEL	Staphylococcus aureus subsp. aureus MW2	16	272:287:VAVKAPGFGDRRKAML	272:287:VAVKAPGFGDRRKAML
gi|15607581|ref|NP_214954.1|	Rv0440	molecular chaperone GroEL	540	gi|15925019|ref|NP_372553.1|	molecular chaperone GroEL	Staphylococcus aureus subsp. aureus Mu50	16	272:287:VAVKAPGFGDRRKAML	272:287:VAVKAPGFGDRRKAML
gi|15607581|ref|NP_214954.1|	Rv0440	molecular chaperone GroEL	540	gi|15927604|ref|NP_375137.1|	molecular chaperone GroEL	Staphylococcus aureus subsp. aureus N315	16	272:287:VAVKAPGFGDRRKAML	272:287:VAVKAPGFGDRRKAML
gi|15607581|ref|NP_214954.1|	Rv0440	molecular chaperone GroEL	540	gi|82751631|ref|YP_417372.1|	chaperonin GroEL	Staphylococcus aureus RF122	16	272:287:VAVKAPGFGDRRKAML	272:287:VAVKAPGFGDRRKAML
gi|15607581|ref|NP_214954.1|	Rv0440	molecular chaperone GroEL	540	gi|151222149|ref|YP_001332971.1|	chaperonin GroEL	Staphylococcus aureus subsp. aureus str. Newman	16	272:287:VAVKAPGFGDRRKAML	272:287:VAVKAPGFGDRRKAML
gi|15607581|ref|NP_214954.1|	Rv0440	molecular chaperone GroEL	540	gi|57650701|ref|YP_186835.1|	chaperonin GroEL	Staphylococcus aureus subsp. aureus COL	16	272:287:VAVKAPGFGDRRKAML	272:287:VAVKAPGFGDRRKAML
gi|15607581|ref|NP_214954.1|	Rv0440	molecular chaperone GroEL	540	gi|88195925|ref|YP_500736.1|	chaperonin GroEL	Staphylococcus aureus subsp. aureus NCTC 8325	16	272:287:VAVKAPGFGDRRKAML	272:287:VAVKAPGFGDRRKAML
gi|15607581|ref|NP_214954.1|	Rv0440	molecular chaperone GroEL	540	gi|68249140|ref|YP_248252.1|	molecular chaperone GroEL	Haemophilus influenzae 86-028NP	16	22:37:LADAVKVTLGPKGRNV	23:38:LADAVKVTLGPKGRNV
gi|15607581|ref|NP_214954.1|	Rv0440	molecular chaperone GroEL	540	gi|148827734|ref|YP_001292487.1|	chaperonin GroEL	Haemophilus influenzae PittGG	16	22:37:LADAVKVTLGPKGRNV	23:38:LADAVKVTLGPKGRNV
gi|15607581|ref|NP_214954.1|	Rv0440	molecular chaperone GroEL	540	gi|148825183|ref|YP_001289936.1|	chaperonin GroEL	Haemophilus influenzae PittEE	16	22:37:LADAVKVTLGPKGRNV	23:38:LADAVKVTLGPKGRNV
gi|15609045|ref|NP_216424.1|	Rv1908c	catalase-peroxidase-peroxynitritase T KATG	740	gi|148360159|ref|YP_001251366.1|	catalase-peroxidase KatB	Legionella pneumophila str. Corby	16	222:237:PLAAVQMGLIYVNPEG	214:229:PLAAVQMGLIYVNPEG
gi|15609045|ref|NP_216424.1|	Rv1908c	catalase-peroxidase-peroxynitritase T KATG	740	gi|54298390|ref|YP_124759.1|	catalase-peroxidase KatB	Legionella pneumophila str. Paris	16	222:237:PLAAVQMGLIYVNPEG	214:229:PLAAVQMGLIYVNPEG
gi|15610784|ref|NP_218165.1|	Rv3648c	cold shock protein A	67	gi|156979721|ref|YP_001441980.1|	major cold shock protein	Staphylococcus aureus subsp. aureus Mu3	16	3:18:QGTVKWFNAEKGFGFI	3:18:QGTVKWFNAEKGFGFI
gi|15610784|ref|NP_218165.1|	Rv3648c	cold shock protein A	67	gi|151221525|ref|YP_001332347.1|	major cold-shock protein CspA	Staphylococcus aureus subsp. aureus str. Newman	16	3:18:QGTVKWFNAEKGFGFI	3:18:QGTVKWFNAEKGFGFI
gi|15610784|ref|NP_218165.1|	Rv3648c	cold shock protein A	67	gi|150393953|ref|YP_001316628.1|	DNA-binding cold-shock protein	Staphylococcus aureus subsp. aureus JH1	16	3:18:QGTVKWFNAEKGFGFI	3:18:QGTVKWFNAEKGFGFI
gi|15610784|ref|NP_218165.1|	Rv3648c	cold shock protein A	67	gi|148267890|ref|YP_001246833.1|	cold-shock DNA-binding domain-containing protein	Staphylococcus aureus subsp. aureus JH9	16	3:18:QGTVKWFNAEKGFGFI	3:18:QGTVKWFNAEKGFGFI
gi|15610784|ref|NP_218165.1|	Rv3648c	cold shock protein A	67	gi|88195129|ref|YP_499930.1|	cold shock protein	Staphylococcus aureus subsp. aureus NCTC 8325	16	3:18:QGTVKWFNAEKGFGFI	3:18:QGTVKWFNAEKGFGFI
gi|15610784|ref|NP_218165.1|	Rv3648c	cold shock protein A	67	gi|82750994|ref|YP_416735.1|	cold shock protein	Staphylococcus aureus RF122	16	3:18:QGTVKWFNAEKGFGFI	3:18:QGTVKWFNAEKGFGFI
gi|15610784|ref|NP_218165.1|	Rv3648c	cold shock protein A	67	gi|21283019|ref|NP_646107.1|	major cold shock protein CspA	Staphylococcus aureus subsp. aureus MW2	16	3:18:QGTVKWFNAEKGFGFI	3:18:QGTVKWFNAEKGFGFI
gi|15610784|ref|NP_218165.1|	Rv3648c	cold shock protein A	67	gi|57651902|ref|YP_186289.1|	CSD family cold shock protein	Staphylococcus aureus subsp. aureus COL	16	3:18:QGTVKWFNAEKGFGFI	3:18:QGTVKWFNAEKGFGFI
gi|15610784|ref|NP_218165.1|	Rv3648c	cold shock protein A	67	gi|15924392|ref|NP_371926.1|	major cold shock protein	Staphylococcus aureus subsp. aureus Mu50	16	3:18:QGTVKWFNAEKGFGFI	3:18:QGTVKWFNAEKGFGFI
gi|15610784|ref|NP_218165.1|	Rv3648c	cold shock protein A	67	gi|15926982|ref|NP_374515.1|	cold-shock protein CspA	Staphylococcus aureus subsp. aureus N315	16	3:18:QGTVKWFNAEKGFGFI	3:18:QGTVKWFNAEKGFGFI
gi|15609614|ref|NP_216993.1|	Rv2477c	ABC transporter ATP-binding protein	558	gi|38234374|ref|NP_940141.1|	ABC transporter ATP-binding protein	Corynebacterium diphtheriae NCTC 13129	15	285:299:KARLQRYEEMAAEAE	285:299:KARLQRYEEMAAEAE
gi|15609614|ref|NP_216993.1|	Rv2477c	ABC transporter ATP-binding protein	558	gi|54293687|ref|YP_126102.1|	ABC transporter ATP-binding protein	Legionella pneumophila str. Lens	15	186:200:LLLDEPTNHLDAESV	186:200:LLLDEPTNHLDAESV
gi|15609614|ref|NP_216993.1|	Rv2477c	ABC transporter ATP-binding protein	558	gi|54296727|ref|YP_123096.1|	ABC transporter ATP-binding protein	Legionella pneumophila str. Paris	15	186:200:LLLDEPTNHLDAESV	186:200:LLLDEPTNHLDAESV
gi|15609614|ref|NP_216993.1|	Rv2477c	ABC transporter ATP-binding protein	558	gi|148360645|ref|YP_001251852.1|	hypothetical protein LPC_2591	Legionella pneumophila str. Corby	15	186:200:LLLDEPTNHLDAESV	186:200:LLLDEPTNHLDAESV
gi|15609614|ref|NP_216993.1|	Rv2477c	ABC transporter ATP-binding protein	558	gi|148825845|ref|YP_001290598.1|	putative ABC transporter ATP-binding protein	Haemophilus influenzae PittEE	15	185:199:LLLDEPTNHLDAESV	186:200:LLLDEPTNHLDAESV
gi|15609614|ref|NP_216993.1|	Rv2477c	ABC transporter ATP-binding protein	558	gi|68250216|ref|YP_249328.1|	ABC transporter ATP-binding protein	Haemophilus influenzae 86-028NP	15	185:199:LLLDEPTNHLDAESV	186:200:LLLDEPTNHLDAESV
gi|15609614|ref|NP_216993.1|	Rv2477c	ABC transporter ATP-binding protein	558	gi|148827041|ref|YP_001291794.1|	putative ABC transporter ATP-binding protein	Haemophilus influenzae PittGG	15	185:199:LLLDEPTNHLDAESV	186:200:LLLDEPTNHLDAESV
gi|15609614|ref|NP_216993.1|	Rv2477c	ABC transporter ATP-binding protein	558	gi|33602993|ref|NP_890553.1|	ABC transporter ATP-binding protein	Bordetella bronchiseptica RB50	15	188:202:LLLDEPTNHLDAESV	188:202:LLLDEPTNHLDAESV
gi|15609614|ref|NP_216993.1|	Rv2477c	ABC transporter ATP-binding protein	558	gi|82750422|ref|YP_416163.1|	ATP-binding ABC transporter protein	Staphylococcus aureus RF122	15	177:191:KPDLLLLDEPTNHLD	177:191:KPDLLLLDEPTNHLD
gi|15609614|ref|NP_216993.1|	Rv2477c	ABC transporter ATP-binding protein	558	gi|148359577|ref|YP_001250784.1|	ABC transporter ATP binding protein	Legionella pneumophila str. Corby	15	177:191:KPDLLLLDEPTNHLD	175:189:KPDLLLLDEPTNHLD
gi|15609614|ref|NP_216993.1|	Rv2477c	ABC transporter ATP-binding protein	558	gi|54294903|ref|YP_127318.1|	hypothetical protein lpl1982	Legionella pneumophila str. Lens	15	177:191:KPDLLLLDEPTNHLD	175:189:KPDLLLLDEPTNHLD
gi|57117019|ref|YP_177903.1|	Rv2744c	hypothetical protein Rv2744c	270	gi|38234036|ref|NP_939803.1|	hypothetical protein DIP1455	Corynebacterium diphtheriae NCTC 13129	15	100:114:NAAEAFAAQLVTAEQ	100:114:NAAEAFAAQLVTAEQ
gi|57117019|ref|YP_177903.1|	Rv2744c	hypothetical protein Rv2744c	270	gi|38234036|ref|NP_939803.1|	hypothetical protein DIP1455	Corynebacterium diphtheriae NCTC 13129	15	133:147:AKKAVERNAMVLQQK	133:147:AKKAVERNAMVLQQK
gi|15608604|ref|NP_215982.1|	Rv1466	hypothetical protein Rv1466	115	gi|38233875|ref|NP_939642.1|	hypothetical protein DIP1290	Corynebacterium diphtheriae NCTC 13129	15	24:38:DPELGINVVDLGLVY	54:68:DPELGINVVDLGLVY
gi|15608870|ref|NP_216248.1|	Rv1732c	hypothetical protein Rv1732c	182	gi|148359124|ref|YP_001250331.1|	putative thiol-disulfide isomerase	Legionella pneumophila str. Corby	15	133:147:LVYRGQLDDSRPGNG	134:148:LVYRGQLDDSRPGNG
gi|15608870|ref|NP_216248.1|	Rv1732c	hypothetical protein Rv1732c	182	gi|54294369|ref|YP_126784.1|	hypothetical protein lpl1438	Legionella pneumophila str. Lens	15	133:147:LVYRGQLDDSRPGNG	134:148:LVYRGQLDDSRPGNG
gi|15609740|ref|NP_217119.1|	Rv2603c	hypothetical protein Rv2603c	251	gi|38233963|ref|NP_939730.1|	hypothetical protein DIP1378	Corynebacterium diphtheriae NCTC 13129	15	1:15:MSGHSKWATTKHKKA	1:15:MSGHSKWATTKHKKA
gi|15607825|ref|NP_215199.1|	Rv0685	elongation factor Tu	396	gi|148827807|ref|YP_001292560.1|	elongation factor Tu	Haemophilus influenzae PittGG	15	256:270:KTTVTGVEMFRKLLD	256:270:KTTVTGVEMFRKLLD
gi|15607825|ref|NP_215199.1|	Rv0685	elongation factor Tu	396	gi|148826735|ref|YP_001291488.1|	elongation factor Tu	Haemophilus influenzae PittEE	15	256:270:KTTVTGVEMFRKLLD	256:270:KTTVTGVEMFRKLLD
gi|15607825|ref|NP_215199.1|	Rv0685	elongation factor Tu	396	gi|148825142|ref|YP_001289895.1|	elongation factor Tu	Haemophilus influenzae PittEE	15	256:270:KTTVTGVEMFRKLLD	256:270:KTTVTGVEMFRKLLD
gi|15607825|ref|NP_215199.1|	Rv0685	elongation factor Tu	396	gi|68249210|ref|YP_248322.1|	elongation factor Tu	Haemophilus influenzae 86-028NP	15	256:270:KTTVTGVEMFRKLLD	256:270:KTTVTGVEMFRKLLD
gi|15607825|ref|NP_215199.1|	Rv0685	elongation factor Tu	396	gi|68249179|ref|YP_248291.1|	elongation factor Tu	Haemophilus influenzae 86-028NP	15	256:270:KTTVTGVEMFRKLLD	256:270:KTTVTGVEMFRKLLD
gi|15607825|ref|NP_215199.1|	Rv0685	elongation factor Tu	396	gi|156978877|ref|YP_001441136.1|	elongation factor Tu	Staphylococcus aureus subsp. aureus Mu3	15	143:157:VDDEELLELVEMEVR	143:157:VDDEELLELVEMEVR
gi|15607825|ref|NP_215199.1|	Rv0685	elongation factor Tu	396	gi|156978877|ref|YP_001441136.1|	elongation factor Tu	Staphylococcus aureus subsp. aureus Mu3	15	256:270:KTTVTGVEMFRKLLD	256:270:KTTVTGVEMFRKLLD
gi|15607825|ref|NP_215199.1|	Rv0685	elongation factor Tu	396	gi|151220722|ref|YP_001331544.1|	elongation factor Tu	Staphylococcus aureus subsp. aureus str. Newman	15	143:157:VDDEELLELVEMEVR	143:157:VDDEELLELVEMEVR
gi|15607825|ref|NP_215199.1|	Rv0685	elongation factor Tu	396	gi|151220722|ref|YP_001331544.1|	elongation factor Tu	Staphylococcus aureus subsp. aureus str. Newman	15	256:270:KTTVTGVEMFRKLLD	256:270:KTTVTGVEMFRKLLD
gi|15607825|ref|NP_215199.1|	Rv0685	elongation factor Tu	396	gi|150393055|ref|YP_001315730.1|	elongation factor Tu	Staphylococcus aureus subsp. aureus JH1	15	143:157:VDDEELLELVEMEVR	143:157:VDDEELLELVEMEVR
gi|15607825|ref|NP_215199.1|	Rv0685	elongation factor Tu	396	gi|150393055|ref|YP_001315730.1|	elongation factor Tu	Staphylococcus aureus subsp. aureus JH1	15	256:270:KTTVTGVEMFRKLLD	256:270:KTTVTGVEMFRKLLD
gi|15607825|ref|NP_215199.1|	Rv0685	elongation factor Tu	396	gi|148267008|ref|YP_001245951.1|	elongation factor Tu	Staphylococcus aureus subsp. aureus JH9	15	143:157:VDDEELLELVEMEVR	143:157:VDDEELLELVEMEVR
gi|15607825|ref|NP_215199.1|	Rv0685	elongation factor Tu	396	gi|148267008|ref|YP_001245951.1|	elongation factor Tu	Staphylococcus aureus subsp. aureus JH9	15	256:270:KTTVTGVEMFRKLLD	256:270:KTTVTGVEMFRKLLD
gi|15607825|ref|NP_215199.1|	Rv0685	elongation factor Tu	396	gi|88194310|ref|YP_499102.1|	elongation factor Tu	Staphylococcus aureus subsp. aureus NCTC 8325	15	143:157:VDDEELLELVEMEVR	143:157:VDDEELLELVEMEVR
gi|15607825|ref|NP_215199.1|	Rv0685	elongation factor Tu	396	gi|88194310|ref|YP_499102.1|	elongation factor Tu	Staphylococcus aureus subsp. aureus NCTC 8325	15	256:270:KTTVTGVEMFRKLLD	256:270:KTTVTGVEMFRKLLD
gi|15607825|ref|NP_215199.1|	Rv0685	elongation factor Tu	396	gi|82750256|ref|YP_415997.1|	elongation factor Tu	Staphylococcus aureus RF122	15	143:157:VDDEELLELVEMEVR	143:157:VDDEELLELVEMEVR
gi|15607825|ref|NP_215199.1|	Rv0685	elongation factor Tu	396	gi|82750256|ref|YP_415997.1|	elongation factor Tu	Staphylococcus aureus RF122	15	256:270:KTTVTGVEMFRKLLD	256:270:KTTVTGVEMFRKLLD
gi|15607825|ref|NP_215199.1|	Rv0685	elongation factor Tu	396	gi|21282232|ref|NP_645320.1|	elongation factor Tu	Staphylococcus aureus subsp. aureus MW2	15	143:157:VDDEELLELVEMEVR	143:157:VDDEELLELVEMEVR
gi|15607825|ref|NP_215199.1|	Rv0685	elongation factor Tu	396	gi|21282232|ref|NP_645320.1|	elongation factor Tu	Staphylococcus aureus subsp. aureus MW2	15	256:270:KTTVTGVEMFRKLLD	256:270:KTTVTGVEMFRKLLD
gi|15607825|ref|NP_215199.1|	Rv0685	elongation factor Tu	396	gi|57651424|ref|YP_185480.1|	elongation factor Tu	Staphylococcus aureus subsp. aureus COL	15	143:157:VDDEELLELVEMEVR	143:157:VDDEELLELVEMEVR
gi|15607825|ref|NP_215199.1|	Rv0685	elongation factor Tu	396	gi|57651424|ref|YP_185480.1|	elongation factor Tu	Staphylococcus aureus subsp. aureus COL	15	256:270:KTTVTGVEMFRKLLD	256:270:KTTVTGVEMFRKLLD
gi|15607825|ref|NP_215199.1|	Rv0685	elongation factor Tu	396	gi|15923538|ref|NP_371072.1|	elongation factor Tu	Staphylococcus aureus subsp. aureus Mu50	15	143:157:VDDEELLELVEMEVR	143:157:VDDEELLELVEMEVR
gi|15607825|ref|NP_215199.1|	Rv0685	elongation factor Tu	396	gi|15923538|ref|NP_371072.1|	elongation factor Tu	Staphylococcus aureus subsp. aureus Mu50	15	256:270:KTTVTGVEMFRKLLD	256:270:KTTVTGVEMFRKLLD
gi|15607825|ref|NP_215199.1|	Rv0685	elongation factor Tu	396	gi|15926226|ref|NP_373759.1|	elongation factor Tu	Staphylococcus aureus subsp. aureus N315	15	143:157:VDDEELLELVEMEVR	143:157:VDDEELLELVEMEVR
gi|15607825|ref|NP_215199.1|	Rv0685	elongation factor Tu	396	gi|15926226|ref|NP_373759.1|	elongation factor Tu	Staphylococcus aureus subsp. aureus N315	15	256:270:KTTVTGVEMFRKLLD	256:270:KTTVTGVEMFRKLLD
gi|15610019|ref|NP_217398.1|	Rv2882c	ribosome recycling factor	185	gi|38234084|ref|NP_939851.1|	ribosome recycling factor	Corynebacterium diphtheriae NCTC 13129	15	81:95:AIRNSDLGVNPTNDG	81:95:AIRNSDLGVNPTNDG
gi|15610026|ref|NP_217405.1|	Rv2889c	elongation factor Ts	271	gi|38234086|ref|NP_939853.1|	elongation factor Ts	Corynebacterium diphtheriae NCTC 13129	15	41:55:LRIKGAKDVGKRAER	41:55:LRIKGAKDVGKRAER
gi|15609976|ref|NP_217355.1|	Rv2839c	translation initiation factor IF-2	900	gi|38234058|ref|NP_939825.1|	translation initiation factor IF-2	Corynebacterium diphtheriae NCTC 13129	15	500:514:AADVPIVVAVNKIDK	552:566:AADVPIVVAVNKIDK
gi|15609976|ref|NP_217355.1|	Rv2839c	translation initiation factor IF-2	900	gi|38234058|ref|NP_939825.1|	translation initiation factor IF-2	Corynebacterium diphtheriae NCTC 13129	15	521:535:KIRGQLTEYGLVPEE	573:587:KIRGQLTEYGLVPEE
gi|15607808|ref|NP_215182.1|	Rv0668	DNA-directed RNA polymerase subunit beta'	1316	gi|38233061|ref|NP_938828.1|	DNA-directed RNA polymerase subunit beta'	Corynebacterium diphtheriae NCTC 13129	15	3:17:DVNFFDELRIGLATA	3:17:DVNFFDELRIGLATA
gi|15607808|ref|NP_215182.1|	Rv0668	DNA-directed RNA polymerase subunit beta'	1316	gi|33591289|ref|NP_878933.1|	DNA-directed RNA polymerase subunit beta'	Bordetella pertussis Tohama I	15	1164:1178:DKHIEVIVRQMLRRV	1261:1275:DKHIEVIVRQMLRRV
gi|15607808|ref|NP_215182.1|	Rv0668	DNA-directed RNA polymerase subunit beta'	1316	gi|33599008|ref|NP_886568.1|	DNA-directed RNA polymerase subunit beta'	Bordetella bronchiseptica RB50	15	1164:1178:DKHIEVIVRQMLRRV	1261:1275:DKHIEVIVRQMLRRV
gi|15607807|ref|NP_215181.1|	Rv0667	DNA-directed RNA polymerase subunit beta	1172	gi|38233060|ref|NP_938827.1|	DNA-directed RNA polymerase subunit beta	Corynebacterium diphtheriae NCTC 13129	15	390:404:SRMERVVRERMTTQD	394:408:SRMERVVRERMTTQD
gi|15607807|ref|NP_215181.1|	Rv0667	DNA-directed RNA polymerase subunit beta	1172	gi|156978871|ref|YP_001441130.1|	DNA-directed RNA polymerase subunit beta	Staphylococcus aureus subsp. aureus Mu3	15	443:457:LTHKRRLSALGPGGL	491:505:LTHKRRLSALGPGGL
gi|15607807|ref|NP_215181.1|	Rv0667	DNA-directed RNA polymerase subunit beta	1172	gi|156978871|ref|YP_001441130.1|	DNA-directed RNA polymerase subunit beta	Staphylococcus aureus subsp. aureus Mu3	15	827:841:AIFGEKAREVRDTSL	875:889:AIFGEKAREVRDTSL
gi|15607807|ref|NP_215181.1|	Rv0667	DNA-directed RNA polymerase subunit beta	1172	gi|151220716|ref|YP_001331538.1|	DNA-directed RNA polymerase subunit beta	Staphylococcus aureus subsp. aureus str. Newman	15	443:457:LTHKRRLSALGPGGL	491:505:LTHKRRLSALGPGGL
gi|15607807|ref|NP_215181.1|	Rv0667	DNA-directed RNA polymerase subunit beta	1172	gi|151220716|ref|YP_001331538.1|	DNA-directed RNA polymerase subunit beta	Staphylococcus aureus subsp. aureus str. Newman	15	827:841:AIFGEKAREVRDTSL	875:889:AIFGEKAREVRDTSL
gi|15607807|ref|NP_215181.1|	Rv0667	DNA-directed RNA polymerase subunit beta	1172	gi|150393049|ref|YP_001315724.1|	DNA-directed RNA polymerase subunit beta	Staphylococcus aureus subsp. aureus JH1	15	443:457:LTHKRRLSALGPGGL	491:505:LTHKRRLSALGPGGL
gi|15607807|ref|NP_215181.1|	Rv0667	DNA-directed RNA polymerase subunit beta	1172	gi|150393049|ref|YP_001315724.1|	DNA-directed RNA polymerase subunit beta	Staphylococcus aureus subsp. aureus JH1	15	827:841:AIFGEKAREVRDTSL	875:889:AIFGEKAREVRDTSL
gi|15607807|ref|NP_215181.1|	Rv0667	DNA-directed RNA polymerase subunit beta	1172	gi|161353532|ref|YP_499096.2|	DNA-directed RNA polymerase subunit beta	Staphylococcus aureus subsp. aureus NCTC 8325	15	443:457:LTHKRRLSALGPGGL	491:505:LTHKRRLSALGPGGL
gi|15607807|ref|NP_215181.1|	Rv0667	DNA-directed RNA polymerase subunit beta	1172	gi|161353532|ref|YP_499096.2|	DNA-directed RNA polymerase subunit beta	Staphylococcus aureus subsp. aureus NCTC 8325	15	827:841:AIFGEKAREVRDTSL	875:889:AIFGEKAREVRDTSL
gi|15607807|ref|NP_215181.1|	Rv0667	DNA-directed RNA polymerase subunit beta	1172	gi|82750250|ref|YP_415991.1|	DNA-directed RNA polymerase subunit beta	Staphylococcus aureus RF122	15	443:457:LTHKRRLSALGPGGL	491:505:LTHKRRLSALGPGGL
gi|15607807|ref|NP_215181.1|	Rv0667	DNA-directed RNA polymerase subunit beta	1172	gi|82750250|ref|YP_415991.1|	DNA-directed RNA polymerase subunit beta	Staphylococcus aureus RF122	15	827:841:AIFGEKAREVRDTSL	875:889:AIFGEKAREVRDTSL
gi|15607807|ref|NP_215181.1|	Rv0667	DNA-directed RNA polymerase subunit beta	1172	gi|21282226|ref|NP_645314.1|	DNA-directed RNA polymerase subunit beta	Staphylococcus aureus subsp. aureus MW2	15	443:457:LTHKRRLSALGPGGL	491:505:LTHKRRLSALGPGGL
gi|15607807|ref|NP_215181.1|	Rv0667	DNA-directed RNA polymerase subunit beta	1172	gi|21282226|ref|NP_645314.1|	DNA-directed RNA polymerase subunit beta	Staphylococcus aureus subsp. aureus MW2	15	827:841:AIFGEKAREVRDTSL	875:889:AIFGEKAREVRDTSL
gi|15607807|ref|NP_215181.1|	Rv0667	DNA-directed RNA polymerase subunit beta	1172	gi|15926220|ref|NP_373753.1|	DNA-directed RNA polymerase subunit beta	Staphylococcus aureus subsp. aureus N315	15	443:457:LTHKRRLSALGPGGL	491:505:LTHKRRLSALGPGGL
gi|15607807|ref|NP_215181.1|	Rv0667	DNA-directed RNA polymerase subunit beta	1172	gi|15926220|ref|NP_373753.1|	DNA-directed RNA polymerase subunit beta	Staphylococcus aureus subsp. aureus N315	15	827:841:AIFGEKAREVRDTSL	875:889:AIFGEKAREVRDTSL
gi|15607807|ref|NP_215181.1|	Rv0667	DNA-directed RNA polymerase subunit beta	1172	gi|148267002|ref|YP_001245945.1|	DNA-directed RNA polymerase subunit beta	Staphylococcus aureus subsp. aureus JH9	15	443:457:LTHKRRLSALGPGGL	491:505:LTHKRRLSALGPGGL
gi|15607807|ref|NP_215181.1|	Rv0667	DNA-directed RNA polymerase subunit beta	1172	gi|148267002|ref|YP_001245945.1|	DNA-directed RNA polymerase subunit beta	Staphylococcus aureus subsp. aureus JH9	15	827:841:AIFGEKAREVRDTSL	875:889:AIFGEKAREVRDTSL
gi|15607807|ref|NP_215181.1|	Rv0667	DNA-directed RNA polymerase subunit beta	1172	gi|15923532|ref|NP_371066.1|	DNA-directed RNA polymerase subunit beta	Staphylococcus aureus subsp. aureus Mu50	15	827:841:AIFGEKAREVRDTSL	875:889:AIFGEKAREVRDTSL
gi|15607807|ref|NP_215181.1|	Rv0667	DNA-directed RNA polymerase subunit beta	1172	gi|57651418|ref|YP_185474.1|	DNA-directed RNA polymerase subunit beta	Staphylococcus aureus subsp. aureus COL	15	443:457:LTHKRRLSALGPGGL	491:505:LTHKRRLSALGPGGL
gi|15607807|ref|NP_215181.1|	Rv0667	DNA-directed RNA polymerase subunit beta	1172	gi|16753076|ref|NP_445236.1|	DNA-directed RNA polymerase subunit beta	Chlamydophila pneumoniae AR39	15	446:460:LTHKRRLSALGPGGL	489:503:LTHKRRLSALGPGGL
gi|15607807|ref|NP_215181.1|	Rv0667	DNA-directed RNA polymerase subunit beta	1172	gi|16753076|ref|NP_445236.1|	DNA-directed RNA polymerase subunit beta	Chlamydophila pneumoniae AR39	15	591:605:IPFLEHDDANRALMG	634:648:IPFLEHDDANRALMG
gi|15607807|ref|NP_215181.1|	Rv0667	DNA-directed RNA polymerase subunit beta	1172	gi|33241416|ref|NP_876357.1|	DNA-directed RNA polymerase subunit beta	Chlamydophila pneumoniae TW-183	15	446:460:LTHKRRLSALGPGGL	479:493:LTHKRRLSALGPGGL
gi|15607807|ref|NP_215181.1|	Rv0667	DNA-directed RNA polymerase subunit beta	1172	gi|33241416|ref|NP_876357.1|	DNA-directed RNA polymerase subunit beta	Chlamydophila pneumoniae TW-183	15	591:605:IPFLEHDDANRALMG	624:638:IPFLEHDDANRALMG
gi|15607807|ref|NP_215181.1|	Rv0667	DNA-directed RNA polymerase subunit beta	1172	gi|15618005|ref|NP_224289.1|	DNA-directed RNA polymerase subunit beta	Chlamydophila pneumoniae CWL029	15	446:460:LTHKRRLSALGPGGL	479:493:LTHKRRLSALGPGGL
gi|15607807|ref|NP_215181.1|	Rv0667	DNA-directed RNA polymerase subunit beta	1172	gi|15618005|ref|NP_224289.1|	DNA-directed RNA polymerase subunit beta	Chlamydophila pneumoniae CWL029	15	591:605:IPFLEHDDANRALMG	624:638:IPFLEHDDANRALMG
gi|15607807|ref|NP_215181.1|	Rv0667	DNA-directed RNA polymerase subunit beta	1172	gi|15835616|ref|NP_300140.1|	DNA-directed RNA polymerase subunit beta	Chlamydophila pneumoniae J138	15	446:460:LTHKRRLSALGPGGL	479:493:LTHKRRLSALGPGGL
gi|15607807|ref|NP_215181.1|	Rv0667	DNA-directed RNA polymerase subunit beta	1172	gi|15835616|ref|NP_300140.1|	DNA-directed RNA polymerase subunit beta	Chlamydophila pneumoniae J138	15	591:605:IPFLEHDDANRALMG	624:638:IPFLEHDDANRALMG
gi|15607807|ref|NP_215181.1|	Rv0667	DNA-directed RNA polymerase subunit beta	1172	gi|54293314|ref|YP_125729.1|	DNA-directed RNA polymerase subunit beta	Legionella pneumophila str. Lens	15	588:602:IPFLEHDDANRALMG	698:712:IPFLEHDDANRALMG
gi|15607807|ref|NP_215181.1|	Rv0667	DNA-directed RNA polymerase subunit beta	1172	gi|148361060|ref|YP_001252267.1|	DNA-directed RNA polymerase subunit beta	Legionella pneumophila str. Corby	15	588:602:IPFLEHDDANRALMG	698:712:IPFLEHDDANRALMG
gi|15607807|ref|NP_215181.1|	Rv0667	DNA-directed RNA polymerase subunit beta	1172	gi|54296358|ref|YP_122727.1|	DNA-directed RNA polymerase subunit beta	Legionella pneumophila str. Paris	15	588:602:IPFLEHDDANRALMG	698:712:IPFLEHDDANRALMG
gi|15609692|ref|NP_217071.1|	Rv2555c	alanyl-tRNA synthetase	904	gi|38233936|ref|NP_939703.1|	alanyl-tRNA synthetase	Corynebacterium diphtheriae NCTC 13129	15	28:42:ILDDPNLLFVNAGMV	28:42:ILDDPNLLFVNAGMV
gi|57116768|ref|YP_177746.1|	Rv0684	elongation factor G	701	gi|38233081|ref|NP_938848.1|	elongation factor G	Corynebacterium diphtheriae NCTC 13129	15	128:142:KYDVPRICFVNKMDK	145:159:KYDVPRICFVNKMDK
gi|57116768|ref|YP_177746.1|	Rv0684	elongation factor G	701	gi|38233081|ref|NP_938848.1|	elongation factor G	Corynebacterium diphtheriae NCTC 13129	15	583:597:DGAYHEVDSSEMAFK	600:614:DGAYHEVDSSEMAFK
gi|57116768|ref|YP_177746.1|	Rv0684	elongation factor G	701	gi|38233081|ref|NP_938848.1|	elongation factor G	Corynebacterium diphtheriae NCTC 13129	15	661:675:VPLSEMFGYVGDLRS	678:692:VPLSEMFGYVGDLRS
gi|57116768|ref|YP_177746.1|	Rv0684	elongation factor G	701	gi|54296362|ref|YP_122731.1|	elongation factor G	Legionella pneumophila str. Paris	15	42:56:KIGEVHDGAATMDWM	37:51:KIGEVHDGAATMDWM
gi|57116768|ref|YP_177746.1|	Rv0684	elongation factor G	701	gi|54296362|ref|YP_122731.1|	elongation factor G	Legionella pneumophila str. Paris	15	58:72:QEQERGITITSAATT	53:67:QEQERGITITSAATT
gi|57116768|ref|YP_177746.1|	Rv0684	elongation factor G	701	gi|54293318|ref|YP_125733.1|	elongation factor G	Legionella pneumophila str. Lens	15	42:56:KIGEVHDGAATMDWM	37:51:KIGEVHDGAATMDWM
gi|57116768|ref|YP_177746.1|	Rv0684	elongation factor G	701	gi|54293318|ref|YP_125733.1|	elongation factor G	Legionella pneumophila str. Lens	15	58:72:QEQERGITITSAATT	53:67:QEQERGITITSAATT
gi|57116768|ref|YP_177746.1|	Rv0684	elongation factor G	701	gi|148361056|ref|YP_001252263.1|	translation elongation factor G	Legionella pneumophila str. Corby	15	42:56:KIGEVHDGAATMDWM	37:51:KIGEVHDGAATMDWM
gi|57116768|ref|YP_177746.1|	Rv0684	elongation factor G	701	gi|148361056|ref|YP_001252263.1|	translation elongation factor G	Legionella pneumophila str. Corby	15	58:72:QEQERGITITSAATT	53:67:QEQERGITITSAATT
gi|57116768|ref|YP_177746.1|	Rv0684	elongation factor G	701	gi|33603234|ref|NP_890794.1|	elongation factor G	Bordetella bronchiseptica RB50	15	20:34:AHIDAGKTTTTERIL	17:31:AHIDAGKTTTTERIL
gi|57116768|ref|YP_177746.1|	Rv0684	elongation factor G	701	gi|148825141|ref|YP_001289894.1|	elongation factor G	Haemophilus influenzae PittEE	15	20:34:AHIDAGKTTTTERIL	17:31:AHIDAGKTTTTERIL
gi|57116768|ref|YP_177746.1|	Rv0684	elongation factor G	701	gi|148825141|ref|YP_001289894.1|	elongation factor G	Haemophilus influenzae PittEE	15	90:104:IDTPGHVDFTVEVER	87:101:IDTPGHVDFTVEVER
gi|57116768|ref|YP_177746.1|	Rv0684	elongation factor G	701	gi|68249209|ref|YP_248321.1|	elongation factor G	Haemophilus influenzae 86-028NP	15	20:34:AHIDAGKTTTTERIL	17:31:AHIDAGKTTTTERIL
gi|57116768|ref|YP_177746.1|	Rv0684	elongation factor G	701	gi|68249209|ref|YP_248321.1|	elongation factor G	Haemophilus influenzae 86-028NP	15	90:104:IDTPGHVDFTVEVER	87:101:IDTPGHVDFTVEVER
gi|57116768|ref|YP_177746.1|	Rv0684	elongation factor G	701	gi|33599019|ref|NP_886579.1|	elongation factor G	Bordetella bronchiseptica RB50	15	20:34:AHIDAGKTTTTERIL	20:34:AHIDAGKTTTTERIL
gi|57116768|ref|YP_177746.1|	Rv0684	elongation factor G	701	gi|33594476|ref|NP_882120.1|	elongation factor G	Bordetella pertussis Tohama I	15	20:34:AHIDAGKTTTTERIL	20:34:AHIDAGKTTTTERIL
gi|57116768|ref|YP_177746.1|	Rv0684	elongation factor G	701	gi|15836081|ref|NP_300605.1|	elongation factor G	Chlamydophila pneumoniae J138	15	58:72:QEQERGITITSAATT	56:70:QEQERGITITSAATT
gi|57116768|ref|YP_177746.1|	Rv0684	elongation factor G	701	gi|33241902|ref|NP_876843.1|	elongation factor G	Chlamydophila pneumoniae TW-183	15	58:72:QEQERGITITSAATT	56:70:QEQERGITITSAATT
gi|57116768|ref|YP_177746.1|	Rv0684	elongation factor G	701	gi|16752491|ref|NP_444753.1|	elongation factor G	Chlamydophila pneumoniae AR39	15	58:72:QEQERGITITSAATT	56:70:QEQERGITITSAATT
gi|57116768|ref|YP_177746.1|	Rv0684	elongation factor G	701	gi|15618461|ref|NP_224746.1|	elongation factor G	Chlamydophila pneumoniae CWL029	15	58:72:QEQERGITITSAATT	56:70:QEQERGITITSAATT
gi|15610384|ref|NP_217765.1|	Rv3248c	S-adenosyl-L-homocysteine hydrolase	495	gi|38233299|ref|NP_939066.1|	S-adenosyl-L-homocysteine hydrolase	Corynebacterium diphtheriae NCTC 13129	15	454:468:LDEKVARIHVEALGG	439:453:LDEKVARIHVEALGG
gi|15610384|ref|NP_217765.1|	Rv3248c	S-adenosyl-L-homocysteine hydrolase	495	gi|33593995|ref|NP_881639.1|	S-adenosyl-L-homocysteine hydrolase	Bordetella pertussis Tohama I	15	241:255:AINVNDSVTKSKFDN	232:246:AINVNDSVTKSKFDN
gi|15610384|ref|NP_217765.1|	Rv3248c	S-adenosyl-L-homocysteine hydrolase	495	gi|33599188|ref|NP_886748.1|	S-adenosyl-L-homocysteine hydrolase	Bordetella bronchiseptica RB50	15	241:255:AINVNDSVTKSKFDN	232:246:AINVNDSVTKSKFDN
gi|15608163|ref|NP_215539.1|	Rv1023	phosphopyruvate hydratase	429	gi|148359611|ref|YP_001250818.1|	enolase	Legionella pneumophila str. Corby	15	143:157:PVPMMNILNGGAHAD	142:156:PVPMMNILNGGAHAD
gi|15608163|ref|NP_215539.1|	Rv1023	phosphopyruvate hydratase	429	gi|54297965|ref|YP_124334.1|	phosphopyruvate hydratase	Legionella pneumophila str. Paris	15	143:157:PVPMMNILNGGAHAD	142:156:PVPMMNILNGGAHAD
gi|15608163|ref|NP_215539.1|	Rv1023	phosphopyruvate hydratase	429	gi|54294936|ref|YP_127351.1|	phosphopyruvate hydratase	Legionella pneumophila str. Lens	15	143:157:PVPMMNILNGGAHAD	142:156:PVPMMNILNGGAHAD
gi|15609357|ref|NP_216736.1|	Rv2220	glutamine synthetase	478	gi|38234219|ref|NP_939986.1|	glutamine synthetase	Corynebacterium diphtheriae NCTC 13129	15	335:349:EAPINLVYSQRNRSA	335:349:EAPINLVYSQRNRSA
gi|15608574|ref|NP_215952.1|	Rv1436	glyceraldehyde-3-phosphate dehydrogenase	339	gi|38233896|ref|NP_939663.1|	glyceraldehyde-3-phosphate dehydrogenase	Corynebacterium diphtheriae NCTC 13129	15	152:166:NIISNASCTTNCLAP	152:166:NIISNASCTTNCLAP
gi|15608574|ref|NP_215952.1|	Rv1436	glyceraldehyde-3-phosphate dehydrogenase	339	gi|38233896|ref|NP_939663.1|	glyceraldehyde-3-phosphate dehydrogenase	Corynebacterium diphtheriae NCTC 13129	15	175:189:FGIVKGLMTTIHAYT	175:189:FGIVKGLMTTIHAYT
gi|15607208|ref|NP_214580.1|	Rv0066c	isocitrate dehydrogenase	745	gi|38233238|ref|NP_939005.1|	isocitrate dehydrogenase	Corynebacterium diphtheriae NCTC 13129	15	81:95:NIIKLPNISASVPQL	77:91:NIIKLPNISASVPQL
gi|15608450|ref|NP_215826.1|	Rv1310	ATP synthase F0F1 subunit beta	486	gi|38233646|ref|NP_939413.1|	ATP synthase F0F1 subunit beta	Corynebacterium diphtheriae NCTC 13129	15	194:208:GTSVFAGVGERTREG	194:208:GTSVFAGVGERTREG
gi|15608450|ref|NP_215826.1|	Rv1310	ATP synthase F0F1 subunit beta	486	gi|156980418|ref|YP_001442677.1|	F0F1 ATP synthase subunit beta	Staphylococcus aureus subsp. aureus Mu3	15	170:184:LFGGAGVGKTVLIQE	153:167:LFGGAGVGKTVLIQE
gi|15608450|ref|NP_215826.1|	Rv1310	ATP synthase F0F1 subunit beta	486	gi|151222219|ref|YP_001333041.1|	F0F1 ATP synthase subunit beta	Staphylococcus aureus subsp. aureus str. Newman	15	170:184:LFGGAGVGKTVLIQE	153:167:LFGGAGVGKTVLIQE
gi|15608450|ref|NP_215826.1|	Rv1310	ATP synthase F0F1 subunit beta	486	gi|150394618|ref|YP_001317293.1|	F0F1 ATP synthase subunit beta	Staphylococcus aureus subsp. aureus JH1	15	170:184:LFGGAGVGKTVLIQE	153:167:LFGGAGVGKTVLIQE
gi|15608450|ref|NP_215826.1|	Rv1310	ATP synthase F0F1 subunit beta	486	gi|148268554|ref|YP_001247497.1|	F0F1 ATP synthase subunit beta	Staphylococcus aureus subsp. aureus JH9	15	170:184:LFGGAGVGKTVLIQE	153:167:LFGGAGVGKTVLIQE
gi|15608450|ref|NP_215826.1|	Rv1310	ATP synthase F0F1 subunit beta	486	gi|88196007|ref|YP_500820.1|	F0F1 ATP synthase subunit beta	Staphylococcus aureus subsp. aureus NCTC 8325	15	170:184:LFGGAGVGKTVLIQE	153:167:LFGGAGVGKTVLIQE
gi|15608450|ref|NP_215826.1|	Rv1310	ATP synthase F0F1 subunit beta	486	gi|82751704|ref|YP_417445.1|	F0F1 ATP synthase subunit beta	Staphylococcus aureus RF122	15	170:184:LFGGAGVGKTVLIQE	153:167:LFGGAGVGKTVLIQE
gi|15608450|ref|NP_215826.1|	Rv1310	ATP synthase F0F1 subunit beta	486	gi|21283756|ref|NP_646844.1|	F0F1 ATP synthase subunit beta	Staphylococcus aureus subsp. aureus MW2	15	170:184:LFGGAGVGKTVLIQE	153:167:LFGGAGVGKTVLIQE
gi|15608450|ref|NP_215826.1|	Rv1310	ATP synthase F0F1 subunit beta	486	gi|57652125|ref|YP_186910.1|	F0F1 ATP synthase subunit beta	Staphylococcus aureus subsp. aureus COL	15	170:184:LFGGAGVGKTVLIQE	153:167:LFGGAGVGKTVLIQE
gi|15608450|ref|NP_215826.1|	Rv1310	ATP synthase F0F1 subunit beta	486	gi|15925093|ref|NP_372627.1|	ATP synthase F0F1 subunit beta	Staphylococcus aureus subsp. aureus Mu50	15	170:184:LFGGAGVGKTVLIQE	153:167:LFGGAGVGKTVLIQE
gi|15608450|ref|NP_215826.1|	Rv1310	ATP synthase F0F1 subunit beta	486	gi|15927677|ref|NP_375210.1|	ATP synthase F0F1 subunit beta	Staphylococcus aureus subsp. aureus N315	15	170:184:LFGGAGVGKTVLIQE	153:167:LFGGAGVGKTVLIQE
gi|15608450|ref|NP_215826.1|	Rv1310	ATP synthase F0F1 subunit beta	486	gi|148825242|ref|YP_001289995.1|	F0F1 ATP synthase subunit beta	Haemophilus influenzae PittEE	15	196:210:SVFAGVGERTREGND	179:193:SVFAGVGERTREGND
gi|15608450|ref|NP_215826.1|	Rv1310	ATP synthase F0F1 subunit beta	486	gi|148827675|ref|YP_001292428.1|	F0F1 ATP synthase subunit beta	Haemophilus influenzae PittGG	15	196:210:SVFAGVGERTREGND	179:193:SVFAGVGERTREGND
gi|15608450|ref|NP_215826.1|	Rv1310	ATP synthase F0F1 subunit beta	486	gi|68249081|ref|YP_248193.1|	ATP synthase F0F1 subunit beta	Haemophilus influenzae 86-028NP	15	196:210:SVFAGVGERTREGND	179:193:SVFAGVGERTREGND
gi|15608450|ref|NP_215826.1|	Rv1310	ATP synthase F0F1 subunit beta	486	gi|33594186|ref|NP_881830.1|	ATP synthase F0F1 subunit beta	Bordetella pertussis Tohama I	15	197:211:SVFAGVGERTREGND	180:194:SVFAGVGERTREGND
gi|15608450|ref|NP_215826.1|	Rv1310	ATP synthase F0F1 subunit beta	486	gi|33603577|ref|NP_891137.1|	F0F1 ATP synthase subunit beta	Bordetella bronchiseptica RB50	15	197:211:SVFAGVGERTREGND	180:194:SVFAGVGERTREGND
gi|15608450|ref|NP_215826.1|	Rv1310	ATP synthase F0F1 subunit beta	486	gi|148361322|ref|YP_001252529.1|	ATP synthase F1 subunit beta	Legionella pneumophila str. Corby	15	196:210:SVFAGVGERTREGND	179:193:SVFAGVGERTREGND
gi|15608450|ref|NP_215826.1|	Rv1310	ATP synthase F0F1 subunit beta	486	gi|54295820|ref|YP_128235.1|	ATP synthase F0F1 subunit beta	Legionella pneumophila str. Lens	15	196:210:SVFAGVGERTREGND	179:193:SVFAGVGERTREGND
gi|15608450|ref|NP_215826.1|	Rv1310	ATP synthase F0F1 subunit beta	486	gi|54298986|ref|YP_125355.1|	F0F1 ATP synthase subunit beta	Legionella pneumophila str. Paris	15	196:210:SVFAGVGERTREGND	179:193:SVFAGVGERTREGND
gi|15608238|ref|NP_215614.1|	Rv1098c	fumarate hydratase	474	gi|38233534|ref|NP_939301.1|	fumarate hydratase	Corynebacterium diphtheriae NCTC 13129	15	334:348:TQVAAQVIGNDAAIA	330:344:TQVAAQVIGNDAAIA
gi|15608613|ref|NP_215991.1|	Rv1475c	aconitate hydratase	943	gi|161598674|ref|NP_939635.2|	aconitate hydratase	Corynebacterium diphtheriae NCTC 13129	15	170:184:VVPPGTGIVHQVNIE	173:187:VVPPGTGIVHQVNIE
gi|15608613|ref|NP_215991.1|	Rv1475c	aconitate hydratase	943	gi|161598674|ref|NP_939635.2|	aconitate hydratase	Corynebacterium diphtheriae NCTC 13129	15	365:379:VVPSIAGPKRPQDRI	368:382:VVPSIAGPKRPQDRI
gi|15608613|ref|NP_215991.1|	Rv1475c	aconitate hydratase	943	gi|156979669|ref|YP_001441928.1|	aconitate hydratase	Staphylococcus aureus subsp. aureus Mu3	15	724:738:GDSVTTDHISPAGAI	722:736:GDSVTTDHISPAGAI
gi|15608613|ref|NP_215991.1|	Rv1475c	aconitate hydratase	943	gi|151221475|ref|YP_001332297.1|	aconitate hydratase	Staphylococcus aureus subsp. aureus str. Newman	15	724:738:GDSVTTDHISPAGAI	722:736:GDSVTTDHISPAGAI
gi|15608613|ref|NP_215991.1|	Rv1475c	aconitate hydratase	943	gi|150393901|ref|YP_001316576.1|	aconitate hydratase	Staphylococcus aureus subsp. aureus JH1	15	724:738:GDSVTTDHISPAGAI	722:736:GDSVTTDHISPAGAI
gi|15608613|ref|NP_215991.1|	Rv1475c	aconitate hydratase	943	gi|148267839|ref|YP_001246782.1|	aconitate hydratase	Staphylococcus aureus subsp. aureus JH9	15	724:738:GDSVTTDHISPAGAI	722:736:GDSVTTDHISPAGAI
gi|15608613|ref|NP_215991.1|	Rv1475c	aconitate hydratase	943	gi|88195075|ref|YP_499875.1|	aconitate hydratase	Staphylococcus aureus subsp. aureus NCTC 8325	15	724:738:GDSVTTDHISPAGAI	722:736:GDSVTTDHISPAGAI
gi|15608613|ref|NP_215991.1|	Rv1475c	aconitate hydratase	943	gi|21282966|ref|NP_646054.1|	aconitate hydratase	Staphylococcus aureus subsp. aureus MW2	15	724:738:GDSVTTDHISPAGAI	722:736:GDSVTTDHISPAGAI
gi|15608613|ref|NP_215991.1|	Rv1475c	aconitate hydratase	943	gi|57650354|ref|YP_186238.1|	aconitate hydratase	Staphylococcus aureus subsp. aureus COL	15	724:738:GDSVTTDHISPAGAI	722:736:GDSVTTDHISPAGAI
gi|15608613|ref|NP_215991.1|	Rv1475c	aconitate hydratase	943	gi|15924340|ref|NP_371874.1|	aconitate hydratase	Staphylococcus aureus subsp. aureus Mu50	15	724:738:GDSVTTDHISPAGAI	722:736:GDSVTTDHISPAGAI
gi|15608613|ref|NP_215991.1|	Rv1475c	aconitate hydratase	943	gi|15926930|ref|NP_374463.1|	aconitate hydratase	Staphylococcus aureus subsp. aureus N315	15	724:738:GDSVTTDHISPAGAI	722:736:GDSVTTDHISPAGAI
gi|15608613|ref|NP_215991.1|	Rv1475c	aconitate hydratase	943	gi|82750943|ref|YP_416684.1|	aconitate hydratase	Staphylococcus aureus RF122	15	724:738:GDSVTTDHISPAGAI	722:736:GDSVTTDHISPAGAI
gi|15608613|ref|NP_215991.1|	Rv1475c	aconitate hydratase	943	gi|33600328|ref|NP_887888.1|	aconitate hydratase	Bordetella bronchiseptica RB50	15	216:230:MVNGLGVLGWGVGGI	221:235:MVNGLGVLGWGVGGI
gi|15608613|ref|NP_215991.1|	Rv1475c	aconitate hydratase	943	gi|54294577|ref|YP_126992.1|	aconitate hydratase	Legionella pneumophila str. Lens	15	471:485:VVIAAITSCTNTSNP	427:441:VVIAAITSCTNTSNP
gi|15608613|ref|NP_215991.1|	Rv1475c	aconitate hydratase	943	gi|54294577|ref|YP_126992.1|	aconitate hydratase	Legionella pneumophila str. Lens	15	843:857:ESFERIHRSNLIGMG	799:813:ESFERIHRSNLIGMG
gi|15608613|ref|NP_215991.1|	Rv1475c	aconitate hydratase	943	gi|54297608|ref|YP_123977.1|	aconitate hydratase	Legionella pneumophila str. Paris	15	471:485:VVIAAITSCTNTSNP	427:441:VVIAAITSCTNTSNP
gi|15608613|ref|NP_215991.1|	Rv1475c	aconitate hydratase	943	gi|54297608|ref|YP_123977.1|	aconitate hydratase	Legionella pneumophila str. Paris	15	843:857:ESFERIHRSNLIGMG	799:813:ESFERIHRSNLIGMG
gi|15608613|ref|NP_215991.1|	Rv1475c	aconitate hydratase	943	gi|148359227|ref|YP_001250434.1|	aconitate hydratase	Legionella pneumophila str. Corby	15	471:485:VVIAAITSCTNTSNP	427:441:VVIAAITSCTNTSNP
gi|15608613|ref|NP_215991.1|	Rv1475c	aconitate hydratase	943	gi|148359227|ref|YP_001250434.1|	aconitate hydratase	Legionella pneumophila str. Corby	15	843:857:ESFERIHRSNLIGMG	799:813:ESFERIHRSNLIGMG
gi|15607504|ref|NP_214877.1|	Rv0363c	fructose-bisphosphate aldolase	344	gi|38234643|ref|NP_940410.1|	fructose-bisphosphate aldolase	Corynebacterium diphtheriae NCTC 13129	15	272:286:KMNVDTDTQYAFTRP	272:286:KMNVDTDTQYAFTRP
gi|15607504|ref|NP_214877.1|	Rv0363c	fructose-bisphosphate aldolase	344	gi|148825202|ref|YP_001289955.1|	fructose-bisphosphate aldolase	Haemophilus influenzae PittEE	15	216:230:FGNVHGVYKPGNVKL	225:239:FGNVHGVYKPGNVKL
gi|15607504|ref|NP_214877.1|	Rv0363c	fructose-bisphosphate aldolase	344	gi|148827715|ref|YP_001292468.1|	fructose-bisphosphate aldolase	Haemophilus influenzae PittGG	15	216:230:FGNVHGVYKPGNVKL	225:239:FGNVHGVYKPGNVKL
gi|15607504|ref|NP_214877.1|	Rv0363c	fructose-bisphosphate aldolase	344	gi|68249121|ref|YP_248233.1|	fructose-bisphosphate aldolase	Haemophilus influenzae 86-028NP	15	216:230:FGNVHGVYKPGNVKL	225:239:FGNVHGVYKPGNVKL
gi|15608586|ref|NP_215964.1|	Rv1448c	transaldolase	373	gi|38233889|ref|NP_939656.1|	transaldolase	Corynebacterium diphtheriae NCTC 13129	15	158:172:LAEGISVNVTLIFSV	154:168:LAEGISVNVTLIFSV
gi|57117031|ref|YP_177911.1|	Rv2861c	methionine aminopeptidase	285	gi|148359258|ref|YP_001250465.1|	methionine aminopeptidase	Legionella pneumophila str. Corby	15	270:284:EHTLLVTDTGVEILT	234:248:EHTLLVTDTGVEILT
gi|57117031|ref|YP_177911.1|	Rv2861c	methionine aminopeptidase	285	gi|54297633|ref|YP_124002.1|	hypothetical protein lpp1684	Legionella pneumophila str. Paris	15	270:284:EHTLLVTDTGVEILT	234:248:EHTLLVTDTGVEILT
gi|57117031|ref|YP_177911.1|	Rv2861c	methionine aminopeptidase	285	gi|54294607|ref|YP_127022.1|	hypothetical protein lpl1683	Legionella pneumophila str. Lens	15	270:284:EHTLLVTDTGVEILT	234:248:EHTLLVTDTGVEILT
gi|15609597|ref|NP_216976.1|	Rv2460c	ATP-dependent Clp protease proteolytic subunit	214	gi|38234362|ref|NP_940129.1|	ATP-dependent Clp protease proteolytic subunit	Corynebacterium diphtheriae NCTC 13129	15	83:97:FTSLMAIYDTMQYVR	83:97:FTSLMAIYDTMQYVR
gi|15608341|ref|NP_215717.1|	Rv1201c	transferase	317	gi|38233574|ref|NP_939341.1|	succinyltransferase	Corynebacterium diphtheriae NCTC 13129	15	83:97:YDAYLRLHLLSHRLV	80:94:YDAYLRLHLLSHRLV
gi|15610936|ref|NP_218317.1|	Rv3800c	polyketide synthase	1733	gi|38234730|ref|NP_940497.1|	polyketide synthase	Corynebacterium diphtheriae NCTC 13129	15	421:435:EAHGTGTILGDPIEA	411:425:EAHGTGTILGDPIEA
gi|15610078|ref|NP_217457.1|	Rv2941	acyl-CoA synthetase	580	gi|38234731|ref|NP_940498.1|	acyl-CoA synthetase	Corynebacterium diphtheriae NCTC 13129	15	176:190:LQYTSGSTRTPAGVV	198:212:LQYTSGSTRTPAGVV
gi|15607632|ref|NP_215005.1|	Rv0491	two component sensory transduction protein RegX3	227	gi|38233005|ref|NP_938772.1|	two component system response regulator	Corynebacterium diphtheriae NCTC 13129	15	106:120:RELIARIRAVLRRGG	106:120:RELIARIRAVLRRGG
gi|15610719|ref|NP_218100.1|	Rv3583c	transcription factor	162	gi|38234538|ref|NP_940305.1|	CarD-like transcriptional factor	Corynebacterium diphtheriae NCTC 13129	15	3:17:FKVGDTVVYPHHGAA	3:17:FKVGDTVVYPHHGAA
gi|15610719|ref|NP_218100.1|	Rv3583c	transcription factor	162	gi|38234538|ref|NP_940305.1|	CarD-like transcriptional factor	Corynebacterium diphtheriae NCTC 13129	15	119:133:GLSAGEKRMLAKARQ	119:133:GLSAGEKRMLAKARQ
gi|15607581|ref|NP_214954.1|	Rv0440	molecular chaperone GroEL	540	gi|38234584|ref|NP_940351.1|	molecular chaperone GroEL	Corynebacterium diphtheriae NCTC 13129	15	193:207:TEGMRFDKGYISGYF	193:207:TEGMRFDKGYISGYF
gi|15607581|ref|NP_214954.1|	Rv0440	molecular chaperone GroEL	540	gi|33241470|ref|NP_876411.1|	molecular chaperone GroEL	Chlamydophila pneumoniae TW-183	15	274:288:AVKAPGFGDRRKAML	275:289:AVKAPGFGDRRKAML
gi|15607581|ref|NP_214954.1|	Rv0440	molecular chaperone GroEL	540	gi|15835669|ref|NP_300193.1|	molecular chaperone GroEL	Chlamydophila pneumoniae J138	15	274:288:AVKAPGFGDRRKAML	275:289:AVKAPGFGDRRKAML
gi|15607581|ref|NP_214954.1|	Rv0440	molecular chaperone GroEL	540	gi|16752909|ref|NP_445180.1|	molecular chaperone GroEL	Chlamydophila pneumoniae AR39	15	274:288:AVKAPGFGDRRKAML	275:289:AVKAPGFGDRRKAML
gi|15607581|ref|NP_214954.1|	Rv0440	molecular chaperone GroEL	540	gi|15618058|ref|NP_224342.1|	molecular chaperone GorEL	Chlamydophila pneumoniae CWL029	15	274:288:AVKAPGFGDRRKAML	275:289:AVKAPGFGDRRKAML
gi|15607581|ref|NP_214954.1|	Rv0440	molecular chaperone GroEL	540	gi|33594370|ref|NP_882014.1|	molecular chaperone GroEL	Bordetella pertussis Tohama I	15	274:288:AVKAPGFGDRRKAML	275:289:AVKAPGFGDRRKAML
gi|15607581|ref|NP_214954.1|	Rv0440	molecular chaperone GroEL	540	gi|33599950|ref|NP_887510.1|	chaperonin GroEL	Bordetella bronchiseptica RB50	15	274:288:AVKAPGFGDRRKAML	275:289:AVKAPGFGDRRKAML
gi|15607491|ref|NP_214864.1|	Rv0350	molecular chaperone DnaK	625	gi|38234669|ref|NP_940436.1|	molecular chaperone DnaK	Corynebacterium diphtheriae NCTC 13129	15	96:110:LMKLKRDAEAYLGED	96:110:LMKLKRDAEAYLGED
gi|15610553|ref|NP_217934.1|	Rv3417c	molecular chaperone GroEL	539	gi|33594370|ref|NP_882014.1|	molecular chaperone GroEL	Bordetella pertussis Tohama I	15	250:264:AEDVEGEALATLVVN	251:265:AEDVEGEALATLVVN
gi|15610553|ref|NP_217934.1|	Rv3417c	molecular chaperone GroEL	539	gi|33599950|ref|NP_887510.1|	chaperonin GroEL	Bordetella bronchiseptica RB50	15	250:264:AEDVEGEALATLVVN	251:265:AEDVEGEALATLVVN
gi|15610553|ref|NP_217934.1|	Rv3417c	molecular chaperone GroEL	539	gi|54293671|ref|YP_126086.1|	molecular chaperone GroEL	Legionella pneumophila str. Lens	15	250:264:AEDVEGEALATLVVN	250:264:AEDVEGEALATLVVN
gi|15610553|ref|NP_217934.1|	Rv3417c	molecular chaperone GroEL	539	gi|54296712|ref|YP_123081.1|	chaperonin GroEL	Legionella pneumophila str. Paris	15	250:264:AEDVEGEALATLVVN	250:264:AEDVEGEALATLVVN
gi|15610553|ref|NP_217934.1|	Rv3417c	molecular chaperone GroEL	539	gi|148360660|ref|YP_001251867.1|	heat shock protein HtpB	Legionella pneumophila str. Corby	15	250:264:AEDVEGEALATLVVN	250:264:AEDVEGEALATLVVN
gi|15610553|ref|NP_217934.1|	Rv3417c	molecular chaperone GroEL	539	gi|148827734|ref|YP_001292487.1|	chaperonin GroEL	Haemophilus influenzae PittGG	15	250:264:AEDVEGEALATLVVN	251:265:AEDVEGEALATLVVN
gi|15610553|ref|NP_217934.1|	Rv3417c	molecular chaperone GroEL	539	gi|148825183|ref|YP_001289936.1|	chaperonin GroEL	Haemophilus influenzae PittEE	15	250:264:AEDVEGEALATLVVN	251:265:AEDVEGEALATLVVN
gi|15610553|ref|NP_217934.1|	Rv3417c	molecular chaperone GroEL	539	gi|68249140|ref|YP_248252.1|	molecular chaperone GroEL	Haemophilus influenzae 86-028NP	15	250:264:AEDVEGEALATLVVN	251:265:AEDVEGEALATLVVN
gi|15609565|ref|NP_216944.1|	Rv2428	alkyl hydroperoxide reductase	195	gi|38234005|ref|NP_939772.1|	iron repressible polypeptide	Corynebacterium diphtheriae NCTC 13129	15	54:68:PKDFTFVCPTEIAAF	54:68:PKDFTFVCPTEIAAF
gi|15607525|ref|NP_214898.1|	Rv0384c	endopeptidase ATP binding protein	848	gi|54294637|ref|YP_127052.1|	endopeptidase Clp ATP-binding chain B (ClpB)	Legionella pneumophila str. Lens	15	645:659:VARLIGAPPGYVGYE	645:659:VARLIGAPPGYVGYE
gi|15607525|ref|NP_214898.1|	Rv0384c	endopeptidase ATP binding protein	848	gi|54297663|ref|YP_124032.1|	endopeptidase Clp ATP-binding chain B (ClpB)	Legionella pneumophila str. Paris	15	645:659:VARLIGAPPGYVGYE	645:659:VARLIGAPPGYVGYE
gi|15607525|ref|NP_214898.1|	Rv0384c	endopeptidase ATP binding protein	848	gi|148359294|ref|YP_001250501.1|	endopeptidase Clp ATP-binding chain B (ClpB)	Legionella pneumophila str. Corby	15	645:659:VARLIGAPPGYVGYE	645:659:VARLIGAPPGYVGYE
gi|15610784|ref|NP_218165.1|	Rv3648c	cold shock protein A	67	gi|156979143|ref|YP_001441402.1|	cold-shock protein C	Staphylococcus aureus subsp. aureus Mu3	15	4:18:GTVKWFNAEKGFGFI	4:18:GTVKWFNAEKGFGFI
gi|15610784|ref|NP_218165.1|	Rv3648c	cold shock protein A	67	gi|151220973|ref|YP_001331795.1|	cold-shock protein CSD family protein	Staphylococcus aureus subsp. aureus str. Newman	15	4:18:GTVKWFNAEKGFGFI	4:18:GTVKWFNAEKGFGFI
gi|15610784|ref|NP_218165.1|	Rv3648c	cold shock protein A	67	gi|150393301|ref|YP_001315976.1|	DNA-binding cold-shock protein	Staphylococcus aureus subsp. aureus JH1	15	4:18:GTVKWFNAEKGFGFI	4:18:GTVKWFNAEKGFGFI
gi|15610784|ref|NP_218165.1|	Rv3648c	cold shock protein A	67	gi|148267252|ref|YP_001246195.1|	cold-shock DNA-binding domain-containing protein	Staphylococcus aureus subsp. aureus JH9	15	4:18:GTVKWFNAEKGFGFI	4:18:GTVKWFNAEKGFGFI
gi|15610784|ref|NP_218165.1|	Rv3648c	cold shock protein A	67	gi|88194578|ref|YP_499374.1|	hypothetical protein SAOUHSC_00819	Staphylococcus aureus subsp. aureus NCTC 8325	15	4:18:GTVKWFNAEKGFGFI	4:18:GTVKWFNAEKGFGFI
gi|15610784|ref|NP_218165.1|	Rv3648c	cold shock protein A	67	gi|82750501|ref|YP_416242.1|	cold-shock protein C	Staphylococcus aureus RF122	15	4:18:GTVKWFNAEKGFGFI	4:18:GTVKWFNAEKGFGFI
gi|15610784|ref|NP_218165.1|	Rv3648c	cold shock protein A	67	gi|21282499|ref|NP_645587.1|	cold-shock protein C	Staphylococcus aureus subsp. aureus MW2	15	4:18:GTVKWFNAEKGFGFI	4:18:GTVKWFNAEKGFGFI
gi|15610784|ref|NP_218165.1|	Rv3648c	cold shock protein A	67	gi|57650136|ref|YP_185734.1|	CSD family cold shock protein	Staphylococcus aureus subsp. aureus COL	15	4:18:GTVKWFNAEKGFGFI	4:18:GTVKWFNAEKGFGFI
gi|15610784|ref|NP_218165.1|	Rv3648c	cold shock protein A	67	gi|15923806|ref|NP_371340.1|	cold-shock protein C	Staphylococcus aureus subsp. aureus Mu50	15	4:18:GTVKWFNAEKGFGFI	4:18:GTVKWFNAEKGFGFI
gi|15610784|ref|NP_218165.1|	Rv3648c	cold shock protein A	67	gi|15926469|ref|NP_374002.1|	cold-shock protein C	Staphylococcus aureus subsp. aureus N315	15	4:18:GTVKWFNAEKGFGFI	4:18:GTVKWFNAEKGFGFI
gi|15610784|ref|NP_218165.1|	Rv3648c	cold shock protein A	67	gi|156981019|ref|YP_001443278.1|	cold shock protein	Staphylococcus aureus subsp. aureus Mu3	15	4:18:GTVKWFNAEKGFGFI	4:18:GTVKWFNAEKGFGFI
gi|15610784|ref|NP_218165.1|	Rv3648c	cold shock protein A	67	gi|151222817|ref|YP_001333639.1|	cold shock protein CspB	Staphylococcus aureus subsp. aureus str. Newman	15	4:18:GTVKWFNAEKGFGFI	4:18:GTVKWFNAEKGFGFI
gi|15610784|ref|NP_218165.1|	Rv3648c	cold shock protein A	67	gi|150395218|ref|YP_001317893.1|	DNA-binding cold-shock protein	Staphylococcus aureus subsp. aureus JH1	15	4:18:GTVKWFNAEKGFGFI	4:18:GTVKWFNAEKGFGFI
gi|15610784|ref|NP_218165.1|	Rv3648c	cold shock protein A	67	gi|148269136|ref|YP_001248079.1|	cold-shock DNA-binding domain-containing protein	Staphylococcus aureus subsp. aureus JH9	15	4:18:GTVKWFNAEKGFGFI	4:18:GTVKWFNAEKGFGFI
gi|15610784|ref|NP_218165.1|	Rv3648c	cold shock protein A	67	gi|82752283|ref|YP_418024.1|	cold shock protein	Staphylococcus aureus RF122	15	4:18:GTVKWFNAEKGFGFI	4:18:GTVKWFNAEKGFGFI
gi|15610784|ref|NP_218165.1|	Rv3648c	cold shock protein A	67	gi|21284352|ref|NP_647440.1|	cold shock protein cspB	Staphylococcus aureus subsp. aureus MW2	15	4:18:GTVKWFNAEKGFGFI	4:18:GTVKWFNAEKGFGFI
gi|15610784|ref|NP_218165.1|	Rv3648c	cold shock protein A	67	gi|57651099|ref|YP_187517.1|	CSD family cold shock protein	Staphylococcus aureus subsp. aureus COL	15	4:18:GTVKWFNAEKGFGFI	4:18:GTVKWFNAEKGFGFI
gi|15610784|ref|NP_218165.1|	Rv3648c	cold shock protein A	67	gi|15925694|ref|NP_373228.1|	cold shock protein	Staphylococcus aureus subsp. aureus Mu50	15	4:18:GTVKWFNAEKGFGFI	4:18:GTVKWFNAEKGFGFI
gi|15610784|ref|NP_218165.1|	Rv3648c	cold shock protein A	67	gi|15928289|ref|NP_375822.1|	cold shock protein cspB	Staphylococcus aureus subsp. aureus N315	15	4:18:GTVKWFNAEKGFGFI	4:18:GTVKWFNAEKGFGFI
gi|15610784|ref|NP_218165.1|	Rv3648c	cold shock protein A	67	gi|88196660|ref|YP_501491.1|	cold shock protein	Staphylococcus aureus subsp. aureus NCTC 8325	15	4:18:GTVKWFNAEKGFGFI	13:27:GTVKWFNAEKGFGFI
gi|15609282|ref|NP_216661.1|	Rv2145c	hypothetical protein Rv2145c	260	gi|38234165|ref|NP_939932.1|	hypothetical protein DIP1590	Corynebacterium diphtheriae NCTC 13129	14	234:247:LRTFEREYRTRLKT	298:311:LRTFEREYRTRLKT
gi|15609287|ref|NP_216666.1|	Rv2150c	cell division protein FtsZ	379	gi|38234170|ref|NP_939937.1|	cell division protein FtsZ	Corynebacterium diphtheriae NCTC 13129	14	155:168:CDTLIVIPNDRLLQ	155:168:CDTLIVIPNDRLLQ
gi|15609614|ref|NP_216993.1|	Rv2477c	ABC transporter ATP-binding protein	558	gi|38234374|ref|NP_940141.1|	ABC transporter ATP-binding protein	Corynebacterium diphtheriae NCTC 13129	14	400:413:KTVWEVVSDGLDYI	400:413:KTVWEVVSDGLDYI
gi|15609614|ref|NP_216993.1|	Rv2477c	ABC transporter ATP-binding protein	558	gi|148825845|ref|YP_001290598.1|	putative ABC transporter ATP-binding protein	Haemophilus influenzae PittEE	14	469:482:LLDEPTNDLDVETL	470:483:LLDEPTNDLDVETL
gi|15609614|ref|NP_216993.1|	Rv2477c	ABC transporter ATP-binding protein	558	gi|68250216|ref|YP_249328.1|	ABC transporter ATP-binding protein	Haemophilus influenzae 86-028NP	14	469:482:LLDEPTNDLDVETL	470:483:LLDEPTNDLDVETL
gi|15609614|ref|NP_216993.1|	Rv2477c	ABC transporter ATP-binding protein	558	gi|148827041|ref|YP_001291794.1|	putative ABC transporter ATP-binding protein	Haemophilus influenzae PittGG	14	469:482:LLDEPTNDLDVETL	470:483:LLDEPTNDLDVETL
gi|15609614|ref|NP_216993.1|	Rv2477c	ABC transporter ATP-binding protein	558	gi|88194494|ref|YP_499289.1|	ABC transporter ATP-binding protein	Staphylococcus aureus subsp. aureus NCTC 8325	14	178:191:PDLLLLDEPTNHLD	178:191:PDLLLLDEPTNHLD
gi|15609614|ref|NP_216993.1|	Rv2477c	ABC transporter ATP-binding protein	558	gi|57651556|ref|YP_185654.1|	ABC transporter ATP-binding protein	Staphylococcus aureus subsp. aureus COL	14	178:191:PDLLLLDEPTNHLD	176:189:PDLLLLDEPTNHLD
gi|15609614|ref|NP_216993.1|	Rv2477c	ABC transporter ATP-binding protein	558	gi|151220900|ref|YP_001331722.1|	ABC transporter ATP-binding protein	Staphylococcus aureus subsp. aureus str. Newman	14	178:191:PDLLLLDEPTNHLD	178:191:PDLLLLDEPTNHLD
gi|15609614|ref|NP_216993.1|	Rv2477c	ABC transporter ATP-binding protein	558	gi|156979048|ref|YP_001441307.1|	hypothetical protein SAHV_0717	Staphylococcus aureus subsp. aureus Mu3	14	178:191:PDLLLLDEPTNHLD	176:189:PDLLLLDEPTNHLD
gi|15609614|ref|NP_216993.1|	Rv2477c	ABC transporter ATP-binding protein	558	gi|150393228|ref|YP_001315903.1|	ABC transporter	Staphylococcus aureus subsp. aureus JH1	14	178:191:PDLLLLDEPTNHLD	176:189:PDLLLLDEPTNHLD
gi|15609614|ref|NP_216993.1|	Rv2477c	ABC transporter ATP-binding protein	558	gi|148267179|ref|YP_001246122.1|	ABC transporter	Staphylococcus aureus subsp. aureus JH9	14	178:191:PDLLLLDEPTNHLD	176:189:PDLLLLDEPTNHLD
gi|15609614|ref|NP_216993.1|	Rv2477c	ABC transporter ATP-binding protein	558	gi|15923710|ref|NP_371244.1|	ABC transporter ATP-binding protein	Staphylococcus aureus subsp. aureus Mu50	14	178:191:PDLLLLDEPTNHLD	176:189:PDLLLLDEPTNHLD
gi|15609614|ref|NP_216993.1|	Rv2477c	ABC transporter ATP-binding protein	558	gi|15926397|ref|NP_373930.1|	hypothetical protein SA0675	Staphylococcus aureus subsp. aureus N315	14	178:191:PDLLLLDEPTNHLD	176:189:PDLLLLDEPTNHLD
gi|15609614|ref|NP_216993.1|	Rv2477c	ABC transporter ATP-binding protein	558	gi|21282411|ref|NP_645499.1|	hypothetical protein MW0682	Staphylococcus aureus subsp. aureus MW2	14	178:191:PDLLLLDEPTNHLD	176:189:PDLLLLDEPTNHLD
gi|15609614|ref|NP_216993.1|	Rv2477c	ABC transporter ATP-binding protein	558	gi|54297932|ref|YP_124301.1|	hypothetical protein lpp1987	Legionella pneumophila str. Paris	14	178:191:PDLLLLDEPTNHLD	176:189:PDLLLLDEPTNHLD
gi|15609614|ref|NP_216993.1|	Rv2477c	ABC transporter ATP-binding protein	558	gi|33603182|ref|NP_890742.1|	ABC transporter ATP-binding protein	Bordetella bronchiseptica RB50	14	178:191:PDLLLLDEPTNHLD	179:192:PDLLLLDEPTNHLD
gi|15609614|ref|NP_216993.1|	Rv2477c	ABC transporter ATP-binding protein	558	gi|33593963|ref|NP_881607.1|	ABC transporter ATP-binding protein	Bordetella pertussis Tohama I	14	178:191:PDLLLLDEPTNHLD	179:192:PDLLLLDEPTNHLD
gi|15609614|ref|NP_216993.1|	Rv2477c	ABC transporter ATP-binding protein	558	gi|156980363|ref|YP_001442622.1|	ABC transporter	Staphylococcus aureus subsp. aureus Mu3	14	187:200:PDLLLLDEPTNHLD	185:198:PDLLLLDEPTNHLD
gi|15609614|ref|NP_216993.1|	Rv2477c	ABC transporter ATP-binding protein	558	gi|150394562|ref|YP_001317237.1|	ABC transporter	Staphylococcus aureus subsp. aureus JH1	14	187:200:PDLLLLDEPTNHLD	185:198:PDLLLLDEPTNHLD
gi|15609614|ref|NP_216993.1|	Rv2477c	ABC transporter ATP-binding protein	558	gi|148268499|ref|YP_001247442.1|	ABC transporter	Staphylococcus aureus subsp. aureus JH9	14	187:200:PDLLLLDEPTNHLD	185:198:PDLLLLDEPTNHLD
gi|15609614|ref|NP_216993.1|	Rv2477c	ABC transporter ATP-binding protein	558	gi|15925037|ref|NP_372571.1|	ABC transporter	Staphylococcus aureus subsp. aureus Mu50	14	187:200:PDLLLLDEPTNHLD	185:198:PDLLLLDEPTNHLD
gi|15609614|ref|NP_216993.1|	Rv2477c	ABC transporter ATP-binding protein	558	gi|15927622|ref|NP_375155.1|	ABC transporter ATP-binding protein	Staphylococcus aureus subsp. aureus N315	14	187:200:PDLLLLDEPTNHLD	185:198:PDLLLLDEPTNHLD
gi|15609614|ref|NP_216993.1|	Rv2477c	ABC transporter ATP-binding protein	558	gi|82751649|ref|YP_417390.1|	ATP-binding ABC transporter protein	Staphylococcus aureus RF122	14	187:200:PDLLLLDEPTNHLD	185:198:PDLLLLDEPTNHLD
gi|15609614|ref|NP_216993.1|	Rv2477c	ABC transporter ATP-binding protein	558	gi|88195944|ref|YP_500755.1|	ABC transporter ATP-binding protein	Staphylococcus aureus subsp. aureus NCTC 8325	14	187:200:PDLLLLDEPTNHLD	185:198:PDLLLLDEPTNHLD
gi|15609614|ref|NP_216993.1|	Rv2477c	ABC transporter ATP-binding protein	558	gi|21283700|ref|NP_646788.1|	ABC transporter ATP-binding protein	Staphylococcus aureus subsp. aureus MW2	14	187:200:PDLLLLDEPTNHLD	185:198:PDLLLLDEPTNHLD
gi|15609614|ref|NP_216993.1|	Rv2477c	ABC transporter ATP-binding protein	558	gi|151222166|ref|YP_001332988.1|	ABC transporter ATP-binding protein	Staphylococcus aureus subsp. aureus str. Newman	14	187:200:PDLLLLDEPTNHLD	185:198:PDLLLLDEPTNHLD
gi|15609614|ref|NP_216993.1|	Rv2477c	ABC transporter ATP-binding protein	558	gi|57650719|ref|YP_186853.1|	ABC transporter ATP-binding protein	Staphylococcus aureus subsp. aureus COL	14	187:200:PDLLLLDEPTNHLD	185:198:PDLLLLDEPTNHLD
gi|15608604|ref|NP_215982.1|	Rv1466	hypothetical protein Rv1466	115	gi|38233875|ref|NP_939642.1|	hypothetical protein DIP1290	Corynebacterium diphtheriae NCTC 13129	14	101:114:ITEDGREQLRALGF	131:144:ITEDGREQLRALGF
gi|15608870|ref|NP_216248.1|	Rv1732c	hypothetical protein Rv1732c	182	gi|54297500|ref|YP_123869.1|	hypothetical protein lpp1545	Legionella pneumophila str. Paris	14	133:146:LVYRGQLDDSRPGN	134:147:LVYRGQLDDSRPGN
gi|15609868|ref|NP_217247.1|	Rv2731	hypothetical protein Rv2731	450	gi|38234026|ref|NP_939793.1|	hypothetical protein DIP1445	Corynebacterium diphtheriae NCTC 13129	14	236:249:FNRRRGSHFAELDR	218:231:FNRRRGSHFAELDR
gi|15607825|ref|NP_215199.1|	Rv0685	elongation factor Tu	396	gi|33594477|ref|NP_882121.1|	elongation factor Tu	Bordetella pertussis Tohama I	14	147:160:ELLELVEMEVRELL	147:160:ELLELVEMEVRELL
gi|15607825|ref|NP_215199.1|	Rv0685	elongation factor Tu	396	gi|33594477|ref|NP_882121.1|	elongation factor Tu	Bordetella pertussis Tohama I	14	332:345:YRPQFYFRTTDVTG	332:345:YRPQFYFRTTDVTG
gi|15607825|ref|NP_215199.1|	Rv0685	elongation factor Tu	396	gi|33591281|ref|NP_878925.1|	elongation factor Tu	Bordetella pertussis Tohama I	14	147:160:ELLELVEMEVRELL	147:160:ELLELVEMEVRELL
gi|15607825|ref|NP_215199.1|	Rv0685	elongation factor Tu	396	gi|33591281|ref|NP_878925.1|	elongation factor Tu	Bordetella pertussis Tohama I	14	332:345:YRPQFYFRTTDVTG	332:345:YRPQFYFRTTDVTG
gi|15607825|ref|NP_215199.1|	Rv0685	elongation factor Tu	396	gi|33599020|ref|NP_886580.1|	elongation factor Tu	Bordetella bronchiseptica RB50	14	147:160:ELLELVEMEVRELL	147:160:ELLELVEMEVRELL
gi|15607825|ref|NP_215199.1|	Rv0685	elongation factor Tu	396	gi|33599020|ref|NP_886580.1|	elongation factor Tu	Bordetella bronchiseptica RB50	14	332:345:YRPQFYFRTTDVTG	332:345:YRPQFYFRTTDVTG
gi|15607825|ref|NP_215199.1|	Rv0685	elongation factor Tu	396	gi|33599000|ref|NP_886560.1|	elongation factor Tu	Bordetella bronchiseptica RB50	14	147:160:ELLELVEMEVRELL	147:160:ELLELVEMEVRELL
gi|15607825|ref|NP_215199.1|	Rv0685	elongation factor Tu	396	gi|33599000|ref|NP_886560.1|	elongation factor Tu	Bordetella bronchiseptica RB50	14	332:345:YRPQFYFRTTDVTG	332:345:YRPQFYFRTTDVTG
gi|15607825|ref|NP_215199.1|	Rv0685	elongation factor Tu	396	gi|148827807|ref|YP_001292560.1|	elongation factor Tu	Haemophilus influenzae PittGG	14	330:343:YRPQFYFRTTDVTG	330:343:YRPQFYFRTTDVTG
gi|15607825|ref|NP_215199.1|	Rv0685	elongation factor Tu	396	gi|148826735|ref|YP_001291488.1|	elongation factor Tu	Haemophilus influenzae PittEE	14	330:343:YRPQFYFRTTDVTG	330:343:YRPQFYFRTTDVTG
gi|15607825|ref|NP_215199.1|	Rv0685	elongation factor Tu	396	gi|148825142|ref|YP_001289895.1|	elongation factor Tu	Haemophilus influenzae PittEE	14	330:343:YRPQFYFRTTDVTG	330:343:YRPQFYFRTTDVTG
gi|15607825|ref|NP_215199.1|	Rv0685	elongation factor Tu	396	gi|68249210|ref|YP_248322.1|	elongation factor Tu	Haemophilus influenzae 86-028NP	14	330:343:YRPQFYFRTTDVTG	330:343:YRPQFYFRTTDVTG
gi|15607825|ref|NP_215199.1|	Rv0685	elongation factor Tu	396	gi|148361055|ref|YP_001252262.1|	translation elongation factor Tu	Legionella pneumophila str. Corby	14	332:345:YRPQFYFRTTDVTG	332:345:YRPQFYFRTTDVTG
gi|15607825|ref|NP_215199.1|	Rv0685	elongation factor Tu	396	gi|148361066|ref|YP_001252273.1|	translation elongation factor Tu	Legionella pneumophila str. Corby	14	332:345:YRPQFYFRTTDVTG	332:345:YRPQFYFRTTDVTG
gi|15607825|ref|NP_215199.1|	Rv0685	elongation factor Tu	396	gi|54296363|ref|YP_122732.1|	elongation factor Tu	Legionella pneumophila str. Paris	14	332:345:YRPQFYFRTTDVTG	332:345:YRPQFYFRTTDVTG
gi|15607825|ref|NP_215199.1|	Rv0685	elongation factor Tu	396	gi|54296351|ref|YP_122720.1|	elongation factor Tu	Legionella pneumophila str. Paris	14	332:345:YRPQFYFRTTDVTG	332:345:YRPQFYFRTTDVTG
gi|15607825|ref|NP_215199.1|	Rv0685	elongation factor Tu	396	gi|54293319|ref|YP_125734.1|	elongation factor Tu	Legionella pneumophila str. Lens	14	332:345:YRPQFYFRTTDVTG	332:345:YRPQFYFRTTDVTG
gi|15607825|ref|NP_215199.1|	Rv0685	elongation factor Tu	396	gi|54293307|ref|YP_125722.1|	elongation factor Tu	Legionella pneumophila str. Lens	14	332:345:YRPQFYFRTTDVTG	332:345:YRPQFYFRTTDVTG
gi|15607825|ref|NP_215199.1|	Rv0685	elongation factor Tu	396	gi|68249179|ref|YP_248291.1|	elongation factor Tu	Haemophilus influenzae 86-028NP	14	330:343:YRPQFYFRTTDVTG	330:343:YRPQFYFRTTDVTG
gi|15610593|ref|NP_217974.1|	Rv3457c	DNA-directed RNA polymerase subunit alpha	347	gi|38233158|ref|NP_938925.1|	DNA-directed RNA polymerase subunit alpha	Corynebacterium diphtheriae NCTC 13129	14	180:193:ATRVEQRTDFDKLI	180:193:ATRVEQRTDFDKLI
gi|15608768|ref|NP_216146.1|	Rv1630	30S ribosomal protein S1	481	gi|38233738|ref|NP_939505.1|	30S ribosomal protein S1	Corynebacterium diphtheriae NCTC 13129	14	29:42:TIKYFNDGDIVEGT	27:40:TIKYFNDGDIVEGT
gi|15610026|ref|NP_217405.1|	Rv2889c	elongation factor Ts	271	gi|38234086|ref|NP_939853.1|	elongation factor Ts	Corynebacterium diphtheriae NCTC 13129	14	123:136:ELSAKIGEKLELRR	123:136:ELSAKIGEKLELRR
gi|15607840|ref|NP_215214.1|	Rv0700	30S ribosomal protein S10	101	gi|38233084|ref|NP_938851.1|	30S ribosomal protein S10	Corynebacterium diphtheriae NCTC 13129	14	36:49:VVGPVPLPTEKNVY	36:49:VVGPVPLPTEKNVY
gi|15609976|ref|NP_217355.1|	Rv2839c	translation initiation factor IF-2	900	gi|38234058|ref|NP_939825.1|	translation initiation factor IF-2	Corynebacterium diphtheriae NCTC 13129	14	309:322:TIRLARGASLSDFA	361:374:TIRLARGASLSDFA
gi|15609976|ref|NP_217355.1|	Rv2839c	translation initiation factor IF-2	900	gi|21282881|ref|NP_645969.1|	translation initiation factor IF-2	Staphylococcus aureus subsp. aureus MW2	14	478:491:ILVVAADDGVMPQT	295:308:ILVVAADDGVMPQT
gi|15609976|ref|NP_217355.1|	Rv2839c	translation initiation factor IF-2	900	gi|151221390|ref|YP_001332212.1|	translation initiation factor IF-2	Staphylococcus aureus subsp. aureus str. Newman	14	478:491:ILVVAADDGVMPQT	295:308:ILVVAADDGVMPQT
gi|15609976|ref|NP_217355.1|	Rv2839c	translation initiation factor IF-2	900	gi|88194979|ref|YP_499779.1|	translation initiation factor IF-2	Staphylococcus aureus subsp. aureus NCTC 8325	14	478:491:ILVVAADDGVMPQT	295:308:ILVVAADDGVMPQT
gi|15609976|ref|NP_217355.1|	Rv2839c	translation initiation factor IF-2	900	gi|57651839|ref|YP_186145.1|	translation initiation factor IF-2	Staphylococcus aureus subsp. aureus COL	14	478:491:ILVVAADDGVMPQT	295:308:ILVVAADDGVMPQT
gi|15609976|ref|NP_217355.1|	Rv2839c	translation initiation factor IF-2	900	gi|156979590|ref|YP_001441849.1|	translation initiation factor IF-2	Staphylococcus aureus subsp. aureus Mu3	14	478:491:ILVVAADDGVMPQT	295:308:ILVVAADDGVMPQT
gi|15609976|ref|NP_217355.1|	Rv2839c	translation initiation factor IF-2	900	gi|150393818|ref|YP_001316493.1|	translation initiation factor IF-2	Staphylococcus aureus subsp. aureus JH1	14	478:491:ILVVAADDGVMPQT	295:308:ILVVAADDGVMPQT
gi|15609976|ref|NP_217355.1|	Rv2839c	translation initiation factor IF-2	900	gi|148267759|ref|YP_001246702.1|	translation initiation factor IF-2	Staphylococcus aureus subsp. aureus JH9	14	478:491:ILVVAADDGVMPQT	295:308:ILVVAADDGVMPQT
gi|15609976|ref|NP_217355.1|	Rv2839c	translation initiation factor IF-2	900	gi|82750870|ref|YP_416611.1|	translation initiation factor IF-2	Staphylococcus aureus RF122	14	478:491:ILVVAADDGVMPQT	295:308:ILVVAADDGVMPQT
gi|15609976|ref|NP_217355.1|	Rv2839c	translation initiation factor IF-2	900	gi|15924259|ref|NP_371793.1|	translation initiation factor IF-2	Staphylococcus aureus subsp. aureus Mu50	14	478:491:ILVVAADDGVMPQT	295:308:ILVVAADDGVMPQT
gi|15609976|ref|NP_217355.1|	Rv2839c	translation initiation factor IF-2	900	gi|15926852|ref|NP_374385.1|	translation initiation factor IF-2	Staphylococcus aureus subsp. aureus N315	14	478:491:ILVVAADDGVMPQT	295:308:ILVVAADDGVMPQT
gi|15609976|ref|NP_217355.1|	Rv2839c	translation initiation factor IF-2	900	gi|33592375|ref|NP_880019.1|	translation initiation factor IF-2	Bordetella pertussis Tohama I	14	399:412:PVVTVMGHVDHGKT	540:553:PVVTVMGHVDHGKT
gi|15609976|ref|NP_217355.1|	Rv2839c	translation initiation factor IF-2	900	gi|33592375|ref|NP_880019.1|	translation initiation factor IF-2	Bordetella pertussis Tohama I	14	477:490:ILVVAADDGVMPQT	618:631:ILVVAADDGVMPQT
gi|15609976|ref|NP_217355.1|	Rv2839c	translation initiation factor IF-2	900	gi|33602222|ref|NP_889782.1|	translation initiation factor IF-2	Bordetella bronchiseptica RB50	14	399:412:PVVTVMGHVDHGKT	540:553:PVVTVMGHVDHGKT
gi|15609976|ref|NP_217355.1|	Rv2839c	translation initiation factor IF-2	900	gi|33602222|ref|NP_889782.1|	translation initiation factor IF-2	Bordetella bronchiseptica RB50	14	477:490:ILVVAADDGVMPQT	618:631:ILVVAADDGVMPQT
gi|15610027|ref|NP_217406.1|	Rv2890c	30S ribosomal protein S2	287	gi|156979577|ref|YP_001441836.1|	30S ribosomal protein S2	Staphylococcus aureus subsp. aureus Mu3	14	15:28:HFGHQTRRWNPKMK	15:28:HFGHQTRRWNPKMK
gi|15610027|ref|NP_217406.1|	Rv2890c	30S ribosomal protein S2	287	gi|156979577|ref|YP_001441836.1|	30S ribosomal protein S2	Staphylococcus aureus subsp. aureus Mu3	14	67:80:VLFVGTKKQAQESV	67:80:VLFVGTKKQAQESV
gi|15610027|ref|NP_217406.1|	Rv2890c	30S ribosomal protein S2	287	gi|151221378|ref|YP_001332200.1|	30S ribosomal protein S2	Staphylococcus aureus subsp. aureus str. Newman	14	15:28:HFGHQTRRWNPKMK	15:28:HFGHQTRRWNPKMK
gi|15610027|ref|NP_217406.1|	Rv2890c	30S ribosomal protein S2	287	gi|151221378|ref|YP_001332200.1|	30S ribosomal protein S2	Staphylococcus aureus subsp. aureus str. Newman	14	67:80:VLFVGTKKQAQESV	67:80:VLFVGTKKQAQESV
gi|15610027|ref|NP_217406.1|	Rv2890c	30S ribosomal protein S2	287	gi|82750857|ref|YP_416598.1|	30S ribosomal protein S2	Staphylococcus aureus RF122	14	15:28:HFGHQTRRWNPKMK	15:28:HFGHQTRRWNPKMK
gi|15610027|ref|NP_217406.1|	Rv2890c	30S ribosomal protein S2	287	gi|82750857|ref|YP_416598.1|	30S ribosomal protein S2	Staphylococcus aureus RF122	14	67:80:VLFVGTKKQAQESV	67:80:VLFVGTKKQAQESV
gi|15610027|ref|NP_217406.1|	Rv2890c	30S ribosomal protein S2	287	gi|21282868|ref|NP_645956.1|	30S ribosomal protein S2	Staphylococcus aureus subsp. aureus MW2	14	15:28:HFGHQTRRWNPKMK	15:28:HFGHQTRRWNPKMK
gi|15610027|ref|NP_217406.1|	Rv2890c	30S ribosomal protein S2	287	gi|21282868|ref|NP_645956.1|	30S ribosomal protein S2	Staphylococcus aureus subsp. aureus MW2	14	67:80:VLFVGTKKQAQESV	67:80:VLFVGTKKQAQESV
gi|15610027|ref|NP_217406.1|	Rv2890c	30S ribosomal protein S2	287	gi|15924246|ref|NP_371780.1|	30S ribosomal protein S2	Staphylococcus aureus subsp. aureus Mu50	14	15:28:HFGHQTRRWNPKMK	15:28:HFGHQTRRWNPKMK
gi|15610027|ref|NP_217406.1|	Rv2890c	30S ribosomal protein S2	287	gi|15924246|ref|NP_371780.1|	30S ribosomal protein S2	Staphylococcus aureus subsp. aureus Mu50	14	67:80:VLFVGTKKQAQESV	67:80:VLFVGTKKQAQESV
gi|15610027|ref|NP_217406.1|	Rv2890c	30S ribosomal protein S2	287	gi|15926839|ref|NP_374372.1|	30S ribosomal protein S2	Staphylococcus aureus subsp. aureus N315	14	15:28:HFGHQTRRWNPKMK	15:28:HFGHQTRRWNPKMK
gi|15610027|ref|NP_217406.1|	Rv2890c	30S ribosomal protein S2	287	gi|15926839|ref|NP_374372.1|	30S ribosomal protein S2	Staphylococcus aureus subsp. aureus N315	14	67:80:VLFVGTKKQAQESV	67:80:VLFVGTKKQAQESV
gi|15610027|ref|NP_217406.1|	Rv2890c	30S ribosomal protein S2	287	gi|150393804|ref|YP_001316479.1|	30S ribosomal protein S2	Staphylococcus aureus subsp. aureus JH1	14	15:28:HFGHQTRRWNPKMK	15:28:HFGHQTRRWNPKMK
gi|15610027|ref|NP_217406.1|	Rv2890c	30S ribosomal protein S2	287	gi|150393804|ref|YP_001316479.1|	30S ribosomal protein S2	Staphylococcus aureus subsp. aureus JH1	14	67:80:VLFVGTKKQAQESV	67:80:VLFVGTKKQAQESV
gi|15610027|ref|NP_217406.1|	Rv2890c	30S ribosomal protein S2	287	gi|148267746|ref|YP_001246689.1|	30S ribosomal protein S2	Staphylococcus aureus subsp. aureus JH9	14	15:28:HFGHQTRRWNPKMK	15:28:HFGHQTRRWNPKMK
gi|15610027|ref|NP_217406.1|	Rv2890c	30S ribosomal protein S2	287	gi|148267746|ref|YP_001246689.1|	30S ribosomal protein S2	Staphylococcus aureus subsp. aureus JH9	14	67:80:VLFVGTKKQAQESV	67:80:VLFVGTKKQAQESV
gi|15610027|ref|NP_217406.1|	Rv2890c	30S ribosomal protein S2	287	gi|57651825|ref|YP_186131.1|	30S ribosomal protein S2	Staphylococcus aureus subsp. aureus COL	14	15:28:HFGHQTRRWNPKMK	15:28:HFGHQTRRWNPKMK
gi|15610027|ref|NP_217406.1|	Rv2890c	30S ribosomal protein S2	287	gi|57651825|ref|YP_186131.1|	30S ribosomal protein S2	Staphylococcus aureus subsp. aureus COL	14	67:80:VLFVGTKKQAQESV	67:80:VLFVGTKKQAQESV
gi|15610027|ref|NP_217406.1|	Rv2890c	30S ribosomal protein S2	287	gi|88194965|ref|YP_499765.1|	30S ribosomal protein S2	Staphylococcus aureus subsp. aureus NCTC 8325	14	67:80:VLFVGTKKQAQESV	55:68:VLFVGTKKQAQESV
gi|15610027|ref|NP_217406.1|	Rv2890c	30S ribosomal protein S2	287	gi|33242054|ref|NP_876995.1|	30S ribosomal protein S2	Chlamydophila pneumoniae TW-183	14	15:28:HFGHQTRRWNPKMK	19:32:HFGHQTRRWNPKMK
gi|15610027|ref|NP_217406.1|	Rv2890c	30S ribosomal protein S2	287	gi|15836228|ref|NP_300752.1|	30S ribosomal protein S2	Chlamydophila pneumoniae J138	14	15:28:HFGHQTRRWNPKMK	19:32:HFGHQTRRWNPKMK
gi|15610027|ref|NP_217406.1|	Rv2890c	30S ribosomal protein S2	287	gi|16752344|ref|NP_444602.1|	30S ribosomal protein S2	Chlamydophila pneumoniae AR39	14	15:28:HFGHQTRRWNPKMK	19:32:HFGHQTRRWNPKMK
gi|15610027|ref|NP_217406.1|	Rv2890c	30S ribosomal protein S2	287	gi|15618606|ref|NP_224892.1|	30S ribosomal protein S2	Chlamydophila pneumoniae CWL029	14	15:28:HFGHQTRRWNPKMK	19:32:HFGHQTRRWNPKMK
gi|15607808|ref|NP_215182.1|	Rv0668	DNA-directed RNA polymerase subunit beta'	1316	gi|38233061|ref|NP_938828.1|	DNA-directed RNA polymerase subunit beta'	Corynebacterium diphtheriae NCTC 13129	14	728:741:KDAGFYWATRSGVT	728:741:KDAGFYWATRSGVT
gi|15607808|ref|NP_215182.1|	Rv0668	DNA-directed RNA polymerase subunit beta'	1316	gi|88194305|ref|YP_499097.1|	DNA-directed RNA polymerase subunit beta'	Staphylococcus aureus subsp. aureus NCTC 8325	14	876:889:SSFREGLTVLEYFI	781:794:SSFREGLTVLEYFI
gi|15607808|ref|NP_215182.1|	Rv0668	DNA-directed RNA polymerase subunit beta'	1316	gi|88194305|ref|YP_499097.1|	DNA-directed RNA polymerase subunit beta'	Staphylococcus aureus subsp. aureus NCTC 8325	14	905:918:TADSGYLTRRLVDV	810:823:TADSGYLTRRLVDV
gi|15607808|ref|NP_215182.1|	Rv0668	DNA-directed RNA polymerase subunit beta'	1316	gi|156978872|ref|YP_001441131.1|	DNA-directed RNA polymerase subunit beta'	Staphylococcus aureus subsp. aureus Mu3	14	876:889:SSFREGLTVLEYFI	790:803:SSFREGLTVLEYFI
gi|15607808|ref|NP_215182.1|	Rv0668	DNA-directed RNA polymerase subunit beta'	1316	gi|156978872|ref|YP_001441131.1|	DNA-directed RNA polymerase subunit beta'	Staphylococcus aureus subsp. aureus Mu3	14	905:918:TADSGYLTRRLVDV	819:832:TADSGYLTRRLVDV
gi|15607808|ref|NP_215182.1|	Rv0668	DNA-directed RNA polymerase subunit beta'	1316	gi|151220717|ref|YP_001331539.1|	DNA-directed RNA polymerase subunit beta'	Staphylococcus aureus subsp. aureus str. Newman	14	876:889:SSFREGLTVLEYFI	790:803:SSFREGLTVLEYFI
gi|15607808|ref|NP_215182.1|	Rv0668	DNA-directed RNA polymerase subunit beta'	1316	gi|151220717|ref|YP_001331539.1|	DNA-directed RNA polymerase subunit beta'	Staphylococcus aureus subsp. aureus str. Newman	14	905:918:TADSGYLTRRLVDV	819:832:TADSGYLTRRLVDV
gi|15607808|ref|NP_215182.1|	Rv0668	DNA-directed RNA polymerase subunit beta'	1316	gi|150393050|ref|YP_001315725.1|	DNA-directed RNA polymerase subunit beta'	Staphylococcus aureus subsp. aureus JH1	14	876:889:SSFREGLTVLEYFI	790:803:SSFREGLTVLEYFI
gi|15607808|ref|NP_215182.1|	Rv0668	DNA-directed RNA polymerase subunit beta'	1316	gi|150393050|ref|YP_001315725.1|	DNA-directed RNA polymerase subunit beta'	Staphylococcus aureus subsp. aureus JH1	14	905:918:TADSGYLTRRLVDV	819:832:TADSGYLTRRLVDV
gi|15607808|ref|NP_215182.1|	Rv0668	DNA-directed RNA polymerase subunit beta'	1316	gi|148267003|ref|YP_001245946.1|	DNA-directed RNA polymerase subunit beta'	Staphylococcus aureus subsp. aureus JH9	14	876:889:SSFREGLTVLEYFI	790:803:SSFREGLTVLEYFI
gi|15607808|ref|NP_215182.1|	Rv0668	DNA-directed RNA polymerase subunit beta'	1316	gi|148267003|ref|YP_001245946.1|	DNA-directed RNA polymerase subunit beta'	Staphylococcus aureus subsp. aureus JH9	14	905:918:TADSGYLTRRLVDV	819:832:TADSGYLTRRLVDV
gi|15607808|ref|NP_215182.1|	Rv0668	DNA-directed RNA polymerase subunit beta'	1316	gi|21282227|ref|NP_645315.1|	DNA-directed RNA polymerase subunit beta'	Staphylococcus aureus subsp. aureus MW2	14	876:889:SSFREGLTVLEYFI	790:803:SSFREGLTVLEYFI
gi|15607808|ref|NP_215182.1|	Rv0668	DNA-directed RNA polymerase subunit beta'	1316	gi|21282227|ref|NP_645315.1|	DNA-directed RNA polymerase subunit beta'	Staphylococcus aureus subsp. aureus MW2	14	905:918:TADSGYLTRRLVDV	819:832:TADSGYLTRRLVDV
gi|15607808|ref|NP_215182.1|	Rv0668	DNA-directed RNA polymerase subunit beta'	1316	gi|57651419|ref|YP_185475.1|	DNA-directed RNA polymerase subunit beta'	Staphylococcus aureus subsp. aureus COL	14	876:889:SSFREGLTVLEYFI	790:803:SSFREGLTVLEYFI
gi|15607808|ref|NP_215182.1|	Rv0668	DNA-directed RNA polymerase subunit beta'	1316	gi|57651419|ref|YP_185475.1|	DNA-directed RNA polymerase subunit beta'	Staphylococcus aureus subsp. aureus COL	14	905:918:TADSGYLTRRLVDV	819:832:TADSGYLTRRLVDV
gi|15607808|ref|NP_215182.1|	Rv0668	DNA-directed RNA polymerase subunit beta'	1316	gi|15923533|ref|NP_371067.1|	DNA-directed RNA polymerase subunit beta'	Staphylococcus aureus subsp. aureus Mu50	14	876:889:SSFREGLTVLEYFI	790:803:SSFREGLTVLEYFI
gi|15607808|ref|NP_215182.1|	Rv0668	DNA-directed RNA polymerase subunit beta'	1316	gi|15923533|ref|NP_371067.1|	DNA-directed RNA polymerase subunit beta'	Staphylococcus aureus subsp. aureus Mu50	14	905:918:TADSGYLTRRLVDV	819:832:TADSGYLTRRLVDV
gi|15607808|ref|NP_215182.1|	Rv0668	DNA-directed RNA polymerase subunit beta'	1316	gi|15926221|ref|NP_373754.1|	DNA-directed RNA polymerase subunit beta'	Staphylococcus aureus subsp. aureus N315	14	876:889:SSFREGLTVLEYFI	790:803:SSFREGLTVLEYFI
gi|15607808|ref|NP_215182.1|	Rv0668	DNA-directed RNA polymerase subunit beta'	1316	gi|15926221|ref|NP_373754.1|	DNA-directed RNA polymerase subunit beta'	Staphylococcus aureus subsp. aureus N315	14	905:918:TADSGYLTRRLVDV	819:832:TADSGYLTRRLVDV
gi|15607808|ref|NP_215182.1|	Rv0668	DNA-directed RNA polymerase subunit beta'	1316	gi|82750251|ref|YP_415992.1|	DNA-directed RNA polymerase subunit beta'	Staphylococcus aureus RF122	14	876:889:SSFREGLTVLEYFI	790:803:SSFREGLTVLEYFI
gi|15607808|ref|NP_215182.1|	Rv0668	DNA-directed RNA polymerase subunit beta'	1316	gi|82750251|ref|YP_415992.1|	DNA-directed RNA polymerase subunit beta'	Staphylococcus aureus RF122	14	905:918:TADSGYLTRRLVDV	819:832:TADSGYLTRRLVDV
gi|15607808|ref|NP_215182.1|	Rv0668	DNA-directed RNA polymerase subunit beta'	1316	gi|54296359|ref|YP_122728.1|	DNA-directed RNA polymerase subunit beta'	Legionella pneumophila str. Paris	14	85:98:AKVRRERMGHIELA	95:108:AKVRRERMGHIELA
gi|15607808|ref|NP_215182.1|	Rv0668	DNA-directed RNA polymerase subunit beta'	1316	gi|54293315|ref|YP_125730.1|	DNA-directed RNA polymerase subunit beta'	Legionella pneumophila str. Lens	14	85:98:AKVRRERMGHIELA	95:108:AKVRRERMGHIELA
gi|15607808|ref|NP_215182.1|	Rv0668	DNA-directed RNA polymerase subunit beta'	1316	gi|148361059|ref|YP_001252266.1|	hypothetical protein LPC_3020	Legionella pneumophila str. Corby	14	85:98:AKVRRERMGHIELA	101:114:AKVRRERMGHIELA
gi|15607808|ref|NP_215182.1|	Rv0668	DNA-directed RNA polymerase subunit beta'	1316	gi|68249111|ref|YP_248223.1|	DNA-directed RNA polymerase subunit beta'	Haemophilus influenzae 86-028NP	14	532:545:AFNADFDGDQMAVH	458:471:AFNADFDGDQMAVH
gi|15607808|ref|NP_215182.1|	Rv0668	DNA-directed RNA polymerase subunit beta'	1316	gi|148825210|ref|YP_001289963.1|	DNA-directed RNA polymerase subunit beta'	Haemophilus influenzae PittEE	14	532:545:AFNADFDGDQMAVH	458:471:AFNADFDGDQMAVH
gi|15607808|ref|NP_215182.1|	Rv0668	DNA-directed RNA polymerase subunit beta'	1316	gi|33591289|ref|NP_878933.1|	DNA-directed RNA polymerase subunit beta'	Bordetella pertussis Tohama I	14	532:545:AFNADFDGDQMAVH	457:470:AFNADFDGDQMAVH
gi|15607808|ref|NP_215182.1|	Rv0668	DNA-directed RNA polymerase subunit beta'	1316	gi|33591289|ref|NP_878933.1|	DNA-directed RNA polymerase subunit beta'	Bordetella pertussis Tohama I	14	85:98:AKVRRERMGHIELA	95:108:AKVRRERMGHIELA
gi|15607808|ref|NP_215182.1|	Rv0668	DNA-directed RNA polymerase subunit beta'	1316	gi|33599008|ref|NP_886568.1|	DNA-directed RNA polymerase subunit beta'	Bordetella bronchiseptica RB50	14	532:545:AFNADFDGDQMAVH	457:470:AFNADFDGDQMAVH
gi|15607808|ref|NP_215182.1|	Rv0668	DNA-directed RNA polymerase subunit beta'	1316	gi|33599008|ref|NP_886568.1|	DNA-directed RNA polymerase subunit beta'	Bordetella bronchiseptica RB50	14	85:98:AKVRRERMGHIELA	95:108:AKVRRERMGHIELA
gi|15607808|ref|NP_215182.1|	Rv0668	DNA-directed RNA polymerase subunit beta'	1316	gi|148827705|ref|YP_001292458.1|	DNA-directed RNA polymerase subunit beta'	Haemophilus influenzae PittGG	14	532:545:AFNADFDGDQMAVH	458:471:AFNADFDGDQMAVH
gi|15607808|ref|NP_215182.1|	Rv0668	DNA-directed RNA polymerase subunit beta'	1316	gi|16752963|ref|NP_445235.1|	DNA-directed RNA polymerase subunit beta'	Chlamydophila pneumoniae AR39	14	533:546:AFNADFDGDQMAVH	464:477:AFNADFDGDQMAVH
gi|15607808|ref|NP_215182.1|	Rv0668	DNA-directed RNA polymerase subunit beta'	1316	gi|16752963|ref|NP_445235.1|	DNA-directed RNA polymerase subunit beta'	Chlamydophila pneumoniae AR39	14	893:906:TADSGYLTRRLVDV	824:837:TADSGYLTRRLVDV
gi|15607808|ref|NP_215182.1|	Rv0668	DNA-directed RNA polymerase subunit beta'	1316	gi|33241417|ref|NP_876358.1|	DNA-directed RNA polymerase subunit beta'	Chlamydophila pneumoniae TW-183	14	533:546:AFNADFDGDQMAVH	460:473:AFNADFDGDQMAVH
gi|15607808|ref|NP_215182.1|	Rv0668	DNA-directed RNA polymerase subunit beta'	1316	gi|33241417|ref|NP_876358.1|	DNA-directed RNA polymerase subunit beta'	Chlamydophila pneumoniae TW-183	14	893:906:TADSGYLTRRLVDV	820:833:TADSGYLTRRLVDV
gi|15607808|ref|NP_215182.1|	Rv0668	DNA-directed RNA polymerase subunit beta'	1316	gi|15835617|ref|NP_300141.1|	DNA-directed RNA polymerase subunit beta'	Chlamydophila pneumoniae J138	14	533:546:AFNADFDGDQMAVH	460:473:AFNADFDGDQMAVH
gi|15607808|ref|NP_215182.1|	Rv0668	DNA-directed RNA polymerase subunit beta'	1316	gi|15835617|ref|NP_300141.1|	DNA-directed RNA polymerase subunit beta'	Chlamydophila pneumoniae J138	14	893:906:TADSGYLTRRLVDV	820:833:TADSGYLTRRLVDV
gi|15607808|ref|NP_215182.1|	Rv0668	DNA-directed RNA polymerase subunit beta'	1316	gi|15618006|ref|NP_224290.1|	DNA-directed RNA polymerase subunit beta'	Chlamydophila pneumoniae CWL029	14	533:546:AFNADFDGDQMAVH	460:473:AFNADFDGDQMAVH
gi|15607808|ref|NP_215182.1|	Rv0668	DNA-directed RNA polymerase subunit beta'	1316	gi|15618006|ref|NP_224290.1|	DNA-directed RNA polymerase subunit beta'	Chlamydophila pneumoniae CWL029	14	893:906:TADSGYLTRRLVDV	820:833:TADSGYLTRRLVDV
gi|15610242|ref|NP_217621.1|	Rv3105c	peptide chain release factor 2	378	gi|38233352|ref|NP_939119.1|	peptide chain release factor 2	Corynebacterium diphtheriae NCTC 13129	14	295:308:AMRVLQAKLLERKR	288:301:AMRVLQAKLLERKR
gi|15607195|ref|NP_214567.1|	Rv0053	30S ribosomal protein S6	96	gi|161598671|ref|NP_940593.2|	30S ribosomal protein S6	Corynebacterium diphtheriae NCTC 13129	14	37:50:VEKVDIWGKRRLAY	37:50:VEKVDIWGKRRLAY
gi|15607807|ref|NP_215181.1|	Rv0667	DNA-directed RNA polymerase subunit beta	1172	gi|38233060|ref|NP_938827.1|	DNA-directed RNA polymerase subunit beta	Corynebacterium diphtheriae NCTC 13129	14	720:733:MPWEGHNYEDAIIL	724:737:MPWEGHNYEDAIIL
gi|15607807|ref|NP_215181.1|	Rv0667	DNA-directed RNA polymerase subunit beta	1172	gi|38233060|ref|NP_938827.1|	DNA-directed RNA polymerase subunit beta	Corynebacterium diphtheriae NCTC 13129	14	877:890:DGDKLAGRHGNKGV	881:894:DGDKLAGRHGNKGV
gi|15607807|ref|NP_215181.1|	Rv0667	DNA-directed RNA polymerase subunit beta	1172	gi|38233060|ref|NP_938827.1|	DNA-directed RNA polymerase subunit beta	Corynebacterium diphtheriae NCTC 13129	14	1007:1020:LFDGRSGEPFPYPV	1011:1024:LFDGRSGEPFPYPV
gi|15607807|ref|NP_215181.1|	Rv0667	DNA-directed RNA polymerase subunit beta	1172	gi|16753076|ref|NP_445236.1|	DNA-directed RNA polymerase subunit beta	Chlamydophila pneumoniae AR39	14	481:494:CPIETPEGPNIGLI	524:537:CPIETPEGPNIGLI
gi|15607807|ref|NP_215181.1|	Rv0667	DNA-directed RNA polymerase subunit beta	1172	gi|16753076|ref|NP_445236.1|	DNA-directed RNA polymerase subunit beta	Chlamydophila pneumoniae AR39	14	815:828:PEERLLRAIFGEKA	858:871:PEERLLRAIFGEKA
gi|15607807|ref|NP_215181.1|	Rv0667	DNA-directed RNA polymerase subunit beta	1172	gi|33241416|ref|NP_876357.1|	DNA-directed RNA polymerase subunit beta	Chlamydophila pneumoniae TW-183	14	481:494:CPIETPEGPNIGLI	514:527:CPIETPEGPNIGLI
gi|15607807|ref|NP_215181.1|	Rv0667	DNA-directed RNA polymerase subunit beta	1172	gi|33241416|ref|NP_876357.1|	DNA-directed RNA polymerase subunit beta	Chlamydophila pneumoniae TW-183	14	815:828:PEERLLRAIFGEKA	848:861:PEERLLRAIFGEKA
gi|15607807|ref|NP_215181.1|	Rv0667	DNA-directed RNA polymerase subunit beta	1172	gi|15618005|ref|NP_224289.1|	DNA-directed RNA polymerase subunit beta	Chlamydophila pneumoniae CWL029	14	481:494:CPIETPEGPNIGLI	514:527:CPIETPEGPNIGLI
gi|15607807|ref|NP_215181.1|	Rv0667	DNA-directed RNA polymerase subunit beta	1172	gi|15618005|ref|NP_224289.1|	DNA-directed RNA polymerase subunit beta	Chlamydophila pneumoniae CWL029	14	815:828:PEERLLRAIFGEKA	848:861:PEERLLRAIFGEKA
gi|15607807|ref|NP_215181.1|	Rv0667	DNA-directed RNA polymerase subunit beta	1172	gi|15835616|ref|NP_300140.1|	DNA-directed RNA polymerase subunit beta	Chlamydophila pneumoniae J138	14	481:494:CPIETPEGPNIGLI	514:527:CPIETPEGPNIGLI
gi|15607807|ref|NP_215181.1|	Rv0667	DNA-directed RNA polymerase subunit beta	1172	gi|15835616|ref|NP_300140.1|	DNA-directed RNA polymerase subunit beta	Chlamydophila pneumoniae J138	14	815:828:PEERLLRAIFGEKA	848:861:PEERLLRAIFGEKA
gi|15607807|ref|NP_215181.1|	Rv0667	DNA-directed RNA polymerase subunit beta	1172	gi|54293314|ref|YP_125729.1|	DNA-directed RNA polymerase subunit beta	Legionella pneumophila str. Lens	14	478:491:CPIETPEGPNIGLI	588:601:CPIETPEGPNIGLI
gi|15607807|ref|NP_215181.1|	Rv0667	DNA-directed RNA polymerase subunit beta	1172	gi|54293314|ref|YP_125729.1|	DNA-directed RNA polymerase subunit beta	Legionella pneumophila str. Lens	14	800:813:GDILVGKVTPKGET	910:923:GDILVGKVTPKGET
gi|15607807|ref|NP_215181.1|	Rv0667	DNA-directed RNA polymerase subunit beta	1172	gi|148361060|ref|YP_001252267.1|	DNA-directed RNA polymerase subunit beta	Legionella pneumophila str. Corby	14	478:491:CPIETPEGPNIGLI	588:601:CPIETPEGPNIGLI
gi|15607807|ref|NP_215181.1|	Rv0667	DNA-directed RNA polymerase subunit beta	1172	gi|148361060|ref|YP_001252267.1|	DNA-directed RNA polymerase subunit beta	Legionella pneumophila str. Corby	14	800:813:GDILVGKVTPKGET	910:923:GDILVGKVTPKGET
gi|15607807|ref|NP_215181.1|	Rv0667	DNA-directed RNA polymerase subunit beta	1172	gi|54296358|ref|YP_122727.1|	DNA-directed RNA polymerase subunit beta	Legionella pneumophila str. Paris	14	478:491:CPIETPEGPNIGLI	588:601:CPIETPEGPNIGLI
gi|15607807|ref|NP_215181.1|	Rv0667	DNA-directed RNA polymerase subunit beta	1172	gi|54296358|ref|YP_122727.1|	DNA-directed RNA polymerase subunit beta	Legionella pneumophila str. Paris	14	800:813:GDILVGKVTPKGET	910:923:GDILVGKVTPKGET
gi|15607807|ref|NP_215181.1|	Rv0667	DNA-directed RNA polymerase subunit beta	1172	gi|148825209|ref|YP_001289962.1|	DNA-directed RNA polymerase subunit beta	Haemophilus influenzae PittEE	14	428:441:SQLSQFMDQNNPLS	523:536:SQLSQFMDQNNPLS
gi|15607807|ref|NP_215181.1|	Rv0667	DNA-directed RNA polymerase subunit beta	1172	gi|148825209|ref|YP_001289962.1|	DNA-directed RNA polymerase subunit beta	Haemophilus influenzae PittEE	14	478:491:CPIETPEGPNIGLI	573:586:CPIETPEGPNIGLI
gi|15607807|ref|NP_215181.1|	Rv0667	DNA-directed RNA polymerase subunit beta	1172	gi|148825209|ref|YP_001289962.1|	DNA-directed RNA polymerase subunit beta	Haemophilus influenzae PittEE	14	801:814:GDILVGKVTPKGET	896:909:GDILVGKVTPKGET
gi|15607807|ref|NP_215181.1|	Rv0667	DNA-directed RNA polymerase subunit beta	1172	gi|68249112|ref|YP_248224.1|	DNA-directed RNA polymerase subunit beta	Haemophilus influenzae 86-028NP	14	428:441:SQLSQFMDQNNPLS	523:536:SQLSQFMDQNNPLS
gi|15607807|ref|NP_215181.1|	Rv0667	DNA-directed RNA polymerase subunit beta	1172	gi|68249112|ref|YP_248224.1|	DNA-directed RNA polymerase subunit beta	Haemophilus influenzae 86-028NP	14	478:491:CPIETPEGPNIGLI	573:586:CPIETPEGPNIGLI
gi|15607807|ref|NP_215181.1|	Rv0667	DNA-directed RNA polymerase subunit beta	1172	gi|68249112|ref|YP_248224.1|	DNA-directed RNA polymerase subunit beta	Haemophilus influenzae 86-028NP	14	801:814:GDILVGKVTPKGET	896:909:GDILVGKVTPKGET
gi|15607807|ref|NP_215181.1|	Rv0667	DNA-directed RNA polymerase subunit beta	1172	gi|148827706|ref|YP_001292459.1|	DNA-directed RNA polymerase subunit beta	Haemophilus influenzae PittGG	14	428:441:SQLSQFMDQNNPLS	492:505:SQLSQFMDQNNPLS
gi|15607807|ref|NP_215181.1|	Rv0667	DNA-directed RNA polymerase subunit beta	1172	gi|148827706|ref|YP_001292459.1|	DNA-directed RNA polymerase subunit beta	Haemophilus influenzae PittGG	14	478:491:CPIETPEGPNIGLI	542:555:CPIETPEGPNIGLI
gi|15607807|ref|NP_215181.1|	Rv0667	DNA-directed RNA polymerase subunit beta	1172	gi|148827706|ref|YP_001292459.1|	DNA-directed RNA polymerase subunit beta	Haemophilus influenzae PittGG	14	801:814:GDILVGKVTPKGET	865:878:GDILVGKVTPKGET
gi|15607807|ref|NP_215181.1|	Rv0667	DNA-directed RNA polymerase subunit beta	1172	gi|33591288|ref|NP_878932.1|	DNA-directed RNA polymerase subunit beta	Bordetella pertussis Tohama I	14	479:492:CPIETPEGPNIGLI	579:592:CPIETPEGPNIGLI
gi|15607807|ref|NP_215181.1|	Rv0667	DNA-directed RNA polymerase subunit beta	1172	gi|33599007|ref|NP_886567.1|	DNA-directed RNA polymerase subunit beta	Bordetella bronchiseptica RB50	14	479:492:CPIETPEGPNIGLI	587:600:CPIETPEGPNIGLI
gi|15610596|ref|NP_217977.1|	Rv3460c	30S ribosomal protein S13	124	gi|148361033|ref|YP_001252240.1|	30S ribosomal protein S13	Legionella pneumophila str. Corby	14	99:112:RGQRTKTNARTRKG	99:112:RGQRTKTNARTRKG
gi|15610596|ref|NP_217977.1|	Rv3460c	30S ribosomal protein S13	124	gi|54293343|ref|YP_125758.1|	30S ribosomal protein S13	Legionella pneumophila str. Lens	14	99:112:RGQRTKTNARTRKG	99:112:RGQRTKTNARTRKG
gi|15610596|ref|NP_217977.1|	Rv3460c	30S ribosomal protein S13	124	gi|54296387|ref|YP_122756.1|	30S ribosomal protein S13	Legionella pneumophila str. Paris	14	99:112:RGQRTKTNARTRKG	99:112:RGQRTKTNARTRKG
gi|15607859|ref|NP_215233.1|	Rv0719	50S ribosomal protein L6	179	gi|38233134|ref|NP_938901.1|	50S ribosomal protein L6	Corynebacterium diphtheriae NCTC 13129	14	134:147:VSGIDKQKVGQIAA	134:147:VSGIDKQKVGQIAA
gi|57116768|ref|YP_177746.1|	Rv0684	elongation factor G	701	gi|38233081|ref|NP_938848.1|	elongation factor G	Corynebacterium diphtheriae NCTC 13129	14	451:464:GQTVIGGMGELHLD	468:481:GQTVIGGMGELHLD
gi|57116768|ref|YP_177746.1|	Rv0684	elongation factor G	701	gi|15836081|ref|NP_300605.1|	elongation factor G	Chlamydophila pneumoniae J138	14	476:489:REFKVEANVGKPQV	474:487:REFKVEANVGKPQV
gi|57116768|ref|YP_177746.1|	Rv0684	elongation factor G	701	gi|33241902|ref|NP_876843.1|	elongation factor G	Chlamydophila pneumoniae TW-183	14	476:489:REFKVEANVGKPQV	474:487:REFKVEANVGKPQV
gi|57116768|ref|YP_177746.1|	Rv0684	elongation factor G	701	gi|16752491|ref|NP_444753.1|	elongation factor G	Chlamydophila pneumoniae AR39	14	476:489:REFKVEANVGKPQV	474:487:REFKVEANVGKPQV
gi|57116768|ref|YP_177746.1|	Rv0684	elongation factor G	701	gi|15618461|ref|NP_224746.1|	elongation factor G	Chlamydophila pneumoniae CWL029	14	476:489:REFKVEANVGKPQV	474:487:REFKVEANVGKPQV
gi|15610384|ref|NP_217765.1|	Rv3248c	S-adenosyl-L-homocysteine hydrolase	495	gi|38233299|ref|NP_939066.1|	S-adenosyl-L-homocysteine hydrolase	Corynebacterium diphtheriae NCTC 13129	14	358:371:LGNIGHFDNEIDMA	343:356:LGNIGHFDNEIDMA
gi|15608163|ref|NP_215539.1|	Rv1023	phosphopyruvate hydratase	429	gi|38233513|ref|NP_939280.1|	phosphopyruvate hydratase	Corynebacterium diphtheriae NCTC 13129	14	9:22:AREILDSRGNPTVE	9:22:AREILDSRGNPTVE
gi|15608163|ref|NP_215539.1|	Rv1023	phosphopyruvate hydratase	429	gi|38233513|ref|NP_939280.1|	phosphopyruvate hydratase	Corynebacterium diphtheriae NCTC 13129	14	196:209:GLSTGLGDEGGFAP	196:209:GLSTGLGDEGGFAP
gi|15609357|ref|NP_216736.1|	Rv2220	glutamine synthetase	478	gi|82750909|ref|YP_416650.1|	glutamine synthetase	Staphylococcus aureus RF122	14	326:339:VNSYKRLVPGYEAP	328:341:VNSYKRLVPGYEAP
gi|15609357|ref|NP_216736.1|	Rv2220	glutamine synthetase	478	gi|21282921|ref|NP_646009.1|	glutamine-ammonia ligase	Staphylococcus aureus subsp. aureus MW2	14	326:339:VNSYKRLVPGYEAP	328:341:VNSYKRLVPGYEAP
gi|15609357|ref|NP_216736.1|	Rv2220	glutamine synthetase	478	gi|57650300|ref|YP_186184.1|	glutamine synthetase	Staphylococcus aureus subsp. aureus COL	14	326:339:VNSYKRLVPGYEAP	328:341:VNSYKRLVPGYEAP
gi|15609357|ref|NP_216736.1|	Rv2220	glutamine synthetase	478	gi|151221429|ref|YP_001332251.1|	glutamine synthetase	Staphylococcus aureus subsp. aureus str. Newman	14	326:339:VNSYKRLVPGYEAP	333:346:VNSYKRLVPGYEAP
gi|15609357|ref|NP_216736.1|	Rv2220	glutamine synthetase	478	gi|156979630|ref|YP_001441889.1|	glutamine-ammonia ligase	Staphylococcus aureus subsp. aureus Mu3	14	326:339:VNSYKRLVPGYEAP	328:341:VNSYKRLVPGYEAP
gi|15609357|ref|NP_216736.1|	Rv2220	glutamine synthetase	478	gi|15924300|ref|NP_371834.1|	glutamine-ammonia ligase	Staphylococcus aureus subsp. aureus Mu50	14	326:339:VNSYKRLVPGYEAP	328:341:VNSYKRLVPGYEAP
gi|15609357|ref|NP_216736.1|	Rv2220	glutamine synthetase	478	gi|15926892|ref|NP_374425.1|	glutamine-ammonia ligase	Staphylococcus aureus subsp. aureus N315	14	326:339:VNSYKRLVPGYEAP	328:341:VNSYKRLVPGYEAP
gi|15611050|ref|NP_218431.1|	Rv3914	thioredoxin	116	gi|156979467|ref|YP_001441726.1|	thioredoxin	Staphylococcus aureus subsp. aureus Mu3	14	29:42:LVDFWATWCGPCKM	23:36:LVDFWATWCGPCKM
gi|15611050|ref|NP_218431.1|	Rv3914	thioredoxin	116	gi|151221269|ref|YP_001332091.1|	thioredoxin	Staphylococcus aureus subsp. aureus str. Newman	14	29:42:LVDFWATWCGPCKM	23:36:LVDFWATWCGPCKM
gi|15611050|ref|NP_218431.1|	Rv3914	thioredoxin	116	gi|150393692|ref|YP_001316367.1|	thioredoxin	Staphylococcus aureus subsp. aureus JH1	14	29:42:LVDFWATWCGPCKM	23:36:LVDFWATWCGPCKM
gi|15611050|ref|NP_218431.1|	Rv3914	thioredoxin	116	gi|148267637|ref|YP_001246580.1|	thioredoxin	Staphylococcus aureus subsp. aureus JH9	14	29:42:LVDFWATWCGPCKM	23:36:LVDFWATWCGPCKM
gi|15611050|ref|NP_218431.1|	Rv3914	thioredoxin	116	gi|88194846|ref|YP_499644.1|	thioredoxin	Staphylococcus aureus subsp. aureus NCTC 8325	14	29:42:LVDFWATWCGPCKM	23:36:LVDFWATWCGPCKM
gi|15611050|ref|NP_218431.1|	Rv3914	thioredoxin	116	gi|82750752|ref|YP_416493.1|	thioredoxin	Staphylococcus aureus RF122	14	29:42:LVDFWATWCGPCKM	23:36:LVDFWATWCGPCKM
gi|15611050|ref|NP_218431.1|	Rv3914	thioredoxin	116	gi|21282757|ref|NP_645845.1|	thioredoxin	Staphylococcus aureus subsp. aureus MW2	14	29:42:LVDFWATWCGPCKM	23:36:LVDFWATWCGPCKM
gi|15611050|ref|NP_218431.1|	Rv3914	thioredoxin	116	gi|57651754|ref|YP_186018.1|	thioredoxin	Staphylococcus aureus subsp. aureus COL	14	29:42:LVDFWATWCGPCKM	23:36:LVDFWATWCGPCKM
gi|15611050|ref|NP_218431.1|	Rv3914	thioredoxin	116	gi|15924135|ref|NP_371669.1|	thioredoxin	Staphylococcus aureus subsp. aureus Mu50	14	29:42:LVDFWATWCGPCKM	23:36:LVDFWATWCGPCKM
gi|15611050|ref|NP_218431.1|	Rv3914	thioredoxin	116	gi|15926729|ref|NP_374262.1|	thioredoxin	Staphylococcus aureus subsp. aureus N315	14	29:42:LVDFWATWCGPCKM	23:36:LVDFWATWCGPCKM
gi|15608574|ref|NP_215952.1|	Rv1436	glyceraldehyde-3-phosphate dehydrogenase	339	gi|38233896|ref|NP_939663.1|	glyceraldehyde-3-phosphate dehydrogenase	Corynebacterium diphtheriae NCTC 13129	14	314:327:KVVSWYDNEWGYSN	314:327:KVVSWYDNEWGYSN
gi|15608574|ref|NP_215952.1|	Rv1436	glyceraldehyde-3-phosphate dehydrogenase	339	gi|33600367|ref|NP_887927.1|	glyceraldehyde-3-phosphate dehydrogenase	Bordetella bronchiseptica RB50	14	155:168:ISNASCTTNCLAPL	155:168:ISNASCTTNCLAPL
gi|15608574|ref|NP_215952.1|	Rv1436	glyceraldehyde-3-phosphate dehydrogenase	339	gi|33592150|ref|NP_879794.1|	glyceraldehyde-3-phosphate dehydrogenase	Bordetella pertussis Tohama I	14	155:168:ISNASCTTNCLAPL	155:168:ISNASCTTNCLAPL
gi|15608574|ref|NP_215952.1|	Rv1436	glyceraldehyde-3-phosphate dehydrogenase	339	gi|148827161|ref|YP_001291914.1|	glyceraldehyde-3-phosphate dehydrogenase	Haemophilus influenzae PittGG	14	154:167:SNASCTTNCLAPLA	154:167:SNASCTTNCLAPLA
gi|15608574|ref|NP_215952.1|	Rv1436	glyceraldehyde-3-phosphate dehydrogenase	339	gi|148825718|ref|YP_001290471.1|	glyceraldehyde-3-phosphate dehydrogenase	Haemophilus influenzae PittEE	14	154:167:SNASCTTNCLAPLA	154:167:SNASCTTNCLAPLA
gi|15608574|ref|NP_215952.1|	Rv1436	glyceraldehyde-3-phosphate dehydrogenase	339	gi|68248552|ref|YP_247664.1|	glyceraldehyde-3-phosphate dehydrogenase	Haemophilus influenzae 86-028NP	14	154:167:SNASCTTNCLAPLA	154:167:SNASCTTNCLAPLA
gi|15608974|ref|NP_216353.1|	Rv1837c	malate synthase G	741	gi|33594543|ref|NP_882187.1|	malate synthase G	Bordetella pertussis Tohama I	14	540:553:TAWVPSPTAATLHA	540:553:TAWVPSPTAATLHA
gi|15608974|ref|NP_216353.1|	Rv1837c	malate synthase G	741	gi|33599088|ref|NP_886648.1|	malate synthase G	Bordetella bronchiseptica RB50	14	540:553:TAWVPSPTAATLHA	540:553:TAWVPSPTAATLHA
gi|15608450|ref|NP_215826.1|	Rv1310	ATP synthase F0F1 subunit beta	486	gi|38233646|ref|NP_939413.1|	ATP synthase F0F1 subunit beta	Corynebacterium diphtheriae NCTC 13129	14	61:74:TLEVAQHLGDNLVR	61:74:TLEVAQHLGDNLVR
gi|15608450|ref|NP_215826.1|	Rv1310	ATP synthase F0F1 subunit beta	486	gi|38233646|ref|NP_939413.1|	ATP synthase F0F1 subunit beta	Corynebacterium diphtheriae NCTC 13129	14	223:236:DTALVFGQMDEPPG	223:236:DTALVFGQMDEPPG
gi|15607352|ref|NP_214725.1|	Rv0211	phosphoenolpyruvate carboxykinase	606	gi|33601414|ref|NP_888974.1|	phosphoenolpyruvate carboxykinase	Bordetella bronchiseptica RB50	14	217:230:GSGYGGNALLGKKC	221:234:GSGYGGNALLGKKC
gi|15607352|ref|NP_214725.1|	Rv0211	phosphoenolpyruvate carboxykinase	606	gi|33242211|ref|NP_877152.1|	phosphoenolpyruvate carboxykinase	Chlamydophila pneumoniae TW-183	14	218:231:GSGYGGNALLGKKC	211:224:GSGYGGNALLGKKC
gi|15607352|ref|NP_214725.1|	Rv0211	phosphoenolpyruvate carboxykinase	606	gi|15836384|ref|NP_300908.1|	phosphoenolpyruvate carboxykinase	Chlamydophila pneumoniae J138	14	218:231:GSGYGGNALLGKKC	211:224:GSGYGGNALLGKKC
gi|15607352|ref|NP_214725.1|	Rv0211	phosphoenolpyruvate carboxykinase	606	gi|16752188|ref|NP_445555.1|	phosphoenolpyruvate carboxykinase	Chlamydophila pneumoniae AR39	14	218:231:GSGYGGNALLGKKC	211:224:GSGYGGNALLGKKC
gi|15607352|ref|NP_214725.1|	Rv0211	phosphoenolpyruvate carboxykinase	606	gi|15618760|ref|NP_225046.1|	phosphoenolpyruvate carboxykinase	Chlamydophila pneumoniae CWL029	14	218:231:GSGYGGNALLGKKC	211:224:GSGYGGNALLGKKC
gi|15611049|ref|NP_218430.1|	Rv3913	thioredoxin reductase	335	gi|38234906|ref|NP_940673.1|	thioredoxin reductase	Corynebacterium diphtheriae NCTC 13129	14	158:171:IAVIGGGDSAMEEA	153:166:IAVIGGGDSAMEEA
gi|15608380|ref|NP_215756.1|	Rv1240	malate dehydrogenase	329	gi|54298243|ref|YP_124612.1|	malate dehydrogenase	Legionella pneumophila str. Paris	14	182:195:MTIWGNHSATQYPD	182:195:MTIWGNHSATQYPD
gi|15608380|ref|NP_215756.1|	Rv1240	malate dehydrogenase	329	gi|54295194|ref|YP_127609.1|	malate dehydrogenase	Legionella pneumophila str. Lens	14	182:195:MTIWGNHSATQYPD	182:195:MTIWGNHSATQYPD
gi|15608380|ref|NP_215756.1|	Rv1240	malate dehydrogenase	329	gi|148359893|ref|YP_001251100.1|	malate dehydrogenase	Legionella pneumophila str. Corby	14	182:195:MTIWGNHSATQYPD	182:195:MTIWGNHSATQYPD
gi|15608531|ref|NP_215908.1|	Rv1392	S-adenosylmethionine synthetase	403	gi|148359594|ref|YP_001250801.1|	S-adenosylmethionine synthetase	Legionella pneumophila str. Corby	14	261:274:GLTGRKIIVDTYGG	260:273:GLTGRKIIVDTYGG
gi|15608531|ref|NP_215908.1|	Rv1392	S-adenosylmethionine synthetase	403	gi|54297949|ref|YP_124318.1|	S-adenosylmethionine synthetase	Legionella pneumophila str. Paris	14	261:274:GLTGRKIIVDTYGG	260:273:GLTGRKIIVDTYGG
gi|15608531|ref|NP_215908.1|	Rv1392	S-adenosylmethionine synthetase	403	gi|54294920|ref|YP_127335.1|	S-adenosylmethionine synthetase	Legionella pneumophila str. Lens	14	261:274:GLTGRKIIVDTYGG	260:273:GLTGRKIIVDTYGG
gi|15608531|ref|NP_215908.1|	Rv1392	S-adenosylmethionine synthetase	403	gi|33593998|ref|NP_881642.1|	S-adenosylmethionine synthetase	Bordetella pertussis Tohama I	14	261:274:GLTGRKIIVDTYGG	261:274:GLTGRKIIVDTYGG
gi|15608531|ref|NP_215908.1|	Rv1392	S-adenosylmethionine synthetase	403	gi|161609282|ref|NP_886745.2|	S-adenosylmethionine synthetase	Bordetella bronchiseptica RB50	14	261:274:GLTGRKIIVDTYGG	261:274:GLTGRKIIVDTYGG
gi|15608531|ref|NP_215908.1|	Rv1392	S-adenosylmethionine synthetase	403	gi|148828326|ref|YP_001293079.1|	S-adenosylmethionine synthetase	Haemophilus influenzae PittGG	14	261:274:GLTGRKIIVDTYGG	259:272:GLTGRKIIVDTYGG
gi|15608531|ref|NP_215908.1|	Rv1392	S-adenosylmethionine synthetase	403	gi|68249720|ref|YP_248832.1|	S-adenosylmethionine synthetase	Haemophilus influenzae 86-028NP	14	263:276:GLTGRKIIVDTYGG	261:274:GLTGRKIIVDTYGG
gi|15608531|ref|NP_215908.1|	Rv1392	S-adenosylmethionine synthetase	403	gi|148826217|ref|YP_001290970.1|	S-adenosylmethionine synthetase	Haemophilus influenzae PittEE	14	263:276:GLTGRKIIVDTYGG	261:274:GLTGRKIIVDTYGG
gi|15608238|ref|NP_215614.1|	Rv1098c	fumarate hydratase	474	gi|33603028|ref|NP_890588.1|	fumarate hydratase	Bordetella bronchiseptica RB50	14	231:244:LAIGGTAVGTGLNA	224:237:LAIGGTAVGTGLNA
gi|15608238|ref|NP_215614.1|	Rv1098c	fumarate hydratase	474	gi|33591489|ref|NP_879133.1|	fumarate hydratase	Bordetella pertussis Tohama I	14	231:244:LAIGGTAVGTGLNA	224:237:LAIGGTAVGTGLNA
gi|15608238|ref|NP_215614.1|	Rv1098c	fumarate hydratase	474	gi|54295776|ref|YP_128191.1|	fumarate hydratase	Legionella pneumophila str. Lens	14	140:153:VNMSQSSNDTFPTA	134:147:VNMSQSSNDTFPTA
gi|15608238|ref|NP_215614.1|	Rv1098c	fumarate hydratase	474	gi|54298938|ref|YP_125307.1|	fumarate hydratase	Legionella pneumophila str. Paris	14	140:153:VNMSQSSNDTFPTA	134:147:VNMSQSSNDTFPTA
gi|57116870|ref|YP_177815.1|	Rv1471	thioredoxin	123	gi|38234819|ref|NP_940586.1|	thioredoxin	Corynebacterium diphtheriae NCTC 13129	14	26:39:WASWCGPCRAFAPT	26:39:WASWCGPCRAFAPT
gi|15608613|ref|NP_215991.1|	Rv1475c	aconitate hydratase	943	gi|161598674|ref|NP_939635.2|	aconitate hydratase	Corynebacterium diphtheriae NCTC 13129	14	580:593:TAVLSGNRNFEGRI	583:596:TAVLSGNRNFEGRI
gi|15608613|ref|NP_215991.1|	Rv1475c	aconitate hydratase	943	gi|156979669|ref|YP_001441928.1|	aconitate hydratase	Staphylococcus aureus subsp. aureus Mu3	14	225:238:GVLGWGVGGIEAEA	223:236:GVLGWGVGGIEAEA
gi|15608613|ref|NP_215991.1|	Rv1475c	aconitate hydratase	943	gi|151221475|ref|YP_001332297.1|	aconitate hydratase	Staphylococcus aureus subsp. aureus str. Newman	14	225:238:GVLGWGVGGIEAEA	223:236:GVLGWGVGGIEAEA
gi|15608613|ref|NP_215991.1|	Rv1475c	aconitate hydratase	943	gi|150393901|ref|YP_001316576.1|	aconitate hydratase	Staphylococcus aureus subsp. aureus JH1	14	225:238:GVLGWGVGGIEAEA	223:236:GVLGWGVGGIEAEA
gi|15608613|ref|NP_215991.1|	Rv1475c	aconitate hydratase	943	gi|148267839|ref|YP_001246782.1|	aconitate hydratase	Staphylococcus aureus subsp. aureus JH9	14	225:238:GVLGWGVGGIEAEA	223:236:GVLGWGVGGIEAEA
gi|15608613|ref|NP_215991.1|	Rv1475c	aconitate hydratase	943	gi|88195075|ref|YP_499875.1|	aconitate hydratase	Staphylococcus aureus subsp. aureus NCTC 8325	14	225:238:GVLGWGVGGIEAEA	223:236:GVLGWGVGGIEAEA
gi|15608613|ref|NP_215991.1|	Rv1475c	aconitate hydratase	943	gi|21282966|ref|NP_646054.1|	aconitate hydratase	Staphylococcus aureus subsp. aureus MW2	14	225:238:GVLGWGVGGIEAEA	223:236:GVLGWGVGGIEAEA
gi|15608613|ref|NP_215991.1|	Rv1475c	aconitate hydratase	943	gi|57650354|ref|YP_186238.1|	aconitate hydratase	Staphylococcus aureus subsp. aureus COL	14	225:238:GVLGWGVGGIEAEA	223:236:GVLGWGVGGIEAEA
gi|15608613|ref|NP_215991.1|	Rv1475c	aconitate hydratase	943	gi|15924340|ref|NP_371874.1|	aconitate hydratase	Staphylococcus aureus subsp. aureus Mu50	14	225:238:GVLGWGVGGIEAEA	223:236:GVLGWGVGGIEAEA
gi|15608613|ref|NP_215991.1|	Rv1475c	aconitate hydratase	943	gi|15926930|ref|NP_374463.1|	aconitate hydratase	Staphylococcus aureus subsp. aureus N315	14	225:238:GVLGWGVGGIEAEA	223:236:GVLGWGVGGIEAEA
gi|15608613|ref|NP_215991.1|	Rv1475c	aconitate hydratase	943	gi|82750943|ref|YP_416684.1|	aconitate hydratase	Staphylococcus aureus RF122	14	225:238:GVLGWGVGGIEAEA	223:236:GVLGWGVGGIEAEA
gi|15608123|ref|NP_215498.1|	Rv0983	serine protease PepD	464	gi|16752049|ref|NP_445415.1|	serine protease	Chlamydophila pneumoniae AR39	14	309:322:IQTDAAINPGNSGG	246:259:IQTDAAINPGNSGG
gi|15608123|ref|NP_215498.1|	Rv0983	serine protease PepD	464	gi|33242347|ref|NP_877288.1|	serine protease DO	Chlamydophila pneumoniae TW-183	14	309:322:IQTDAAINPGNSGG	241:254:IQTDAAINPGNSGG
gi|15608123|ref|NP_215498.1|	Rv0983	serine protease PepD	464	gi|15836510|ref|NP_301034.1|	DO serine protease	Chlamydophila pneumoniae J138	14	309:322:IQTDAAINPGNSGG	246:259:IQTDAAINPGNSGG
gi|15608123|ref|NP_215498.1|	Rv0983	serine protease PepD	464	gi|15618887|ref|NP_225173.1|	DO Serine protease	Chlamydophila pneumoniae CWL029	14	309:322:IQTDAAINPGNSGG	246:259:IQTDAAINPGNSGG
gi|57117042|ref|YP_177916.1|	Rv2996c	D-3-phosphoglycerate dehydrogenase	528	gi|38233698|ref|NP_939465.1|	D-3-phosphoglycerate dehydrogenase	Corynebacterium diphtheriae NCTC 13129	14	256:269:DVFATEPCTDSPLF	259:272:DVFATEPCTDSPLF
gi|15608273|ref|NP_215649.1|	Rv1133c	5-methyltetrahydropteroyltriglutamate/homocysteine S-methyltransferase	759	gi|33601062|ref|NP_888622.1|	5-methyltetrahydropteroyltriglutamate/homocysteine S-methyltransferase	Bordetella bronchiseptica RB50	14	741:754:ERLWVNPDCGLKTR	733:746:ERLWVNPDCGLKTR
gi|15608273|ref|NP_215649.1|	Rv1133c	5-methyltetrahydropteroyltriglutamate/homocysteine S-methyltransferase	759	gi|33593526|ref|NP_881170.1|	5-methyltetrahydropteroyltriglutamate/homocysteine S-methyltransferase	Bordetella pertussis Tohama I	14	741:754:ERLWVNPDCGLKTR	733:746:ERLWVNPDCGLKTR
gi|15608273|ref|NP_215649.1|	Rv1133c	5-methyltetrahydropteroyltriglutamate/homocysteine S-methyltransferase	759	gi|148825755|ref|YP_001290508.1|	5-methyltetrahydropteroyltriglutamate--homocysteine S-methyltransferase	Haemophilus influenzae PittEE	14	731:744:ERLWVNPDCGLKTR	723:736:ERLWVNPDCGLKTR
gi|15608273|ref|NP_215649.1|	Rv1133c	5-methyltetrahydropteroyltriglutamate/homocysteine S-methyltransferase	759	gi|148827125|ref|YP_001291878.1|	5-methyltetrahydropteroyltriglutamate--homocysteine S-methyltransferase	Haemophilus influenzae PittGG	14	731:744:ERLWVNPDCGLKTR	723:736:ERLWVNPDCGLKTR
gi|15608273|ref|NP_215649.1|	Rv1133c	5-methyltetrahydropteroyltriglutamate/homocysteine S-methyltransferase	759	gi|38234710|ref|NP_940477.1|	5-methyltetrahydropteroyltriglutamate/homocysteine S-methyltransferase	Corynebacterium diphtheriae NCTC 13129	14	481:494:LGLDVLVHGEPERN	31:44:LGLDVLVHGEPERN
gi|57116728|ref|YP_177723.1|	Rv0382c	orotate phosphoribosyltransferase	179	gi|38234646|ref|NP_940413.1|	orotate phosphoribosyltransferase	Corynebacterium diphtheriae NCTC 13129	14	30:43:EADYYVDLRRATLH	28:41:EADYYVDLRRATLH
gi|15610421|ref|NP_217802.1|	Rv3285	acetyl-coenzyme A carboxylase subunit alpha	600	gi|38233256|ref|NP_939023.1|	acyl coenzyme A carboxylase	Corynebacterium diphtheriae NCTC 13129	14	246:259:QKLVEEAPAPFLTD	242:255:QKLVEEAPAPFLTD
gi|15610421|ref|NP_217802.1|	Rv3285	acetyl-coenzyme A carboxylase subunit alpha	600	gi|156979845|ref|YP_001442104.1|	acetyl-CoA carboxylase biotin carboxylase subunit	Staphylococcus aureus subsp. aureus Mu3	14	89:102:HPGYGFLAENADFA	78:91:HPGYGFLAENADFA
gi|15610421|ref|NP_217802.1|	Rv3285	acetyl-coenzyme A carboxylase subunit alpha	600	gi|151221643|ref|YP_001332465.1|	acetyl-CoA carboxylase biotin carboxylase subunit	Staphylococcus aureus subsp. aureus str. Newman	14	89:102:HPGYGFLAENADFA	78:91:HPGYGFLAENADFA
gi|15610421|ref|NP_217802.1|	Rv3285	acetyl-coenzyme A carboxylase subunit alpha	600	gi|150394078|ref|YP_001316753.1|	acetyl-CoA carboxylase biotin carboxylase subunit	Staphylococcus aureus subsp. aureus JH1	14	89:102:HPGYGFLAENADFA	78:91:HPGYGFLAENADFA
gi|15610421|ref|NP_217802.1|	Rv3285	acetyl-coenzyme A carboxylase subunit alpha	600	gi|148268011|ref|YP_001246954.1|	acetyl-CoA carboxylase biotin carboxylase subunit	Staphylococcus aureus subsp. aureus JH9	14	89:102:HPGYGFLAENADFA	78:91:HPGYGFLAENADFA
gi|15610421|ref|NP_217802.1|	Rv3285	acetyl-coenzyme A carboxylase subunit alpha	600	gi|88195333|ref|YP_500137.1|	acetyl-CoA carboxylase biotin carboxylase subunit	Staphylococcus aureus subsp. aureus NCTC 8325	14	89:102:HPGYGFLAENADFA	78:91:HPGYGFLAENADFA
gi|15610421|ref|NP_217802.1|	Rv3285	acetyl-coenzyme A carboxylase subunit alpha	600	gi|82751131|ref|YP_416872.1|	acetyl-CoA carboxylase biotin carboxylase subunit	Staphylococcus aureus RF122	14	89:102:HPGYGFLAENADFA	78:91:HPGYGFLAENADFA
gi|15610421|ref|NP_217802.1|	Rv3285	acetyl-coenzyme A carboxylase subunit alpha	600	gi|21283208|ref|NP_646296.1|	acetyl-CoA carboxylase biotin carboxylase subunit	Staphylococcus aureus subsp. aureus MW2	14	89:102:HPGYGFLAENADFA	78:91:HPGYGFLAENADFA
gi|15610421|ref|NP_217802.1|	Rv3285	acetyl-coenzyme A carboxylase subunit alpha	600	gi|57650483|ref|YP_186412.1|	acetyl-CoA carboxylase biotin carboxylase subunit	Staphylococcus aureus subsp. aureus COL	14	89:102:HPGYGFLAENADFA	78:91:HPGYGFLAENADFA
gi|15610421|ref|NP_217802.1|	Rv3285	acetyl-coenzyme A carboxylase subunit alpha	600	gi|15924516|ref|NP_372050.1|	acetyl-CoA carboxylase biotin carboxylase subunit	Staphylococcus aureus subsp. aureus Mu50	14	89:102:HPGYGFLAENADFA	78:91:HPGYGFLAENADFA
gi|15610421|ref|NP_217802.1|	Rv3285	acetyl-coenzyme A carboxylase subunit alpha	600	gi|15927107|ref|NP_374640.1|	acetyl-CoA carboxylase biotin carboxylase subunit	Staphylococcus aureus subsp. aureus N315	14	89:102:HPGYGFLAENADFA	78:91:HPGYGFLAENADFA
gi|15607581|ref|NP_214954.1|	Rv0440	molecular chaperone GroEL	540	gi|38234584|ref|NP_940351.1|	molecular chaperone GroEL	Corynebacterium diphtheriae NCTC 13129	14	43:56:WGAPTITNDGVSIA	43:56:WGAPTITNDGVSIA
gi|15607581|ref|NP_214954.1|	Rv0440	molecular chaperone GroEL	540	gi|38234584|ref|NP_940351.1|	molecular chaperone GroEL	Corynebacterium diphtheriae NCTC 13129	14	516:529:LFLTTEAVVADKPE	516:529:LFLTTEAVVADKPE
gi|15607581|ref|NP_214954.1|	Rv0440	molecular chaperone GroEL	540	gi|156980345|ref|YP_001442604.1|	chaperonin GroEL	Staphylococcus aureus subsp. aureus Mu3	14	84:97:AGDGTTTATVLAQA	84:97:AGDGTTTATVLAQA
gi|15607581|ref|NP_214954.1|	Rv0440	molecular chaperone GroEL	540	gi|150394545|ref|YP_001317220.1|	chaperonin GroEL	Staphylococcus aureus subsp. aureus JH1	14	84:97:AGDGTTTATVLAQA	84:97:AGDGTTTATVLAQA
gi|15607581|ref|NP_214954.1|	Rv0440	molecular chaperone GroEL	540	gi|148268482|ref|YP_001247425.1|	chaperonin GroEL	Staphylococcus aureus subsp. aureus JH9	14	84:97:AGDGTTTATVLAQA	84:97:AGDGTTTATVLAQA
gi|15607581|ref|NP_214954.1|	Rv0440	molecular chaperone GroEL	540	gi|21283682|ref|NP_646770.1|	chaperonin GroEL	Staphylococcus aureus subsp. aureus MW2	14	84:97:AGDGTTTATVLAQA	84:97:AGDGTTTATVLAQA
gi|15607581|ref|NP_214954.1|	Rv0440	molecular chaperone GroEL	540	gi|15925019|ref|NP_372553.1|	molecular chaperone GroEL	Staphylococcus aureus subsp. aureus Mu50	14	84:97:AGDGTTTATVLAQA	84:97:AGDGTTTATVLAQA
gi|15607581|ref|NP_214954.1|	Rv0440	molecular chaperone GroEL	540	gi|15927604|ref|NP_375137.1|	molecular chaperone GroEL	Staphylococcus aureus subsp. aureus N315	14	84:97:AGDGTTTATVLAQA	84:97:AGDGTTTATVLAQA
gi|15607581|ref|NP_214954.1|	Rv0440	molecular chaperone GroEL	540	gi|82751631|ref|YP_417372.1|	chaperonin GroEL	Staphylococcus aureus RF122	14	84:97:AGDGTTTATVLAQA	84:97:AGDGTTTATVLAQA
gi|15607581|ref|NP_214954.1|	Rv0440	molecular chaperone GroEL	540	gi|151222149|ref|YP_001332971.1|	chaperonin GroEL	Staphylococcus aureus subsp. aureus str. Newman	14	84:97:AGDGTTTATVLAQA	84:97:AGDGTTTATVLAQA
gi|15607581|ref|NP_214954.1|	Rv0440	molecular chaperone GroEL	540	gi|57650701|ref|YP_186835.1|	chaperonin GroEL	Staphylococcus aureus subsp. aureus COL	14	84:97:AGDGTTTATVLAQA	84:97:AGDGTTTATVLAQA
gi|15607581|ref|NP_214954.1|	Rv0440	molecular chaperone GroEL	540	gi|88195925|ref|YP_500736.1|	chaperonin GroEL	Staphylococcus aureus subsp. aureus NCTC 8325	14	84:97:AGDGTTTATVLAQA	84:97:AGDGTTTATVLAQA
gi|15607581|ref|NP_214954.1|	Rv0440	molecular chaperone GroEL	540	gi|68249140|ref|YP_248252.1|	molecular chaperone GroEL	Haemophilus influenzae 86-028NP	14	84:97:AGDGTTTATVLAQA	85:98:AGDGTTTATVLAQA
gi|15607581|ref|NP_214954.1|	Rv0440	molecular chaperone GroEL	540	gi|148827734|ref|YP_001292487.1|	chaperonin GroEL	Haemophilus influenzae PittGG	14	84:97:AGDGTTTATVLAQA	85:98:AGDGTTTATVLAQA
gi|15607581|ref|NP_214954.1|	Rv0440	molecular chaperone GroEL	540	gi|148825183|ref|YP_001289936.1|	chaperonin GroEL	Haemophilus influenzae PittEE	14	84:97:AGDGTTTATVLAQA	85:98:AGDGTTTATVLAQA
gi|15607581|ref|NP_214954.1|	Rv0440	molecular chaperone GroEL	540	gi|33594370|ref|NP_882014.1|	molecular chaperone GroEL	Bordetella pertussis Tohama I	14	84:97:AGDGTTTATVLAQA	85:98:AGDGTTTATVLAQA
gi|15607581|ref|NP_214954.1|	Rv0440	molecular chaperone GroEL	540	gi|33594370|ref|NP_882014.1|	molecular chaperone GroEL	Bordetella pertussis Tohama I	14	245:258:PLLIIAEDVEGEAL	246:259:PLLIIAEDVEGEAL
gi|15607581|ref|NP_214954.1|	Rv0440	molecular chaperone GroEL	540	gi|33599950|ref|NP_887510.1|	chaperonin GroEL	Bordetella bronchiseptica RB50	14	84:97:AGDGTTTATVLAQA	85:98:AGDGTTTATVLAQA
gi|15607581|ref|NP_214954.1|	Rv0440	molecular chaperone GroEL	540	gi|33599950|ref|NP_887510.1|	chaperonin GroEL	Bordetella bronchiseptica RB50	14	245:258:PLLIIAEDVEGEAL	246:259:PLLIIAEDVEGEAL
gi|15607581|ref|NP_214954.1|	Rv0440	molecular chaperone GroEL	540	gi|54296712|ref|YP_123081.1|	chaperonin GroEL	Legionella pneumophila str. Paris	14	245:258:PLLIIAEDVEGEAL	245:258:PLLIIAEDVEGEAL
gi|15607581|ref|NP_214954.1|	Rv0440	molecular chaperone GroEL	540	gi|148360660|ref|YP_001251867.1|	heat shock protein HtpB	Legionella pneumophila str. Corby	14	245:258:PLLIIAEDVEGEAL	245:258:PLLIIAEDVEGEAL
gi|15607581|ref|NP_214954.1|	Rv0440	molecular chaperone GroEL	540	gi|54293671|ref|YP_126086.1|	molecular chaperone GroEL	Legionella pneumophila str. Lens	14	245:258:PLLIIAEDVEGEAL	245:258:PLLIIAEDVEGEAL
gi|15610554|ref|NP_217935.1|	Rv3418c	co-chaperonin GroES	100	gi|38233184|ref|NP_938951.1|	co-chaperonin GroES	Corynebacterium diphtheriae NCTC 13129	14	19:32:EAETTTASGLVIPD	19:32:EAETTTASGLVIPD
gi|15607491|ref|NP_214864.1|	Rv0350	molecular chaperone DnaK	625	gi|156979898|ref|YP_001442157.1|	molecular chaperone DnaK	Staphylococcus aureus subsp. aureus Mu3	14	146:159:NEPTAAALAYGLDK	146:159:NEPTAAALAYGLDK
gi|15607491|ref|NP_214864.1|	Rv0350	molecular chaperone DnaK	625	gi|156979898|ref|YP_001442157.1|	molecular chaperone DnaK	Staphylococcus aureus subsp. aureus Mu3	14	333:346:KEPNKGVNPDEVVA	333:346:KEPNKGVNPDEVVA
gi|15607491|ref|NP_214864.1|	Rv0350	molecular chaperone DnaK	625	gi|151221695|ref|YP_001332517.1|	molecular chaperone DnaK	Staphylococcus aureus subsp. aureus str. Newman	14	146:159:NEPTAAALAYGLDK	146:159:NEPTAAALAYGLDK
gi|15607491|ref|NP_214864.1|	Rv0350	molecular chaperone DnaK	625	gi|151221695|ref|YP_001332517.1|	molecular chaperone DnaK	Staphylococcus aureus subsp. aureus str. Newman	14	333:346:KEPNKGVNPDEVVA	333:346:KEPNKGVNPDEVVA
gi|15607491|ref|NP_214864.1|	Rv0350	molecular chaperone DnaK	625	gi|150394132|ref|YP_001316807.1|	molecular chaperone DnaK	Staphylococcus aureus subsp. aureus JH1	14	146:159:NEPTAAALAYGLDK	146:159:NEPTAAALAYGLDK
gi|15607491|ref|NP_214864.1|	Rv0350	molecular chaperone DnaK	625	gi|150394132|ref|YP_001316807.1|	molecular chaperone DnaK	Staphylococcus aureus subsp. aureus JH1	14	333:346:KEPNKGVNPDEVVA	333:346:KEPNKGVNPDEVVA
gi|15607491|ref|NP_214864.1|	Rv0350	molecular chaperone DnaK	625	gi|148268064|ref|YP_001247007.1|	molecular chaperone DnaK	Staphylococcus aureus subsp. aureus JH9	14	146:159:NEPTAAALAYGLDK	146:159:NEPTAAALAYGLDK
gi|15607491|ref|NP_214864.1|	Rv0350	molecular chaperone DnaK	625	gi|148268064|ref|YP_001247007.1|	molecular chaperone DnaK	Staphylococcus aureus subsp. aureus JH9	14	333:346:KEPNKGVNPDEVVA	333:346:KEPNKGVNPDEVVA
gi|15607491|ref|NP_214864.1|	Rv0350	molecular chaperone DnaK	625	gi|88195389|ref|YP_500193.1|	molecular chaperone DnaK	Staphylococcus aureus subsp. aureus NCTC 8325	14	146:159:NEPTAAALAYGLDK	146:159:NEPTAAALAYGLDK
gi|15607491|ref|NP_214864.1|	Rv0350	molecular chaperone DnaK	625	gi|88195389|ref|YP_500193.1|	molecular chaperone DnaK	Staphylococcus aureus subsp. aureus NCTC 8325	14	333:346:KEPNKGVNPDEVVA	333:346:KEPNKGVNPDEVVA
gi|15607491|ref|NP_214864.1|	Rv0350	molecular chaperone DnaK	625	gi|21283261|ref|NP_646349.1|	molecular chaperone DnaK	Staphylococcus aureus subsp. aureus MW2	14	146:159:NEPTAAALAYGLDK	146:159:NEPTAAALAYGLDK
gi|15607491|ref|NP_214864.1|	Rv0350	molecular chaperone DnaK	625	gi|21283261|ref|NP_646349.1|	molecular chaperone DnaK	Staphylococcus aureus subsp. aureus MW2	14	333:346:KEPNKGVNPDEVVA	333:346:KEPNKGVNPDEVVA
gi|15607491|ref|NP_214864.1|	Rv0350	molecular chaperone DnaK	625	gi|57651973|ref|YP_186477.1|	molecular chaperone DnaK	Staphylococcus aureus subsp. aureus COL	14	146:159:NEPTAAALAYGLDK	146:159:NEPTAAALAYGLDK
gi|15607491|ref|NP_214864.1|	Rv0350	molecular chaperone DnaK	625	gi|57651973|ref|YP_186477.1|	molecular chaperone DnaK	Staphylococcus aureus subsp. aureus COL	14	333:346:KEPNKGVNPDEVVA	333:346:KEPNKGVNPDEVVA
gi|15607491|ref|NP_214864.1|	Rv0350	molecular chaperone DnaK	625	gi|15924570|ref|NP_372104.1|	molecular chaperone DnaK	Staphylococcus aureus subsp. aureus Mu50	14	146:159:NEPTAAALAYGLDK	146:159:NEPTAAALAYGLDK
gi|15607491|ref|NP_214864.1|	Rv0350	molecular chaperone DnaK	625	gi|15924570|ref|NP_372104.1|	molecular chaperone DnaK	Staphylococcus aureus subsp. aureus Mu50	14	333:346:KEPNKGVNPDEVVA	333:346:KEPNKGVNPDEVVA
gi|15607491|ref|NP_214864.1|	Rv0350	molecular chaperone DnaK	625	gi|15927160|ref|NP_374693.1|	molecular chaperone DnaK	Staphylococcus aureus subsp. aureus N315	14	146:159:NEPTAAALAYGLDK	146:159:NEPTAAALAYGLDK
gi|15607491|ref|NP_214864.1|	Rv0350	molecular chaperone DnaK	625	gi|15927160|ref|NP_374693.1|	molecular chaperone DnaK	Staphylococcus aureus subsp. aureus N315	14	333:346:KEPNKGVNPDEVVA	333:346:KEPNKGVNPDEVVA
gi|15607491|ref|NP_214864.1|	Rv0350	molecular chaperone DnaK	625	gi|82751183|ref|YP_416924.1|	molecular chaperone DnaK	Staphylococcus aureus RF122	14	146:159:NEPTAAALAYGLDK	146:159:NEPTAAALAYGLDK
gi|15607491|ref|NP_214864.1|	Rv0350	molecular chaperone DnaK	625	gi|33602908|ref|NP_890468.1|	molecular chaperone DnaK	Bordetella bronchiseptica RB50	14	265:278:EAAEKAKIELSSSQ	265:278:EAAEKAKIELSSSQ
gi|15607491|ref|NP_214864.1|	Rv0350	molecular chaperone DnaK	625	gi|33602908|ref|NP_890468.1|	molecular chaperone DnaK	Bordetella bronchiseptica RB50	14	473:486:PQIEVTFDIDANGI	473:486:PQIEVTFDIDANGI
gi|15607491|ref|NP_214864.1|	Rv0350	molecular chaperone DnaK	625	gi|33593482|ref|NP_881126.1|	molecular chaperone DnaK	Bordetella pertussis Tohama I	14	265:278:EAAEKAKIELSSSQ	265:278:EAAEKAKIELSSSQ
gi|15607491|ref|NP_214864.1|	Rv0350	molecular chaperone DnaK	625	gi|33593482|ref|NP_881126.1|	molecular chaperone DnaK	Bordetella pertussis Tohama I	14	473:486:PQIEVTFDIDANGI	473:486:PQIEVTFDIDANGI
gi|15607491|ref|NP_214864.1|	Rv0350	molecular chaperone DnaK	625	gi|33241854|ref|NP_876795.1|	molecular chaperone DnaK	Chlamydophila pneumoniae TW-183	14	356:369:KEPNKGVNPDEVVA	362:375:KEPNKGVNPDEVVA
gi|15607491|ref|NP_214864.1|	Rv0350	molecular chaperone DnaK	625	gi|15836034|ref|NP_300558.1|	molecular chaperone DnaK	Chlamydophila pneumoniae J138	14	356:369:KEPNKGVNPDEVVA	362:375:KEPNKGVNPDEVVA
gi|15607491|ref|NP_214864.1|	Rv0350	molecular chaperone DnaK	625	gi|16752540|ref|NP_444802.1|	molecular chaperone DnaK	Chlamydophila pneumoniae AR39	14	356:369:KEPNKGVNPDEVVA	362:375:KEPNKGVNPDEVVA
gi|15607491|ref|NP_214864.1|	Rv0350	molecular chaperone DnaK	625	gi|15618414|ref|NP_224699.1|	molecular chaperone DnaK	Chlamydophila pneumoniae CWL029	14	356:369:KEPNKGVNPDEVVA	362:375:KEPNKGVNPDEVVA
gi|15607491|ref|NP_214864.1|	Rv0350	molecular chaperone DnaK	625	gi|148359597|ref|YP_001250804.1|	hypothetical protein LPC_1509	Legionella pneumophila str. Corby	14	392:405:LLLDVTPLSLGIET	392:405:LLLDVTPLSLGIET
gi|15607491|ref|NP_214864.1|	Rv0350	molecular chaperone DnaK	625	gi|148359597|ref|YP_001250804.1|	hypothetical protein LPC_1509	Legionella pneumophila str. Corby	14	472:485:PQIEVTFDIDANGI	472:485:PQIEVTFDIDANGI
gi|15607491|ref|NP_214864.1|	Rv0350	molecular chaperone DnaK	625	gi|54297952|ref|YP_124321.1|	molecular chaperone DnaK	Legionella pneumophila str. Paris	14	392:405:LLLDVTPLSLGIET	392:405:LLLDVTPLSLGIET
gi|15607491|ref|NP_214864.1|	Rv0350	molecular chaperone DnaK	625	gi|54297952|ref|YP_124321.1|	molecular chaperone DnaK	Legionella pneumophila str. Paris	14	472:485:PQIEVTFDIDANGI	472:485:PQIEVTFDIDANGI
gi|15607491|ref|NP_214864.1|	Rv0350	molecular chaperone DnaK	625	gi|54294923|ref|YP_127338.1|	molecular chaperone DnaK	Legionella pneumophila str. Lens	14	392:405:LLLDVTPLSLGIET	392:405:LLLDVTPLSLGIET
gi|15607491|ref|NP_214864.1|	Rv0350	molecular chaperone DnaK	625	gi|54294923|ref|YP_127338.1|	molecular chaperone DnaK	Legionella pneumophila str. Lens	14	472:485:PQIEVTFDIDANGI	472:485:PQIEVTFDIDANGI
gi|15607491|ref|NP_214864.1|	Rv0350	molecular chaperone DnaK	625	gi|148827054|ref|YP_001291807.1|	molecular chaperone DnaK	Haemophilus influenzae PittGG	14	392:405:LLLDVTPLSLGIET	392:405:LLLDVTPLSLGIET
gi|15610553|ref|NP_217934.1|	Rv3417c	molecular chaperone GroEL	539	gi|38233185|ref|NP_938952.1|	molecular chaperone GroEL	Corynebacterium diphtheriae NCTC 13129	14	372:385:GGVAVIKVGAATET	372:385:GGVAVIKVGAATET
gi|15607525|ref|NP_214898.1|	Rv0384c	endopeptidase ATP binding protein	848	gi|68249453|ref|YP_248565.1|	ClpB	Haemophilus influenzae 86-028NP	14	250:263:KYRGEFEERLKAVL	250:263:KYRGEFEERLKAVL
gi|15607525|ref|NP_214898.1|	Rv0384c	endopeptidase ATP binding protein	848	gi|148828042|ref|YP_001292795.1|	DNA polymerase I	Haemophilus influenzae PittGG	14	250:263:KYRGEFEERLKAVL	250:263:KYRGEFEERLKAVL
gi|15607525|ref|NP_214898.1|	Rv0384c	endopeptidase ATP binding protein	848	gi|148826496|ref|YP_001291249.1|	ATP-dependent chaperone ClpB	Haemophilus influenzae PittEE	14	250:263:KYRGEFEERLKAVL	250:263:KYRGEFEERLKAVL
gi|15607525|ref|NP_214898.1|	Rv0384c	endopeptidase ATP binding protein	848	gi|21282586|ref|NP_645674.1|	hypothetical protein MW0857	Staphylococcus aureus subsp. aureus MW2	14	252:265:KYRGEFEERLKAVL	252:265:KYRGEFEERLKAVL
gi|15607525|ref|NP_214898.1|	Rv0384c	endopeptidase ATP binding protein	848	gi|21282586|ref|NP_645674.1|	hypothetical protein MW0857	Staphylococcus aureus subsp. aureus MW2	14	611:624:FLGPTGVGKTELAK	611:624:FLGPTGVGKTELAK
gi|15607525|ref|NP_214898.1|	Rv0384c	endopeptidase ATP binding protein	848	gi|156979301|ref|YP_001441560.1|	ClpB chaperone homologue	Staphylococcus aureus subsp. aureus Mu3	14	252:265:KYRGEFEERLKAVL	252:265:KYRGEFEERLKAVL
gi|15607525|ref|NP_214898.1|	Rv0384c	endopeptidase ATP binding protein	848	gi|156979301|ref|YP_001441560.1|	ClpB chaperone homologue	Staphylococcus aureus subsp. aureus Mu3	14	611:624:FLGPTGVGKTELAK	611:624:FLGPTGVGKTELAK
gi|15607525|ref|NP_214898.1|	Rv0384c	endopeptidase ATP binding protein	848	gi|15923965|ref|NP_371499.1|	ClpB chaperone-like protein	Staphylococcus aureus subsp. aureus Mu50	14	252:265:KYRGEFEERLKAVL	252:265:KYRGEFEERLKAVL
gi|15607525|ref|NP_214898.1|	Rv0384c	endopeptidase ATP binding protein	848	gi|15923965|ref|NP_371499.1|	ClpB chaperone-like protein	Staphylococcus aureus subsp. aureus Mu50	14	611:624:FLGPTGVGKTELAK	611:624:FLGPTGVGKTELAK
gi|15607525|ref|NP_214898.1|	Rv0384c	endopeptidase ATP binding protein	848	gi|15926564|ref|NP_374097.1|	hypothetical protein SA0835	Staphylococcus aureus subsp. aureus N315	14	252:265:KYRGEFEERLKAVL	252:265:KYRGEFEERLKAVL
gi|15607525|ref|NP_214898.1|	Rv0384c	endopeptidase ATP binding protein	848	gi|15926564|ref|NP_374097.1|	hypothetical protein SA0835	Staphylococcus aureus subsp. aureus N315	14	611:624:FLGPTGVGKTELAK	611:624:FLGPTGVGKTELAK
gi|15607525|ref|NP_214898.1|	Rv0384c	endopeptidase ATP binding protein	848	gi|150393461|ref|YP_001316136.1|	ATPase	Staphylococcus aureus subsp. aureus JH1	14	252:265:KYRGEFEERLKAVL	252:265:KYRGEFEERLKAVL
gi|15607525|ref|NP_214898.1|	Rv0384c	endopeptidase ATP binding protein	848	gi|150393461|ref|YP_001316136.1|	ATPase	Staphylococcus aureus subsp. aureus JH1	14	611:624:FLGPTGVGKTELAK	611:624:FLGPTGVGKTELAK
gi|15607525|ref|NP_214898.1|	Rv0384c	endopeptidase ATP binding protein	848	gi|148267408|ref|YP_001246351.1|	ATPase	Staphylococcus aureus subsp. aureus JH9	14	252:265:KYRGEFEERLKAVL	252:265:KYRGEFEERLKAVL
gi|15607525|ref|NP_214898.1|	Rv0384c	endopeptidase ATP binding protein	848	gi|148267408|ref|YP_001246351.1|	ATPase	Staphylococcus aureus subsp. aureus JH9	14	611:624:FLGPTGVGKTELAK	611:624:FLGPTGVGKTELAK
gi|15607525|ref|NP_214898.1|	Rv0384c	endopeptidase ATP binding protein	848	gi|82750590|ref|YP_416331.1|	ATP-dependent protease protein	Staphylococcus aureus RF122	14	252:265:KYRGEFEERLKAVL	252:265:KYRGEFEERLKAVL
gi|15607525|ref|NP_214898.1|	Rv0384c	endopeptidase ATP binding protein	848	gi|82750590|ref|YP_416331.1|	ATP-dependent protease protein	Staphylococcus aureus RF122	14	611:624:FLGPTGVGKTELAK	611:624:FLGPTGVGKTELAK
gi|15610784|ref|NP_218165.1|	Rv3648c	cold shock protein A	67	gi|38232941|ref|NP_938708.1|	cold-shock protein	Corynebacterium diphtheriae NCTC 13129	14	38:51:GFRTLEENQKVEFE	38:51:GFRTLEENQKVEFE
gi|15609287|ref|NP_216666.1|	Rv2150c	cell division protein FtsZ	379	gi|38234170|ref|NP_939937.1|	cell division protein FtsZ	Corynebacterium diphtheriae NCTC 13129	13	17:29:GGGGVNAVNRMIE	17:29:GGGGVNAVNRMIE
gi|15609287|ref|NP_216666.1|	Rv2150c	cell division protein FtsZ	379	gi|38234170|ref|NP_939937.1|	cell division protein FtsZ	Corynebacterium diphtheriae NCTC 13129	13	121:133:LGALTVGVVTRPF	121:133:LGALTVGVVTRPF
gi|15609614|ref|NP_216993.1|	Rv2477c	ABC transporter ATP-binding protein	558	gi|38234374|ref|NP_940141.1|	ABC transporter ATP-binding protein	Corynebacterium diphtheriae NCTC 13129	13	427:439:SAFGFKGPDQQKP	427:439:SAFGFKGPDQQKP
gi|15609614|ref|NP_216993.1|	Rv2477c	ABC transporter ATP-binding protein	558	gi|68250142|ref|YP_249254.1|	ABC transporter ATPase	Haemophilus influenzae 86-028NP	13	467:479:LDEPTNDLDVETL	465:477:LDEPTNDLDVETL
gi|15609614|ref|NP_216993.1|	Rv2477c	ABC transporter ATP-binding protein	558	gi|148827004|ref|YP_001291757.1|	ABC transporter ATPase	Haemophilus influenzae PittGG	13	467:479:LDEPTNDLDVETL	465:477:LDEPTNDLDVETL
gi|15609614|ref|NP_216993.1|	Rv2477c	ABC transporter ATP-binding protein	558	gi|148825883|ref|YP_001290636.1|	ABC transporter ATPase	Haemophilus influenzae PittEE	13	467:479:LDEPTNDLDVETL	465:477:LDEPTNDLDVETL
gi|15609614|ref|NP_216993.1|	Rv2477c	ABC transporter ATP-binding protein	558	gi|54294753|ref|YP_127168.1|	hypothetical protein lpl1830	Legionella pneumophila str. Lens	13	181:193:DLLLLDEPTNHLD	177:189:DLLLLDEPTNHLD
gi|15609614|ref|NP_216993.1|	Rv2477c	ABC transporter ATP-binding protein	558	gi|54297782|ref|YP_124151.1|	hypothetical protein lpp1833	Legionella pneumophila str. Paris	13	181:193:DLLLLDEPTNHLD	177:189:DLLLLDEPTNHLD
gi|15609614|ref|NP_216993.1|	Rv2477c	ABC transporter ATP-binding protein	558	gi|148359409|ref|YP_001250616.1|	ABC transporter ATP binding protein	Legionella pneumophila str. Corby	13	181:193:DLLLLDEPTNHLD	190:202:DLLLLDEPTNHLD
gi|15609614|ref|NP_216993.1|	Rv2477c	ABC transporter ATP-binding protein	558	gi|148827837|ref|YP_001292590.1|	ABC transporter ATP-binding protein	Haemophilus influenzae PittGG	13	185:197:DLLLLDEPTNHLD	181:193:DLLLLDEPTNHLD
gi|15609614|ref|NP_216993.1|	Rv2477c	ABC transporter ATP-binding protein	558	gi|68249237|ref|YP_248349.1|	ABC transporter ATP-binding protein	Haemophilus influenzae 86-028NP	13	185:197:DLLLLDEPTNHLD	181:193:DLLLLDEPTNHLD
gi|15609614|ref|NP_216993.1|	Rv2477c	ABC transporter ATP-binding protein	558	gi|148826706|ref|YP_001291459.1|	ABC transporter ATP-binding protein	Haemophilus influenzae PittEE	13	185:197:DLLLLDEPTNHLD	181:193:DLLLLDEPTNHLD
gi|15608601|ref|NP_215979.1|	Rv1463	ABC transporter ATP-binding protein	266	gi|38233878|ref|NP_939645.1|	ABC transporter ATP-binding protein	Corynebacterium diphtheriae NCTC 13129	13	175:187:DETDSGLDVDALR	175:187:DETDSGLDVDALR
gi|15608964|ref|NP_216343.1|	Rv1827	hypothetical protein Rv1827	162	gi|38233794|ref|NP_939561.1|	signal transduction protein	Corynebacterium diphtheriae NCTC 13129	13	135:147:GDEVQIGKFRLVF	128:140:GDEVQIGKFRLVF
gi|15607825|ref|NP_215199.1|	Rv0685	elongation factor Tu	396	gi|38233082|ref|NP_938849.1|	elongation factor Tu	Corynebacterium diphtheriae NCTC 13129	13	314:326:LSKDEGGRHTPFF	314:326:LSKDEGGRHTPFF
gi|15607825|ref|NP_215199.1|	Rv0685	elongation factor Tu	396	gi|38233082|ref|NP_938849.1|	elongation factor Tu	Corynebacterium diphtheriae NCTC 13129	13	346:358:LPEGTEMVMPGDN	346:358:LPEGTEMVMPGDN
gi|15607825|ref|NP_215199.1|	Rv0685	elongation factor Tu	396	gi|38233082|ref|NP_938849.1|	elongation factor Tu	Corynebacterium diphtheriae NCTC 13129	13	384:396:RTVGAGRVTKIIK	384:396:RTVGAGRVTKIIK
gi|15607825|ref|NP_215199.1|	Rv0685	elongation factor Tu	396	gi|148827807|ref|YP_001292560.1|	elongation factor Tu	Haemophilus influenzae PittGG	13	225:237:GRGTVVTGRVERG	225:237:GRGTVVTGRVERG
gi|15607825|ref|NP_215199.1|	Rv0685	elongation factor Tu	396	gi|148827807|ref|YP_001292560.1|	elongation factor Tu	Haemophilus influenzae PittGG	13	315:327:LSKDEGGRHTPFF	315:327:LSKDEGGRHTPFF
gi|15607825|ref|NP_215199.1|	Rv0685	elongation factor Tu	396	gi|148826735|ref|YP_001291488.1|	elongation factor Tu	Haemophilus influenzae PittEE	13	225:237:GRGTVVTGRVERG	225:237:GRGTVVTGRVERG
gi|15607825|ref|NP_215199.1|	Rv0685	elongation factor Tu	396	gi|148826735|ref|YP_001291488.1|	elongation factor Tu	Haemophilus influenzae PittEE	13	315:327:LSKDEGGRHTPFF	315:327:LSKDEGGRHTPFF
gi|15607825|ref|NP_215199.1|	Rv0685	elongation factor Tu	396	gi|148825142|ref|YP_001289895.1|	elongation factor Tu	Haemophilus influenzae PittEE	13	225:237:GRGTVVTGRVERG	225:237:GRGTVVTGRVERG
gi|15607825|ref|NP_215199.1|	Rv0685	elongation factor Tu	396	gi|148825142|ref|YP_001289895.1|	elongation factor Tu	Haemophilus influenzae PittEE	13	315:327:LSKDEGGRHTPFF	315:327:LSKDEGGRHTPFF
gi|15607825|ref|NP_215199.1|	Rv0685	elongation factor Tu	396	gi|68249210|ref|YP_248322.1|	elongation factor Tu	Haemophilus influenzae 86-028NP	13	225:237:GRGTVVTGRVERG	225:237:GRGTVVTGRVERG
gi|15607825|ref|NP_215199.1|	Rv0685	elongation factor Tu	396	gi|68249210|ref|YP_248322.1|	elongation factor Tu	Haemophilus influenzae 86-028NP	13	315:327:LSKDEGGRHTPFF	315:327:LSKDEGGRHTPFF
gi|15607825|ref|NP_215199.1|	Rv0685	elongation factor Tu	396	gi|68249179|ref|YP_248291.1|	elongation factor Tu	Haemophilus influenzae 86-028NP	13	225:237:GRGTVVTGRVERG	225:237:GRGTVVTGRVERG
gi|15607825|ref|NP_215199.1|	Rv0685	elongation factor Tu	396	gi|68249179|ref|YP_248291.1|	elongation factor Tu	Haemophilus influenzae 86-028NP	13	315:327:LSKDEGGRHTPFF	315:327:LSKDEGGRHTPFF
gi|15607825|ref|NP_215199.1|	Rv0685	elongation factor Tu	396	gi|156978877|ref|YP_001441136.1|	elongation factor Tu	Staphylococcus aureus subsp. aureus Mu3	13	71:83:EYQTDKRHYAHVD	71:83:EYQTDKRHYAHVD
gi|15607825|ref|NP_215199.1|	Rv0685	elongation factor Tu	396	gi|156978877|ref|YP_001441136.1|	elongation factor Tu	Staphylococcus aureus subsp. aureus Mu3	13	315:327:LSKDEGGRHTPFF	315:327:LSKDEGGRHTPFF
gi|15607825|ref|NP_215199.1|	Rv0685	elongation factor Tu	396	gi|156978877|ref|YP_001441136.1|	elongation factor Tu	Staphylococcus aureus subsp. aureus Mu3	13	347:359:LPEGTEMVMPGDN	347:359:LPEGTEMVMPGDN
gi|15607825|ref|NP_215199.1|	Rv0685	elongation factor Tu	396	gi|151220722|ref|YP_001331544.1|	elongation factor Tu	Staphylococcus aureus subsp. aureus str. Newman	13	71:83:EYQTDKRHYAHVD	71:83:EYQTDKRHYAHVD
gi|15607825|ref|NP_215199.1|	Rv0685	elongation factor Tu	396	gi|151220722|ref|YP_001331544.1|	elongation factor Tu	Staphylococcus aureus subsp. aureus str. Newman	13	315:327:LSKDEGGRHTPFF	315:327:LSKDEGGRHTPFF
gi|15607825|ref|NP_215199.1|	Rv0685	elongation factor Tu	396	gi|151220722|ref|YP_001331544.1|	elongation factor Tu	Staphylococcus aureus subsp. aureus str. Newman	13	347:359:LPEGTEMVMPGDN	347:359:LPEGTEMVMPGDN
gi|15607825|ref|NP_215199.1|	Rv0685	elongation factor Tu	396	gi|150393055|ref|YP_001315730.1|	elongation factor Tu	Staphylococcus aureus subsp. aureus JH1	13	71:83:EYQTDKRHYAHVD	71:83:EYQTDKRHYAHVD
gi|15607825|ref|NP_215199.1|	Rv0685	elongation factor Tu	396	gi|150393055|ref|YP_001315730.1|	elongation factor Tu	Staphylococcus aureus subsp. aureus JH1	13	315:327:LSKDEGGRHTPFF	315:327:LSKDEGGRHTPFF
gi|15607825|ref|NP_215199.1|	Rv0685	elongation factor Tu	396	gi|150393055|ref|YP_001315730.1|	elongation factor Tu	Staphylococcus aureus subsp. aureus JH1	13	347:359:LPEGTEMVMPGDN	347:359:LPEGTEMVMPGDN
gi|15607825|ref|NP_215199.1|	Rv0685	elongation factor Tu	396	gi|148267008|ref|YP_001245951.1|	elongation factor Tu	Staphylococcus aureus subsp. aureus JH9	13	71:83:EYQTDKRHYAHVD	71:83:EYQTDKRHYAHVD
gi|15607825|ref|NP_215199.1|	Rv0685	elongation factor Tu	396	gi|148267008|ref|YP_001245951.1|	elongation factor Tu	Staphylococcus aureus subsp. aureus JH9	13	315:327:LSKDEGGRHTPFF	315:327:LSKDEGGRHTPFF
gi|15607825|ref|NP_215199.1|	Rv0685	elongation factor Tu	396	gi|148267008|ref|YP_001245951.1|	elongation factor Tu	Staphylococcus aureus subsp. aureus JH9	13	347:359:LPEGTEMVMPGDN	347:359:LPEGTEMVMPGDN
gi|15607825|ref|NP_215199.1|	Rv0685	elongation factor Tu	396	gi|88194310|ref|YP_499102.1|	elongation factor Tu	Staphylococcus aureus subsp. aureus NCTC 8325	13	71:83:EYQTDKRHYAHVD	71:83:EYQTDKRHYAHVD
gi|15607825|ref|NP_215199.1|	Rv0685	elongation factor Tu	396	gi|88194310|ref|YP_499102.1|	elongation factor Tu	Staphylococcus aureus subsp. aureus NCTC 8325	13	315:327:LSKDEGGRHTPFF	315:327:LSKDEGGRHTPFF
gi|15607825|ref|NP_215199.1|	Rv0685	elongation factor Tu	396	gi|88194310|ref|YP_499102.1|	elongation factor Tu	Staphylococcus aureus subsp. aureus NCTC 8325	13	347:359:LPEGTEMVMPGDN	347:359:LPEGTEMVMPGDN
gi|15607825|ref|NP_215199.1|	Rv0685	elongation factor Tu	396	gi|82750256|ref|YP_415997.1|	elongation factor Tu	Staphylococcus aureus RF122	13	71:83:EYQTDKRHYAHVD	71:83:EYQTDKRHYAHVD
gi|15607825|ref|NP_215199.1|	Rv0685	elongation factor Tu	396	gi|82750256|ref|YP_415997.1|	elongation factor Tu	Staphylococcus aureus RF122	13	315:327:LSKDEGGRHTPFF	315:327:LSKDEGGRHTPFF
gi|15607825|ref|NP_215199.1|	Rv0685	elongation factor Tu	396	gi|82750256|ref|YP_415997.1|	elongation factor Tu	Staphylococcus aureus RF122	13	347:359:LPEGTEMVMPGDN	347:359:LPEGTEMVMPGDN
gi|15607825|ref|NP_215199.1|	Rv0685	elongation factor Tu	396	gi|21282232|ref|NP_645320.1|	elongation factor Tu	Staphylococcus aureus subsp. aureus MW2	13	71:83:EYQTDKRHYAHVD	71:83:EYQTDKRHYAHVD
gi|15607825|ref|NP_215199.1|	Rv0685	elongation factor Tu	396	gi|21282232|ref|NP_645320.1|	elongation factor Tu	Staphylococcus aureus subsp. aureus MW2	13	315:327:LSKDEGGRHTPFF	315:327:LSKDEGGRHTPFF
gi|15607825|ref|NP_215199.1|	Rv0685	elongation factor Tu	396	gi|21282232|ref|NP_645320.1|	elongation factor Tu	Staphylococcus aureus subsp. aureus MW2	13	347:359:LPEGTEMVMPGDN	347:359:LPEGTEMVMPGDN
gi|15607825|ref|NP_215199.1|	Rv0685	elongation factor Tu	396	gi|57651424|ref|YP_185480.1|	elongation factor Tu	Staphylococcus aureus subsp. aureus COL	13	71:83:EYQTDKRHYAHVD	71:83:EYQTDKRHYAHVD
gi|15607825|ref|NP_215199.1|	Rv0685	elongation factor Tu	396	gi|57651424|ref|YP_185480.1|	elongation factor Tu	Staphylococcus aureus subsp. aureus COL	13	315:327:LSKDEGGRHTPFF	315:327:LSKDEGGRHTPFF
gi|15607825|ref|NP_215199.1|	Rv0685	elongation factor Tu	396	gi|57651424|ref|YP_185480.1|	elongation factor Tu	Staphylococcus aureus subsp. aureus COL	13	347:359:LPEGTEMVMPGDN	347:359:LPEGTEMVMPGDN
gi|15607825|ref|NP_215199.1|	Rv0685	elongation factor Tu	396	gi|15923538|ref|NP_371072.1|	elongation factor Tu	Staphylococcus aureus subsp. aureus Mu50	13	71:83:EYQTDKRHYAHVD	71:83:EYQTDKRHYAHVD
gi|15607825|ref|NP_215199.1|	Rv0685	elongation factor Tu	396	gi|15923538|ref|NP_371072.1|	elongation factor Tu	Staphylococcus aureus subsp. aureus Mu50	13	315:327:LSKDEGGRHTPFF	315:327:LSKDEGGRHTPFF
gi|15607825|ref|NP_215199.1|	Rv0685	elongation factor Tu	396	gi|15923538|ref|NP_371072.1|	elongation factor Tu	Staphylococcus aureus subsp. aureus Mu50	13	347:359:LPEGTEMVMPGDN	347:359:LPEGTEMVMPGDN
gi|15607825|ref|NP_215199.1|	Rv0685	elongation factor Tu	396	gi|15926226|ref|NP_373759.1|	elongation factor Tu	Staphylococcus aureus subsp. aureus N315	13	71:83:EYQTDKRHYAHVD	71:83:EYQTDKRHYAHVD
gi|15607825|ref|NP_215199.1|	Rv0685	elongation factor Tu	396	gi|15926226|ref|NP_373759.1|	elongation factor Tu	Staphylococcus aureus subsp. aureus N315	13	315:327:LSKDEGGRHTPFF	315:327:LSKDEGGRHTPFF
gi|15607825|ref|NP_215199.1|	Rv0685	elongation factor Tu	396	gi|15926226|ref|NP_373759.1|	elongation factor Tu	Staphylococcus aureus subsp. aureus N315	13	347:359:LPEGTEMVMPGDN	347:359:LPEGTEMVMPGDN
gi|15608768|ref|NP_216146.1|	Rv1630	30S ribosomal protein S1	481	gi|38233738|ref|NP_939505.1|	30S ribosomal protein S1	Corynebacterium diphtheriae NCTC 13129	13	254:266:VGDEVTVEVLDVD	252:264:VGDEVTVEVLDVD
gi|15608768|ref|NP_216146.1|	Rv1630	30S ribosomal protein S1	481	gi|156979795|ref|YP_001442054.1|	30S ribosomal protein S1	Staphylococcus aureus subsp. aureus Mu3	13	234:246:GGVDGLVHVSELS	217:229:GGVDGLVHVSELS
gi|15608768|ref|NP_216146.1|	Rv1630	30S ribosomal protein S1	481	gi|150394024|ref|YP_001316699.1|	30S ribosomal protein S1	Staphylococcus aureus subsp. aureus JH1	13	234:246:GGVDGLVHVSELS	217:229:GGVDGLVHVSELS
gi|15608768|ref|NP_216146.1|	Rv1630	30S ribosomal protein S1	481	gi|148267960|ref|YP_001246903.1|	30S ribosomal protein S1	Staphylococcus aureus subsp. aureus JH9	13	234:246:GGVDGLVHVSELS	217:229:GGVDGLVHVSELS
gi|15608768|ref|NP_216146.1|	Rv1630	30S ribosomal protein S1	481	gi|15924466|ref|NP_372000.1|	30S ribosomal protein S1	Staphylococcus aureus subsp. aureus Mu50	13	234:246:GGVDGLVHVSELS	217:229:GGVDGLVHVSELS
gi|15608768|ref|NP_216146.1|	Rv1630	30S ribosomal protein S1	481	gi|15927057|ref|NP_374590.1|	30S ribosomal protein S1	Staphylococcus aureus subsp. aureus N315	13	234:246:GGVDGLVHVSELS	217:229:GGVDGLVHVSELS
gi|15608768|ref|NP_216146.1|	Rv1630	30S ribosomal protein S1	481	gi|151221597|ref|YP_001332419.1|	30S ribosomal protein S1	Staphylococcus aureus subsp. aureus str. Newman	13	234:246:GGVDGLVHVSELS	217:229:GGVDGLVHVSELS
gi|15608768|ref|NP_216146.1|	Rv1630	30S ribosomal protein S1	481	gi|88195210|ref|YP_500011.1|	30S ribosomal protein S1	Staphylococcus aureus subsp. aureus NCTC 8325	13	234:246:GGVDGLVHVSELS	217:229:GGVDGLVHVSELS
gi|15608768|ref|NP_216146.1|	Rv1630	30S ribosomal protein S1	481	gi|21283094|ref|NP_646182.1|	30S ribosomal protein S1	Staphylococcus aureus subsp. aureus MW2	13	234:246:GGVDGLVHVSELS	217:229:GGVDGLVHVSELS
gi|15608768|ref|NP_216146.1|	Rv1630	30S ribosomal protein S1	481	gi|57650431|ref|YP_186360.1|	30S ribosomal protein S1	Staphylococcus aureus subsp. aureus COL	13	234:246:GGVDGLVHVSELS	217:229:GGVDGLVHVSELS
gi|15608768|ref|NP_216146.1|	Rv1630	30S ribosomal protein S1	481	gi|82751072|ref|YP_416813.1|	30S ribosomal protein S1	Staphylococcus aureus RF122	13	234:246:GGVDGLVHVSELS	217:229:GGVDGLVHVSELS
gi|15607151|ref|NP_214523.1|	Rv0009	iron-regulated peptidyl-prolyl cis-trans isomerase A	182	gi|38232667|ref|NP_938434.1|	peptidyl-prolyl cis-trans isomerase A	Corynebacterium diphtheriae NCTC 13129	13	63:75:GPFYDGAVFHRVI	60:72:GPFYDGAVFHRVI
gi|15610019|ref|NP_217398.1|	Rv2882c	ribosome recycling factor	185	gi|156979580|ref|YP_001441839.1|	ribosome recycling factor	Staphylococcus aureus subsp. aureus Mu3	13	121:133:GEEAKVSVRNIRR	120:132:GEEAKVSVRNIRR
gi|15610019|ref|NP_217398.1|	Rv2882c	ribosome recycling factor	185	gi|151221381|ref|YP_001332203.1|	ribosome recycling factor	Staphylococcus aureus subsp. aureus str. Newman	13	121:133:GEEAKVSVRNIRR	120:132:GEEAKVSVRNIRR
gi|15610019|ref|NP_217398.1|	Rv2882c	ribosome recycling factor	185	gi|150393808|ref|YP_001316483.1|	ribosome recycling factor	Staphylococcus aureus subsp. aureus JH1	13	121:133:GEEAKVSVRNIRR	120:132:GEEAKVSVRNIRR
gi|15610019|ref|NP_217398.1|	Rv2882c	ribosome recycling factor	185	gi|148267749|ref|YP_001246692.1|	ribosome recycling factor	Staphylococcus aureus subsp. aureus JH9	13	121:133:GEEAKVSVRNIRR	120:132:GEEAKVSVRNIRR
gi|15610019|ref|NP_217398.1|	Rv2882c	ribosome recycling factor	185	gi|88194969|ref|YP_499769.1|	ribosome recycling factor	Staphylococcus aureus subsp. aureus NCTC 8325	13	121:133:GEEAKVSVRNIRR	120:132:GEEAKVSVRNIRR
gi|15610019|ref|NP_217398.1|	Rv2882c	ribosome recycling factor	185	gi|82750860|ref|YP_416601.1|	ribosome recycling factor	Staphylococcus aureus RF122	13	121:133:GEEAKVSVRNIRR	120:132:GEEAKVSVRNIRR
gi|15610019|ref|NP_217398.1|	Rv2882c	ribosome recycling factor	185	gi|21282871|ref|NP_645959.1|	ribosome recycling factor	Staphylococcus aureus subsp. aureus MW2	13	121:133:GEEAKVSVRNIRR	120:132:GEEAKVSVRNIRR
gi|15610019|ref|NP_217398.1|	Rv2882c	ribosome recycling factor	185	gi|57651829|ref|YP_186135.1|	ribosome recycling factor	Staphylococcus aureus subsp. aureus COL	13	121:133:GEEAKVSVRNIRR	120:132:GEEAKVSVRNIRR
gi|15610019|ref|NP_217398.1|	Rv2882c	ribosome recycling factor	185	gi|15924249|ref|NP_371783.1|	ribosome recycling factor	Staphylococcus aureus subsp. aureus Mu50	13	121:133:GEEAKVSVRNIRR	120:132:GEEAKVSVRNIRR
gi|15610019|ref|NP_217398.1|	Rv2882c	ribosome recycling factor	185	gi|15926842|ref|NP_374375.1|	ribosome recycling factor	Staphylococcus aureus subsp. aureus N315	13	121:133:GEEAKVSVRNIRR	120:132:GEEAKVSVRNIRR
gi|15610026|ref|NP_217405.1|	Rv2889c	elongation factor Ts	271	gi|38234086|ref|NP_939853.1|	elongation factor Ts	Corynebacterium diphtheriae NCTC 13129	13	152:164:RSADLPPAVGVLV	152:164:RSADLPPAVGVLV
gi|15609976|ref|NP_217355.1|	Rv2839c	translation initiation factor IF-2	900	gi|38234058|ref|NP_939825.1|	translation initiation factor IF-2	Corynebacterium diphtheriae NCTC 13129	13	537:549:GGDTMFVDISAKQ	589:601:GGDTMFVDISAKQ
gi|15609976|ref|NP_217355.1|	Rv2839c	translation initiation factor IF-2	900	gi|21282881|ref|NP_645969.1|	translation initiation factor IF-2	Staphylococcus aureus subsp. aureus MW2	13	428:440:EAGGITQHIGAYQ	245:257:EAGGITQHIGAYQ
gi|15609976|ref|NP_217355.1|	Rv2839c	translation initiation factor IF-2	900	gi|151221390|ref|YP_001332212.1|	translation initiation factor IF-2	Staphylococcus aureus subsp. aureus str. Newman	13	428:440:EAGGITQHIGAYQ	245:257:EAGGITQHIGAYQ
gi|15609976|ref|NP_217355.1|	Rv2839c	translation initiation factor IF-2	900	gi|88194979|ref|YP_499779.1|	translation initiation factor IF-2	Staphylococcus aureus subsp. aureus NCTC 8325	13	428:440:EAGGITQHIGAYQ	245:257:EAGGITQHIGAYQ
gi|15609976|ref|NP_217355.1|	Rv2839c	translation initiation factor IF-2	900	gi|57651839|ref|YP_186145.1|	translation initiation factor IF-2	Staphylococcus aureus subsp. aureus COL	13	428:440:EAGGITQHIGAYQ	245:257:EAGGITQHIGAYQ
gi|15609976|ref|NP_217355.1|	Rv2839c	translation initiation factor IF-2	900	gi|156979590|ref|YP_001441849.1|	translation initiation factor IF-2	Staphylococcus aureus subsp. aureus Mu3	13	428:440:EAGGITQHIGAYQ	245:257:EAGGITQHIGAYQ
gi|15609976|ref|NP_217355.1|	Rv2839c	translation initiation factor IF-2	900	gi|150393818|ref|YP_001316493.1|	translation initiation factor IF-2	Staphylococcus aureus subsp. aureus JH1	13	428:440:EAGGITQHIGAYQ	245:257:EAGGITQHIGAYQ
gi|15609976|ref|NP_217355.1|	Rv2839c	translation initiation factor IF-2	900	gi|148267759|ref|YP_001246702.1|	translation initiation factor IF-2	Staphylococcus aureus subsp. aureus JH9	13	428:440:EAGGITQHIGAYQ	245:257:EAGGITQHIGAYQ
gi|15609976|ref|NP_217355.1|	Rv2839c	translation initiation factor IF-2	900	gi|82750870|ref|YP_416611.1|	translation initiation factor IF-2	Staphylococcus aureus RF122	13	428:440:EAGGITQHIGAYQ	245:257:EAGGITQHIGAYQ
gi|15609976|ref|NP_217355.1|	Rv2839c	translation initiation factor IF-2	900	gi|15924259|ref|NP_371793.1|	translation initiation factor IF-2	Staphylococcus aureus subsp. aureus Mu50	13	428:440:EAGGITQHIGAYQ	245:257:EAGGITQHIGAYQ
gi|15609976|ref|NP_217355.1|	Rv2839c	translation initiation factor IF-2	900	gi|15926852|ref|NP_374385.1|	translation initiation factor IF-2	Staphylococcus aureus subsp. aureus N315	13	428:440:EAGGITQHIGAYQ	245:257:EAGGITQHIGAYQ
gi|15609976|ref|NP_217355.1|	Rv2839c	translation initiation factor IF-2	900	gi|68250158|ref|YP_249270.1|	translation initiation factor IF-2	Haemophilus influenzae 86-028NP	13	478:490:LVVAADDGVMPQT	439:451:LVVAADDGVMPQT
gi|15609976|ref|NP_217355.1|	Rv2839c	translation initiation factor IF-2	900	gi|148827020|ref|YP_001291773.1|	translation initiation factor IF-2	Haemophilus influenzae PittGG	13	478:490:LVVAADDGVMPQT	439:451:LVVAADDGVMPQT
gi|15609976|ref|NP_217355.1|	Rv2839c	translation initiation factor IF-2	900	gi|148825867|ref|YP_001290620.1|	translation initiation factor IF-2	Haemophilus influenzae PittEE	13	478:490:LVVAADDGVMPQT	431:443:LVVAADDGVMPQT
gi|15607779|ref|NP_215153.1|	Rv0639	transcription antitermination protein NusG	238	gi|38233045|ref|NP_938812.1|	transcription antitermination protein NusG	Corynebacterium diphtheriae NCTC 13129	13	218:230:LVSIFGRETPVEL	242:254:LVSIFGRETPVEL
gi|15610027|ref|NP_217406.1|	Rv2890c	30S ribosomal protein S2	287	gi|38234087|ref|NP_939854.1|	30S ribosomal protein S2	Corynebacterium diphtheriae NCTC 13129	13	15:27:HFGHQTRRWNPKM	15:27:HFGHQTRRWNPKM
gi|15610027|ref|NP_217406.1|	Rv2890c	30S ribosomal protein S2	287	gi|38234087|ref|NP_939854.1|	30S ribosomal protein S2	Corynebacterium diphtheriae NCTC 13129	13	53:65:AYEFVKETVAHGG	53:65:AYEFVKETVAHGG
gi|15607808|ref|NP_215182.1|	Rv0668	DNA-directed RNA polymerase subunit beta'	1316	gi|38233061|ref|NP_938828.1|	DNA-directed RNA polymerase subunit beta'	Corynebacterium diphtheriae NCTC 13129	13	71:83:KGIICERCGVEVT	71:83:KGIICERCGVEVT
gi|15607808|ref|NP_215182.1|	Rv0668	DNA-directed RNA polymerase subunit beta'	1316	gi|38233061|ref|NP_938828.1|	DNA-directed RNA polymerase subunit beta'	Corynebacterium diphtheriae NCTC 13129	13	291:303:RALKRLKVVAAFQ	291:303:RALKRLKVVAAFQ
gi|15607808|ref|NP_215182.1|	Rv0668	DNA-directed RNA polymerase subunit beta'	1316	gi|88194305|ref|YP_499097.1|	DNA-directed RNA polymerase subunit beta'	Staphylococcus aureus subsp. aureus NCTC 8325	13	891:903:THGARKGLADTAL	796:808:THGARKGLADTAL
gi|15607808|ref|NP_215182.1|	Rv0668	DNA-directed RNA polymerase subunit beta'	1316	gi|156978872|ref|YP_001441131.1|	DNA-directed RNA polymerase subunit beta'	Staphylococcus aureus subsp. aureus Mu3	13	891:903:THGARKGLADTAL	805:817:THGARKGLADTAL
gi|15607808|ref|NP_215182.1|	Rv0668	DNA-directed RNA polymerase subunit beta'	1316	gi|151220717|ref|YP_001331539.1|	DNA-directed RNA polymerase subunit beta'	Staphylococcus aureus subsp. aureus str. Newman	13	891:903:THGARKGLADTAL	805:817:THGARKGLADTAL
gi|15607808|ref|NP_215182.1|	Rv0668	DNA-directed RNA polymerase subunit beta'	1316	gi|150393050|ref|YP_001315725.1|	DNA-directed RNA polymerase subunit beta'	Staphylococcus aureus subsp. aureus JH1	13	891:903:THGARKGLADTAL	805:817:THGARKGLADTAL
gi|15607808|ref|NP_215182.1|	Rv0668	DNA-directed RNA polymerase subunit beta'	1316	gi|148267003|ref|YP_001245946.1|	DNA-directed RNA polymerase subunit beta'	Staphylococcus aureus subsp. aureus JH9	13	891:903:THGARKGLADTAL	805:817:THGARKGLADTAL
gi|15607808|ref|NP_215182.1|	Rv0668	DNA-directed RNA polymerase subunit beta'	1316	gi|21282227|ref|NP_645315.1|	DNA-directed RNA polymerase subunit beta'	Staphylococcus aureus subsp. aureus MW2	13	891:903:THGARKGLADTAL	805:817:THGARKGLADTAL
gi|15607808|ref|NP_215182.1|	Rv0668	DNA-directed RNA polymerase subunit beta'	1316	gi|57651419|ref|YP_185475.1|	DNA-directed RNA polymerase subunit beta'	Staphylococcus aureus subsp. aureus COL	13	891:903:THGARKGLADTAL	805:817:THGARKGLADTAL
gi|15607808|ref|NP_215182.1|	Rv0668	DNA-directed RNA polymerase subunit beta'	1316	gi|15923533|ref|NP_371067.1|	DNA-directed RNA polymerase subunit beta'	Staphylococcus aureus subsp. aureus Mu50	13	891:903:THGARKGLADTAL	805:817:THGARKGLADTAL
gi|15607808|ref|NP_215182.1|	Rv0668	DNA-directed RNA polymerase subunit beta'	1316	gi|15926221|ref|NP_373754.1|	DNA-directed RNA polymerase subunit beta'	Staphylococcus aureus subsp. aureus N315	13	891:903:THGARKGLADTAL	805:817:THGARKGLADTAL
gi|15607808|ref|NP_215182.1|	Rv0668	DNA-directed RNA polymerase subunit beta'	1316	gi|82750251|ref|YP_415992.1|	DNA-directed RNA polymerase subunit beta'	Staphylococcus aureus RF122	13	891:903:THGARKGLADTAL	805:817:THGARKGLADTAL
gi|15607808|ref|NP_215182.1|	Rv0668	DNA-directed RNA polymerase subunit beta'	1316	gi|54296359|ref|YP_122728.1|	DNA-directed RNA polymerase subunit beta'	Legionella pneumophila str. Paris	13	370:382:NEKRMLQESVDAL	295:307:NEKRMLQESVDAL
gi|15607808|ref|NP_215182.1|	Rv0668	DNA-directed RNA polymerase subunit beta'	1316	gi|54296359|ref|YP_122728.1|	DNA-directed RNA polymerase subunit beta'	Legionella pneumophila str. Paris	13	873:885:THGARKGLADTAL	798:810:THGARKGLADTAL
gi|15607808|ref|NP_215182.1|	Rv0668	DNA-directed RNA polymerase subunit beta'	1316	gi|54296359|ref|YP_122728.1|	DNA-directed RNA polymerase subunit beta'	Legionella pneumophila str. Paris	13	1154:1166:DKHIEVIVRQMLR	1258:1270:DKHIEVIVRQMLR
gi|15607808|ref|NP_215182.1|	Rv0668	DNA-directed RNA polymerase subunit beta'	1316	gi|54296359|ref|YP_122728.1|	DNA-directed RNA polymerase subunit beta'	Legionella pneumophila str. Paris	13	1225:1237:SAASFQETTRVLT	1329:1341:SAASFQETTRVLT
gi|15607808|ref|NP_215182.1|	Rv0668	DNA-directed RNA polymerase subunit beta'	1316	gi|54293315|ref|YP_125730.1|	DNA-directed RNA polymerase subunit beta'	Legionella pneumophila str. Lens	13	370:382:NEKRMLQESVDAL	295:307:NEKRMLQESVDAL
gi|15607808|ref|NP_215182.1|	Rv0668	DNA-directed RNA polymerase subunit beta'	1316	gi|54293315|ref|YP_125730.1|	DNA-directed RNA polymerase subunit beta'	Legionella pneumophila str. Lens	13	871:883:THGARKGLADTAL	796:808:THGARKGLADTAL
gi|15607808|ref|NP_215182.1|	Rv0668	DNA-directed RNA polymerase subunit beta'	1316	gi|54293315|ref|YP_125730.1|	DNA-directed RNA polymerase subunit beta'	Legionella pneumophila str. Lens	13	1154:1166:DKHIEVIVRQMLR	1258:1270:DKHIEVIVRQMLR
gi|15607808|ref|NP_215182.1|	Rv0668	DNA-directed RNA polymerase subunit beta'	1316	gi|54293315|ref|YP_125730.1|	DNA-directed RNA polymerase subunit beta'	Legionella pneumophila str. Lens	13	1225:1237:SAASFQETTRVLT	1329:1341:SAASFQETTRVLT
gi|15607808|ref|NP_215182.1|	Rv0668	DNA-directed RNA polymerase subunit beta'	1316	gi|148361059|ref|YP_001252266.1|	hypothetical protein LPC_3020	Legionella pneumophila str. Corby	13	370:382:NEKRMLQESVDAL	301:313:NEKRMLQESVDAL
gi|15607808|ref|NP_215182.1|	Rv0668	DNA-directed RNA polymerase subunit beta'	1316	gi|148361059|ref|YP_001252266.1|	hypothetical protein LPC_3020	Legionella pneumophila str. Corby	13	873:885:THGARKGLADTAL	804:816:THGARKGLADTAL
gi|15607808|ref|NP_215182.1|	Rv0668	DNA-directed RNA polymerase subunit beta'	1316	gi|148361059|ref|YP_001252266.1|	hypothetical protein LPC_3020	Legionella pneumophila str. Corby	13	1154:1166:DKHIEVIVRQMLR	1264:1276:DKHIEVIVRQMLR
gi|15607808|ref|NP_215182.1|	Rv0668	DNA-directed RNA polymerase subunit beta'	1316	gi|148361059|ref|YP_001252266.1|	hypothetical protein LPC_3020	Legionella pneumophila str. Corby	13	1225:1237:SAASFQETTRVLT	1335:1347:SAASFQETTRVLT
gi|15607808|ref|NP_215182.1|	Rv0668	DNA-directed RNA polymerase subunit beta'	1316	gi|68249111|ref|YP_248223.1|	DNA-directed RNA polymerase subunit beta'	Haemophilus influenzae 86-028NP	13	370:382:NEKRMLQESVDAL	296:308:NEKRMLQESVDAL
gi|15607808|ref|NP_215182.1|	Rv0668	DNA-directed RNA polymerase subunit beta'	1316	gi|68249111|ref|YP_248223.1|	DNA-directed RNA polymerase subunit beta'	Haemophilus influenzae 86-028NP	13	871:883:THGARKGLADTAL	797:809:THGARKGLADTAL
gi|15607808|ref|NP_215182.1|	Rv0668	DNA-directed RNA polymerase subunit beta'	1316	gi|68249111|ref|YP_248223.1|	DNA-directed RNA polymerase subunit beta'	Haemophilus influenzae 86-028NP	13	26:38:GEVKKPETINYRT	37:49:GEVKKPETINYRT
gi|15607808|ref|NP_215182.1|	Rv0668	DNA-directed RNA polymerase subunit beta'	1316	gi|68249111|ref|YP_248223.1|	DNA-directed RNA polymerase subunit beta'	Haemophilus influenzae 86-028NP	13	86:98:KVRRERMGHIELA	97:109:KVRRERMGHIELA
gi|15607808|ref|NP_215182.1|	Rv0668	DNA-directed RNA polymerase subunit beta'	1316	gi|68249111|ref|YP_248223.1|	DNA-directed RNA polymerase subunit beta'	Haemophilus influenzae 86-028NP	13	1155:1167:DKHIEVIVRQMLR	1270:1282:DKHIEVIVRQMLR
gi|15607808|ref|NP_215182.1|	Rv0668	DNA-directed RNA polymerase subunit beta'	1316	gi|68249111|ref|YP_248223.1|	DNA-directed RNA polymerase subunit beta'	Haemophilus influenzae 86-028NP	13	1226:1238:SAASFQETTRVLT	1341:1353:SAASFQETTRVLT
gi|15607808|ref|NP_215182.1|	Rv0668	DNA-directed RNA polymerase subunit beta'	1316	gi|148825210|ref|YP_001289963.1|	DNA-directed RNA polymerase subunit beta'	Haemophilus influenzae PittEE	13	370:382:NEKRMLQESVDAL	296:308:NEKRMLQESVDAL
gi|15607808|ref|NP_215182.1|	Rv0668	DNA-directed RNA polymerase subunit beta'	1316	gi|148825210|ref|YP_001289963.1|	DNA-directed RNA polymerase subunit beta'	Haemophilus influenzae PittEE	13	871:883:THGARKGLADTAL	797:809:THGARKGLADTAL
gi|15607808|ref|NP_215182.1|	Rv0668	DNA-directed RNA polymerase subunit beta'	1316	gi|148825210|ref|YP_001289963.1|	DNA-directed RNA polymerase subunit beta'	Haemophilus influenzae PittEE	13	26:38:GEVKKPETINYRT	37:49:GEVKKPETINYRT
gi|15607808|ref|NP_215182.1|	Rv0668	DNA-directed RNA polymerase subunit beta'	1316	gi|148825210|ref|YP_001289963.1|	DNA-directed RNA polymerase subunit beta'	Haemophilus influenzae PittEE	13	86:98:KVRRERMGHIELA	97:109:KVRRERMGHIELA
gi|15607808|ref|NP_215182.1|	Rv0668	DNA-directed RNA polymerase subunit beta'	1316	gi|148825210|ref|YP_001289963.1|	DNA-directed RNA polymerase subunit beta'	Haemophilus influenzae PittEE	13	1155:1167:DKHIEVIVRQMLR	1270:1282:DKHIEVIVRQMLR
gi|15607808|ref|NP_215182.1|	Rv0668	DNA-directed RNA polymerase subunit beta'	1316	gi|148825210|ref|YP_001289963.1|	DNA-directed RNA polymerase subunit beta'	Haemophilus influenzae PittEE	13	1226:1238:SAASFQETTRVLT	1341:1353:SAASFQETTRVLT
gi|15607808|ref|NP_215182.1|	Rv0668	DNA-directed RNA polymerase subunit beta'	1316	gi|33591289|ref|NP_878933.1|	DNA-directed RNA polymerase subunit beta'	Bordetella pertussis Tohama I	13	872:884:THGARKGLADTAL	797:809:THGARKGLADTAL
gi|15607808|ref|NP_215182.1|	Rv0668	DNA-directed RNA polymerase subunit beta'	1316	gi|33591289|ref|NP_878933.1|	DNA-directed RNA polymerase subunit beta'	Bordetella pertussis Tohama I	13	1235:1247:SAASFQETTRVLT	1332:1344:SAASFQETTRVLT
gi|15607808|ref|NP_215182.1|	Rv0668	DNA-directed RNA polymerase subunit beta'	1316	gi|33599008|ref|NP_886568.1|	DNA-directed RNA polymerase subunit beta'	Bordetella bronchiseptica RB50	13	872:884:THGARKGLADTAL	797:809:THGARKGLADTAL
gi|15607808|ref|NP_215182.1|	Rv0668	DNA-directed RNA polymerase subunit beta'	1316	gi|33599008|ref|NP_886568.1|	DNA-directed RNA polymerase subunit beta'	Bordetella bronchiseptica RB50	13	1235:1247:SAASFQETTRVLT	1332:1344:SAASFQETTRVLT
gi|15607808|ref|NP_215182.1|	Rv0668	DNA-directed RNA polymerase subunit beta'	1316	gi|148827705|ref|YP_001292458.1|	DNA-directed RNA polymerase subunit beta'	Haemophilus influenzae PittGG	13	370:382:NEKRMLQESVDAL	296:308:NEKRMLQESVDAL
gi|15607808|ref|NP_215182.1|	Rv0668	DNA-directed RNA polymerase subunit beta'	1316	gi|148827705|ref|YP_001292458.1|	DNA-directed RNA polymerase subunit beta'	Haemophilus influenzae PittGG	13	871:883:THGARKGLADTAL	797:809:THGARKGLADTAL
gi|15607808|ref|NP_215182.1|	Rv0668	DNA-directed RNA polymerase subunit beta'	1316	gi|148827705|ref|YP_001292458.1|	DNA-directed RNA polymerase subunit beta'	Haemophilus influenzae PittGG	13	26:38:GEVKKPETINYRT	37:49:GEVKKPETINYRT
gi|15607808|ref|NP_215182.1|	Rv0668	DNA-directed RNA polymerase subunit beta'	1316	gi|148827705|ref|YP_001292458.1|	DNA-directed RNA polymerase subunit beta'	Haemophilus influenzae PittGG	13	86:98:KVRRERMGHIELA	97:109:KVRRERMGHIELA
gi|15607808|ref|NP_215182.1|	Rv0668	DNA-directed RNA polymerase subunit beta'	1316	gi|148827705|ref|YP_001292458.1|	DNA-directed RNA polymerase subunit beta'	Haemophilus influenzae PittGG	13	1155:1167:DKHIEVIVRQMLR	1270:1282:DKHIEVIVRQMLR
gi|15607808|ref|NP_215182.1|	Rv0668	DNA-directed RNA polymerase subunit beta'	1316	gi|148827705|ref|YP_001292458.1|	DNA-directed RNA polymerase subunit beta'	Haemophilus influenzae PittGG	13	1226:1238:SAASFQETTRVLT	1341:1353:SAASFQETTRVLT
gi|15610242|ref|NP_217621.1|	Rv3105c	peptide chain release factor 2	378	gi|38233352|ref|NP_939119.1|	peptide chain release factor 2	Corynebacterium diphtheriae NCTC 13129	13	177:189:SYAEEAGIKSATF	170:182:SYAEEAGIKSATF
gi|15607807|ref|NP_215181.1|	Rv0667	DNA-directed RNA polymerase subunit beta	1172	gi|156978871|ref|YP_001441130.1|	DNA-directed RNA polymerase subunit beta	Staphylococcus aureus subsp. aureus Mu3	13	802:814:DGDILVGKVTPKG	850:862:DGDILVGKVTPKG
gi|15607807|ref|NP_215181.1|	Rv0667	DNA-directed RNA polymerase subunit beta	1172	gi|151220716|ref|YP_001331538.1|	DNA-directed RNA polymerase subunit beta	Staphylococcus aureus subsp. aureus str. Newman	13	802:814:DGDILVGKVTPKG	850:862:DGDILVGKVTPKG
gi|15607807|ref|NP_215181.1|	Rv0667	DNA-directed RNA polymerase subunit beta	1172	gi|150393049|ref|YP_001315724.1|	DNA-directed RNA polymerase subunit beta	Staphylococcus aureus subsp. aureus JH1	13	802:814:DGDILVGKVTPKG	850:862:DGDILVGKVTPKG
gi|15607807|ref|NP_215181.1|	Rv0667	DNA-directed RNA polymerase subunit beta	1172	gi|161353532|ref|YP_499096.2|	DNA-directed RNA polymerase subunit beta	Staphylococcus aureus subsp. aureus NCTC 8325	13	802:814:DGDILVGKVTPKG	850:862:DGDILVGKVTPKG
gi|15607807|ref|NP_215181.1|	Rv0667	DNA-directed RNA polymerase subunit beta	1172	gi|82750250|ref|YP_415991.1|	DNA-directed RNA polymerase subunit beta	Staphylococcus aureus RF122	13	802:814:DGDILVGKVTPKG	850:862:DGDILVGKVTPKG
gi|15607807|ref|NP_215181.1|	Rv0667	DNA-directed RNA polymerase subunit beta	1172	gi|21282226|ref|NP_645314.1|	DNA-directed RNA polymerase subunit beta	Staphylococcus aureus subsp. aureus MW2	13	802:814:DGDILVGKVTPKG	850:862:DGDILVGKVTPKG
gi|15607807|ref|NP_215181.1|	Rv0667	DNA-directed RNA polymerase subunit beta	1172	gi|15926220|ref|NP_373753.1|	DNA-directed RNA polymerase subunit beta	Staphylococcus aureus subsp. aureus N315	13	802:814:DGDILVGKVTPKG	850:862:DGDILVGKVTPKG
gi|15607807|ref|NP_215181.1|	Rv0667	DNA-directed RNA polymerase subunit beta	1172	gi|148267002|ref|YP_001245945.1|	DNA-directed RNA polymerase subunit beta	Staphylococcus aureus subsp. aureus JH9	13	802:814:DGDILVGKVTPKG	850:862:DGDILVGKVTPKG
gi|15607807|ref|NP_215181.1|	Rv0667	DNA-directed RNA polymerase subunit beta	1172	gi|15923532|ref|NP_371066.1|	DNA-directed RNA polymerase subunit beta	Staphylococcus aureus subsp. aureus Mu50	13	802:814:DGDILVGKVTPKG	850:862:DGDILVGKVTPKG
gi|15607807|ref|NP_215181.1|	Rv0667	DNA-directed RNA polymerase subunit beta	1172	gi|57651418|ref|YP_185474.1|	DNA-directed RNA polymerase subunit beta	Staphylococcus aureus subsp. aureus COL	13	802:814:DGDILVGKVTPKG	850:862:DGDILVGKVTPKG
gi|15607807|ref|NP_215181.1|	Rv0667	DNA-directed RNA polymerase subunit beta	1172	gi|57651418|ref|YP_185474.1|	DNA-directed RNA polymerase subunit beta	Staphylococcus aureus subsp. aureus COL	13	827:839:AIFGEKAREVRDT	875:887:AIFGEKAREVRDT
gi|15607807|ref|NP_215181.1|	Rv0667	DNA-directed RNA polymerase subunit beta	1172	gi|148825209|ref|YP_001289962.1|	DNA-directed RNA polymerase subunit beta	Haemophilus influenzae PittEE	13	919:931:RMNIGQILETHLG	1107:1119:RMNIGQILETHLG
gi|15607807|ref|NP_215181.1|	Rv0667	DNA-directed RNA polymerase subunit beta	1172	gi|68249112|ref|YP_248224.1|	DNA-directed RNA polymerase subunit beta	Haemophilus influenzae 86-028NP	13	919:931:RMNIGQILETHLG	1107:1119:RMNIGQILETHLG
gi|15607807|ref|NP_215181.1|	Rv0667	DNA-directed RNA polymerase subunit beta	1172	gi|148827706|ref|YP_001292459.1|	DNA-directed RNA polymerase subunit beta	Haemophilus influenzae PittGG	13	919:931:RMNIGQILETHLG	1076:1088:RMNIGQILETHLG
gi|15610594|ref|NP_217975.1|	Rv3458c	30S ribosomal protein S4	201	gi|38233157|ref|NP_938924.1|	30S ribosomal protein S4	Corynebacterium diphtheriae NCTC 13129	13	178:190:HQLPERAQIDVPL	178:190:HQLPERAQIDVPL
gi|15608779|ref|NP_216157.1|	Rv1641	translation initiation factor IF-3	201	gi|38233750|ref|NP_939517.1|	translation initiation factor IF-3	Corynebacterium diphtheriae NCTC 13129	13	91:103:RPKIDDHDYETKK	85:97:RPKIDDHDYETKK
gi|57116768|ref|YP_177746.1|	Rv0684	elongation factor G	701	gi|15836081|ref|NP_300605.1|	elongation factor G	Chlamydophila pneumoniae J138	13	583:595:YHEVDSSEMAFKI	581:593:YHEVDSSEMAFKI
gi|57116768|ref|YP_177746.1|	Rv0684	elongation factor G	701	gi|33241902|ref|NP_876843.1|	elongation factor G	Chlamydophila pneumoniae TW-183	13	583:595:YHEVDSSEMAFKI	581:593:YHEVDSSEMAFKI
gi|57116768|ref|YP_177746.1|	Rv0684	elongation factor G	701	gi|16752491|ref|NP_444753.1|	elongation factor G	Chlamydophila pneumoniae AR39	13	583:595:YHEVDSSEMAFKI	581:593:YHEVDSSEMAFKI
gi|57116768|ref|YP_177746.1|	Rv0684	elongation factor G	701	gi|15618461|ref|NP_224746.1|	elongation factor G	Chlamydophila pneumoniae CWL029	13	583:595:YHEVDSSEMAFKI	581:593:YHEVDSSEMAFKI
gi|15607873|ref|NP_215247.1|	Rv0733	adenylate kinase	181	gi|38233150|ref|NP_938917.1|	adenylate kinase	Corynebacterium diphtheriae NCTC 13129	13	5:17:LLGPPGAGKGTQA	5:17:LLGPPGAGKGTQA
gi|15607873|ref|NP_215247.1|	Rv0733	adenylate kinase	181	gi|33600990|ref|NP_888550.1|	adenylate kinase	Bordetella bronchiseptica RB50	13	5:17:LLGPPGAGKGTQA	5:17:LLGPPGAGKGTQA
gi|15607873|ref|NP_215247.1|	Rv0733	adenylate kinase	181	gi|33593729|ref|NP_881373.1|	adenylate kinase	Bordetella pertussis Tohama I	13	5:17:LLGPPGAGKGTQA	5:17:LLGPPGAGKGTQA
gi|15610384|ref|NP_217765.1|	Rv3248c	S-adenosyl-L-homocysteine hydrolase	495	gi|38233299|ref|NP_939066.1|	S-adenosyl-L-homocysteine hydrolase	Corynebacterium diphtheriae NCTC 13129	13	69:81:HMTVQTAVLIETL	54:66:HMTVQTAVLIETL
gi|15610384|ref|NP_217765.1|	Rv3248c	S-adenosyl-L-homocysteine hydrolase	495	gi|38233299|ref|NP_939066.1|	S-adenosyl-L-homocysteine hydrolase	Corynebacterium diphtheriae NCTC 13129	13	88:100:VRWASCNIFSTQD	73:85:VRWASCNIFSTQD
gi|15610384|ref|NP_217765.1|	Rv3248c	S-adenosyl-L-homocysteine hydrolase	495	gi|38233299|ref|NP_939066.1|	S-adenosyl-L-homocysteine hydrolase	Corynebacterium diphtheriae NCTC 13129	13	102:114:AAAAVVVGPHGTP	87:99:AAAAVVVGPHGTP
gi|15608163|ref|NP_215539.1|	Rv1023	phosphopyruvate hydratase	429	gi|156979104|ref|YP_001441363.1|	phosphopyruvate hydratase	Staphylococcus aureus subsp. aureus Mu3	13	13:25:LDSRGNPTVEVEV	13:25:LDSRGNPTVEVEV
gi|15608163|ref|NP_215539.1|	Rv1023	phosphopyruvate hydratase	429	gi|151220957|ref|YP_001331779.1|	phosphopyruvate hydratase	Staphylococcus aureus subsp. aureus str. Newman	13	13:25:LDSRGNPTVEVEV	13:25:LDSRGNPTVEVEV
gi|15608163|ref|NP_215539.1|	Rv1023	phosphopyruvate hydratase	429	gi|150393285|ref|YP_001315960.1|	phosphopyruvate hydratase	Staphylococcus aureus subsp. aureus JH1	13	13:25:LDSRGNPTVEVEV	13:25:LDSRGNPTVEVEV
gi|15608163|ref|NP_215539.1|	Rv1023	phosphopyruvate hydratase	429	gi|148267236|ref|YP_001246179.1|	phosphopyruvate hydratase	Staphylococcus aureus subsp. aureus JH9	13	13:25:LDSRGNPTVEVEV	13:25:LDSRGNPTVEVEV
gi|15608163|ref|NP_215539.1|	Rv1023	phosphopyruvate hydratase	429	gi|88194559|ref|YP_499355.1|	phosphopyruvate hydratase	Staphylococcus aureus subsp. aureus NCTC 8325	13	13:25:LDSRGNPTVEVEV	13:25:LDSRGNPTVEVEV
gi|15608163|ref|NP_215539.1|	Rv1023	phosphopyruvate hydratase	429	gi|82750484|ref|YP_416225.1|	phosphopyruvate hydratase	Staphylococcus aureus RF122	13	13:25:LDSRGNPTVEVEV	13:25:LDSRGNPTVEVEV
gi|15608163|ref|NP_215539.1|	Rv1023	phosphopyruvate hydratase	429	gi|21282467|ref|NP_645555.1|	phosphopyruvate hydratase	Staphylococcus aureus subsp. aureus MW2	13	13:25:LDSRGNPTVEVEV	13:25:LDSRGNPTVEVEV
gi|15608163|ref|NP_215539.1|	Rv1023	phosphopyruvate hydratase	429	gi|57650118|ref|YP_185716.1|	phosphopyruvate hydratase	Staphylococcus aureus subsp. aureus COL	13	13:25:LDSRGNPTVEVEV	13:25:LDSRGNPTVEVEV
gi|15608163|ref|NP_215539.1|	Rv1023	phosphopyruvate hydratase	429	gi|15923766|ref|NP_371300.1|	phosphopyruvate hydratase	Staphylococcus aureus subsp. aureus Mu50	13	13:25:LDSRGNPTVEVEV	13:25:LDSRGNPTVEVEV
gi|15608163|ref|NP_215539.1|	Rv1023	phosphopyruvate hydratase	429	gi|15926453|ref|NP_373986.1|	phosphopyruvate hydratase	Staphylococcus aureus subsp. aureus N315	13	13:25:LDSRGNPTVEVEV	13:25:LDSRGNPTVEVEV
gi|15608163|ref|NP_215539.1|	Rv1023	phosphopyruvate hydratase	429	gi|33593375|ref|NP_881019.1|	phosphopyruvate hydratase	Bordetella pertussis Tohama I	13	10:22:REILDSRGNPTVE	10:22:REILDSRGNPTVE
gi|15608163|ref|NP_215539.1|	Rv1023	phosphopyruvate hydratase	429	gi|33602678|ref|NP_890238.1|	phosphopyruvate hydratase	Bordetella bronchiseptica RB50	13	10:22:REILDSRGNPTVE	10:22:REILDSRGNPTVE
gi|15609357|ref|NP_216736.1|	Rv2220	glutamine synthetase	478	gi|38234219|ref|NP_939986.1|	glutamine synthetase	Corynebacterium diphtheriae NCTC 13129	13	352:364:RIPITGSNPKAKR	352:364:RIPITGSNPKAKR
gi|15609357|ref|NP_216736.1|	Rv2220	glutamine synthetase	478	gi|148828049|ref|YP_001292802.1|	glutamine synthetase	Haemophilus influenzae PittGG	13	325:337:NSYKRLVPGYEAP	324:336:NSYKRLVPGYEAP
gi|15609357|ref|NP_216736.1|	Rv2220	glutamine synthetase	478	gi|68249460|ref|YP_248572.1|	glutamine synthetase	Haemophilus influenzae 86-028NP	13	325:337:NSYKRLVPGYEAP	324:336:NSYKRLVPGYEAP
gi|15609357|ref|NP_216736.1|	Rv2220	glutamine synthetase	478	gi|54294250|ref|YP_126665.1|	glutamine synthetase	Legionella pneumophila str. Lens	13	269:281:GDNGSGMHCHQSL	266:278:GDNGSGMHCHQSL
gi|15609357|ref|NP_216736.1|	Rv2220	glutamine synthetase	478	gi|54297273|ref|YP_123642.1|	glutamine synthetase	Legionella pneumophila str. Paris	13	269:281:GDNGSGMHCHQSL	266:278:GDNGSGMHCHQSL
gi|15609352|ref|NP_216731.1|	Rv2215	dihydrolipoamide acetyltransferase	553	gi|38234214|ref|NP_939981.1|	dihydrolipoamide acetyltransferase	Corynebacterium diphtheriae NCTC 13129	13	275:287:GGRIRKQDVLAAA	378:390:GGRIRKQDVLAAA
gi|15609352|ref|NP_216731.1|	Rv2215	dihydrolipoamide acetyltransferase	553	gi|38234214|ref|NP_939981.1|	dihydrolipoamide acetyltransferase	Corynebacterium diphtheriae NCTC 13129	13	465:477:LSGGTFTITNIGS	568:580:LSGGTFTITNIGS
gi|15609352|ref|NP_216731.1|	Rv2215	dihydrolipoamide acetyltransferase	553	gi|38234214|ref|NP_939981.1|	dihydrolipoamide acetyltransferase	Corynebacterium diphtheriae NCTC 13129	13	534:546:DGADAGRFLTTIK	637:649:DGADAGRFLTTIK
gi|15610165|ref|NP_217544.1|	Rv3028c	electron transfer flavoprotein subunit alpha	318	gi|148360429|ref|YP_001251636.1|	electron transfer flavoprotein subunit alpha	Legionella pneumophila str. Corby	13	232:244:LGAAVGASRAAVD	231:243:LGAAVGASRAAVD
gi|15610165|ref|NP_217544.1|	Rv3028c	electron transfer flavoprotein subunit alpha	318	gi|54296944|ref|YP_123313.1|	electron transfer flavoprotein subunit alpha	Legionella pneumophila str. Paris	13	231:243:LGAAVGASRAAVD	230:242:LGAAVGASRAAVD
gi|15610165|ref|NP_217544.1|	Rv3028c	electron transfer flavoprotein subunit alpha	318	gi|54293898|ref|YP_126313.1|	electron transfer flavoprotein subunit alpha	Legionella pneumophila str. Lens	13	231:243:LGAAVGASRAAVD	230:242:LGAAVGASRAAVD
gi|15608574|ref|NP_215952.1|	Rv1436	glyceraldehyde-3-phosphate dehydrogenase	339	gi|33241981|ref|NP_876922.1|	glyceraldehyde-3-phosphate dehydrogenase	Chlamydophila pneumoniae TW-183	13	154:166:ISNASCTTNCLAP	152:164:ISNASCTTNCLAP
gi|15608574|ref|NP_215952.1|	Rv1436	glyceraldehyde-3-phosphate dehydrogenase	339	gi|15836156|ref|NP_300680.1|	glyceraldehyde-3-phosphate dehydrogenase	Chlamydophila pneumoniae J138	13	154:166:ISNASCTTNCLAP	152:164:ISNASCTTNCLAP
gi|15608574|ref|NP_215952.1|	Rv1436	glyceraldehyde-3-phosphate dehydrogenase	339	gi|16752416|ref|NP_444675.1|	glyceraldehyde-3-phosphate dehydrogenase	Chlamydophila pneumoniae AR39	13	154:166:ISNASCTTNCLAP	152:164:ISNASCTTNCLAP
gi|15608574|ref|NP_215952.1|	Rv1436	glyceraldehyde-3-phosphate dehydrogenase	339	gi|15618534|ref|NP_224820.1|	glyceraldehyde-3-phosphate dehydrogenase	Chlamydophila pneumoniae CWL029	13	154:166:ISNASCTTNCLAP	152:164:ISNASCTTNCLAP
gi|15607208|ref|NP_214580.1|	Rv0066c	isocitrate dehydrogenase	745	gi|38233238|ref|NP_939005.1|	isocitrate dehydrogenase	Corynebacterium diphtheriae NCTC 13129	13	511:523:DHDTEGLDIQIMS	507:519:DHDTEGLDIQIMS
gi|15608448|ref|NP_215824.1|	Rv1308	ATP synthase F0F1 subunit alpha	549	gi|38233644|ref|NP_939411.1|	ATP synthase F0F1 subunit alpha	Corynebacterium diphtheriae NCTC 13129	13	409:421:FASDLDAASKAQL	409:421:FASDLDAASKAQL
gi|15608448|ref|NP_215824.1|	Rv1308	ATP synthase F0F1 subunit alpha	549	gi|156980420|ref|YP_001442679.1|	F0F1 ATP synthase subunit alpha	Staphylococcus aureus subsp. aureus Mu3	13	108:120:GRVVNPLGQPIDG	105:117:GRVVNPLGQPIDG
gi|15608448|ref|NP_215824.1|	Rv1308	ATP synthase F0F1 subunit alpha	549	gi|150394620|ref|YP_001317295.1|	F0F1 ATP synthase subunit alpha	Staphylococcus aureus subsp. aureus JH1	13	108:120:GRVVNPLGQPIDG	105:117:GRVVNPLGQPIDG
gi|15608448|ref|NP_215824.1|	Rv1308	ATP synthase F0F1 subunit alpha	549	gi|148268556|ref|YP_001247499.1|	F0F1 ATP synthase subunit alpha	Staphylococcus aureus subsp. aureus JH9	13	108:120:GRVVNPLGQPIDG	105:117:GRVVNPLGQPIDG
gi|15608448|ref|NP_215824.1|	Rv1308	ATP synthase F0F1 subunit alpha	549	gi|88196009|ref|YP_500822.1|	F0F1 ATP synthase subunit alpha	Staphylococcus aureus subsp. aureus NCTC 8325	13	108:120:GRVVNPLGQPIDG	105:117:GRVVNPLGQPIDG
gi|15608448|ref|NP_215824.1|	Rv1308	ATP synthase F0F1 subunit alpha	549	gi|21283758|ref|NP_646846.1|	F0F1 ATP synthase subunit alpha	Staphylococcus aureus subsp. aureus MW2	13	108:120:GRVVNPLGQPIDG	105:117:GRVVNPLGQPIDG
gi|15608448|ref|NP_215824.1|	Rv1308	ATP synthase F0F1 subunit alpha	549	gi|15925095|ref|NP_372629.1|	ATP synthase F0F1 subunit alpha	Staphylococcus aureus subsp. aureus Mu50	13	108:120:GRVVNPLGQPIDG	105:117:GRVVNPLGQPIDG
gi|15608448|ref|NP_215824.1|	Rv1308	ATP synthase F0F1 subunit alpha	549	gi|15927679|ref|NP_375212.1|	ATP synthase F0F1 subunit alpha	Staphylococcus aureus subsp. aureus N315	13	108:120:GRVVNPLGQPIDG	105:117:GRVVNPLGQPIDG
gi|15608448|ref|NP_215824.1|	Rv1308	ATP synthase F0F1 subunit alpha	549	gi|82751706|ref|YP_417447.1|	F0F1 ATP synthase subunit alpha	Staphylococcus aureus RF122	13	108:120:GRVVNPLGQPIDG	105:117:GRVVNPLGQPIDG
gi|15608448|ref|NP_215824.1|	Rv1308	ATP synthase F0F1 subunit alpha	549	gi|151222221|ref|YP_001333043.1|	F0F1 ATP synthase subunit alpha	Staphylococcus aureus subsp. aureus str. Newman	13	108:120:GRVVNPLGQPIDG	105:117:GRVVNPLGQPIDG
gi|15608448|ref|NP_215824.1|	Rv1308	ATP synthase F0F1 subunit alpha	549	gi|57652127|ref|YP_186912.1|	F0F1 ATP synthase subunit alpha	Staphylococcus aureus subsp. aureus COL	13	108:120:GRVVNPLGQPIDG	105:117:GRVVNPLGQPIDG
gi|15608974|ref|NP_216353.1|	Rv1837c	malate synthase G	741	gi|33594543|ref|NP_882187.1|	malate synthase G	Bordetella pertussis Tohama I	13	456:468:FINTGFLDRTGDE	456:468:FINTGFLDRTGDE
gi|15608974|ref|NP_216353.1|	Rv1837c	malate synthase G	741	gi|33594543|ref|NP_882187.1|	malate synthase G	Bordetella pertussis Tohama I	13	636:648:LMEDRATLRISSQ	636:648:LMEDRATLRISSQ
gi|15608974|ref|NP_216353.1|	Rv1837c	malate synthase G	741	gi|33599088|ref|NP_886648.1|	malate synthase G	Bordetella bronchiseptica RB50	13	456:468:FINTGFLDRTGDE	456:468:FINTGFLDRTGDE
gi|15608974|ref|NP_216353.1|	Rv1837c	malate synthase G	741	gi|33599088|ref|NP_886648.1|	malate synthase G	Bordetella bronchiseptica RB50	13	636:648:LMEDRATLRISSQ	636:648:LMEDRATLRISSQ
gi|15608450|ref|NP_215826.1|	Rv1310	ATP synthase F0F1 subunit beta	486	gi|156980418|ref|YP_001442677.1|	F0F1 ATP synthase subunit beta	Staphylococcus aureus subsp. aureus Mu3	13	322:334:VPADDYTDPAPAT	305:317:VPADDYTDPAPAT
gi|15608450|ref|NP_215826.1|	Rv1310	ATP synthase F0F1 subunit beta	486	gi|151222219|ref|YP_001333041.1|	F0F1 ATP synthase subunit beta	Staphylococcus aureus subsp. aureus str. Newman	13	322:334:VPADDYTDPAPAT	305:317:VPADDYTDPAPAT
gi|15608450|ref|NP_215826.1|	Rv1310	ATP synthase F0F1 subunit beta	486	gi|150394618|ref|YP_001317293.1|	F0F1 ATP synthase subunit beta	Staphylococcus aureus subsp. aureus JH1	13	322:334:VPADDYTDPAPAT	305:317:VPADDYTDPAPAT
gi|15608450|ref|NP_215826.1|	Rv1310	ATP synthase F0F1 subunit beta	486	gi|148268554|ref|YP_001247497.1|	F0F1 ATP synthase subunit beta	Staphylococcus aureus subsp. aureus JH9	13	322:334:VPADDYTDPAPAT	305:317:VPADDYTDPAPAT
gi|15608450|ref|NP_215826.1|	Rv1310	ATP synthase F0F1 subunit beta	486	gi|88196007|ref|YP_500820.1|	F0F1 ATP synthase subunit beta	Staphylococcus aureus subsp. aureus NCTC 8325	13	322:334:VPADDYTDPAPAT	305:317:VPADDYTDPAPAT
gi|15608450|ref|NP_215826.1|	Rv1310	ATP synthase F0F1 subunit beta	486	gi|82751704|ref|YP_417445.1|	F0F1 ATP synthase subunit beta	Staphylococcus aureus RF122	13	322:334:VPADDYTDPAPAT	305:317:VPADDYTDPAPAT
gi|15608450|ref|NP_215826.1|	Rv1310	ATP synthase F0F1 subunit beta	486	gi|21283756|ref|NP_646844.1|	F0F1 ATP synthase subunit beta	Staphylococcus aureus subsp. aureus MW2	13	322:334:VPADDYTDPAPAT	305:317:VPADDYTDPAPAT
gi|15608450|ref|NP_215826.1|	Rv1310	ATP synthase F0F1 subunit beta	486	gi|57652125|ref|YP_186910.1|	F0F1 ATP synthase subunit beta	Staphylococcus aureus subsp. aureus COL	13	322:334:VPADDYTDPAPAT	305:317:VPADDYTDPAPAT
gi|15608450|ref|NP_215826.1|	Rv1310	ATP synthase F0F1 subunit beta	486	gi|15925093|ref|NP_372627.1|	ATP synthase F0F1 subunit beta	Staphylococcus aureus subsp. aureus Mu50	13	322:334:VPADDYTDPAPAT	305:317:VPADDYTDPAPAT
gi|15608450|ref|NP_215826.1|	Rv1310	ATP synthase F0F1 subunit beta	486	gi|15927677|ref|NP_375210.1|	ATP synthase F0F1 subunit beta	Staphylococcus aureus subsp. aureus N315	13	322:334:VPADDYTDPAPAT	305:317:VPADDYTDPAPAT
gi|15607352|ref|NP_214725.1|	Rv0211	phosphoenolpyruvate carboxykinase	606	gi|38234723|ref|NP_940490.1|	phosphoenolpyruvate carboxykinase	Corynebacterium diphtheriae NCTC 13129	13	123:135:GRTMYVVPFCMGP	123:135:GRTMYVVPFCMGP
gi|15607352|ref|NP_214725.1|	Rv0211	phosphoenolpyruvate carboxykinase	606	gi|38234723|ref|NP_940490.1|	phosphoenolpyruvate carboxykinase	Corynebacterium diphtheriae NCTC 13129	13	213:225:EIWSYGSGYGGNA	213:225:EIWSYGSGYGGNA
gi|15607352|ref|NP_214725.1|	Rv0211	phosphoenolpyruvate carboxykinase	606	gi|38234723|ref|NP_940490.1|	phosphoenolpyruvate carboxykinase	Corynebacterium diphtheriae NCTC 13129	13	519:531:NSRVLKWIVDRIE	519:531:NSRVLKWIVDRIE
gi|15607352|ref|NP_214725.1|	Rv0211	phosphoenolpyruvate carboxykinase	606	gi|33242211|ref|NP_877152.1|	phosphoenolpyruvate carboxykinase	Chlamydophila pneumoniae TW-183	13	270:282:FPSACGKTNLAML	263:275:FPSACGKTNLAML
gi|15607352|ref|NP_214725.1|	Rv0211	phosphoenolpyruvate carboxykinase	606	gi|15836384|ref|NP_300908.1|	phosphoenolpyruvate carboxykinase	Chlamydophila pneumoniae J138	13	270:282:FPSACGKTNLAML	263:275:FPSACGKTNLAML
gi|15607352|ref|NP_214725.1|	Rv0211	phosphoenolpyruvate carboxykinase	606	gi|16752188|ref|NP_445555.1|	phosphoenolpyruvate carboxykinase	Chlamydophila pneumoniae AR39	13	270:282:FPSACGKTNLAML	263:275:FPSACGKTNLAML
gi|15607352|ref|NP_214725.1|	Rv0211	phosphoenolpyruvate carboxykinase	606	gi|15618760|ref|NP_225046.1|	phosphoenolpyruvate carboxykinase	Chlamydophila pneumoniae CWL029	13	270:282:FPSACGKTNLAML	263:275:FPSACGKTNLAML
gi|15608531|ref|NP_215908.1|	Rv1392	S-adenosylmethionine synthetase	403	gi|33593998|ref|NP_881642.1|	S-adenosylmethionine synthetase	Bordetella pertussis Tohama I	13	130:142:QGAGDQGLMFGYA	130:142:QGAGDQGLMFGYA
gi|15608531|ref|NP_215908.1|	Rv1392	S-adenosylmethionine synthetase	403	gi|161609282|ref|NP_886745.2|	S-adenosylmethionine synthetase	Bordetella bronchiseptica RB50	13	130:142:QGAGDQGLMFGYA	130:142:QGAGDQGLMFGYA
gi|15608613|ref|NP_215991.1|	Rv1475c	aconitate hydratase	943	gi|161598674|ref|NP_939635.2|	aconitate hydratase	Corynebacterium diphtheriae NCTC 13129	13	722:734:LGDSVTTDHISPA	725:737:LGDSVTTDHISPA
gi|15608613|ref|NP_215991.1|	Rv1475c	aconitate hydratase	943	gi|156979669|ref|YP_001441928.1|	aconitate hydratase	Staphylococcus aureus subsp. aureus Mu3	13	483:495:IAAITSCTNTSNP	481:493:IAAITSCTNTSNP
gi|15608613|ref|NP_215991.1|	Rv1475c	aconitate hydratase	943	gi|151221475|ref|YP_001332297.1|	aconitate hydratase	Staphylococcus aureus subsp. aureus str. Newman	13	483:495:IAAITSCTNTSNP	481:493:IAAITSCTNTSNP
gi|15608613|ref|NP_215991.1|	Rv1475c	aconitate hydratase	943	gi|150393901|ref|YP_001316576.1|	aconitate hydratase	Staphylococcus aureus subsp. aureus JH1	13	483:495:IAAITSCTNTSNP	481:493:IAAITSCTNTSNP
gi|15608613|ref|NP_215991.1|	Rv1475c	aconitate hydratase	943	gi|148267839|ref|YP_001246782.1|	aconitate hydratase	Staphylococcus aureus subsp. aureus JH9	13	483:495:IAAITSCTNTSNP	481:493:IAAITSCTNTSNP
gi|15608613|ref|NP_215991.1|	Rv1475c	aconitate hydratase	943	gi|88195075|ref|YP_499875.1|	aconitate hydratase	Staphylococcus aureus subsp. aureus NCTC 8325	13	483:495:IAAITSCTNTSNP	481:493:IAAITSCTNTSNP
gi|15608613|ref|NP_215991.1|	Rv1475c	aconitate hydratase	943	gi|21282966|ref|NP_646054.1|	aconitate hydratase	Staphylococcus aureus subsp. aureus MW2	13	483:495:IAAITSCTNTSNP	481:493:IAAITSCTNTSNP
gi|15608613|ref|NP_215991.1|	Rv1475c	aconitate hydratase	943	gi|57650354|ref|YP_186238.1|	aconitate hydratase	Staphylococcus aureus subsp. aureus COL	13	483:495:IAAITSCTNTSNP	481:493:IAAITSCTNTSNP
gi|15608613|ref|NP_215991.1|	Rv1475c	aconitate hydratase	943	gi|15924340|ref|NP_371874.1|	aconitate hydratase	Staphylococcus aureus subsp. aureus Mu50	13	483:495:IAAITSCTNTSNP	481:493:IAAITSCTNTSNP
gi|15608613|ref|NP_215991.1|	Rv1475c	aconitate hydratase	943	gi|15926930|ref|NP_374463.1|	aconitate hydratase	Staphylococcus aureus subsp. aureus N315	13	483:495:IAAITSCTNTSNP	481:493:IAAITSCTNTSNP
gi|15608613|ref|NP_215991.1|	Rv1475c	aconitate hydratase	943	gi|82750943|ref|YP_416684.1|	aconitate hydratase	Staphylococcus aureus RF122	13	483:495:IAAITSCTNTSNP	481:493:IAAITSCTNTSNP
gi|15608613|ref|NP_215991.1|	Rv1475c	aconitate hydratase	943	gi|33600829|ref|NP_888389.1|	aconitate hydratase	Bordetella bronchiseptica RB50	13	481:493:IAAITSCTNTSNP	478:490:IAAITSCTNTSNP
gi|15608613|ref|NP_215991.1|	Rv1475c	aconitate hydratase	943	gi|33600829|ref|NP_888389.1|	aconitate hydratase	Bordetella bronchiseptica RB50	13	723:735:GDSVTTDHISPAG	720:732:GDSVTTDHISPAG
gi|15608613|ref|NP_215991.1|	Rv1475c	aconitate hydratase	943	gi|33593040|ref|NP_880684.1|	aconitate hydratase	Bordetella pertussis Tohama I	13	481:493:IAAITSCTNTSNP	478:490:IAAITSCTNTSNP
gi|15608613|ref|NP_215991.1|	Rv1475c	aconitate hydratase	943	gi|33593040|ref|NP_880684.1|	aconitate hydratase	Bordetella pertussis Tohama I	13	723:735:GDSVTTDHISPAG	720:732:GDSVTTDHISPAG
gi|15608613|ref|NP_215991.1|	Rv1475c	aconitate hydratase	943	gi|161609264|ref|NP_890222.2|	aconitate hydratase	Bordetella bronchiseptica RB50	13	474:486:IAAITSCTNTSNP	472:484:IAAITSCTNTSNP
gi|15608613|ref|NP_215991.1|	Rv1475c	aconitate hydratase	943	gi|161610759|ref|NP_881003.2|	aconitate hydratase	Bordetella pertussis Tohama I	13	474:486:IAAITSCTNTSNP	472:484:IAAITSCTNTSNP
gi|15608613|ref|NP_215991.1|	Rv1475c	aconitate hydratase	943	gi|148359227|ref|YP_001250434.1|	aconitate hydratase	Legionella pneumophila str. Corby	13	341:353:ALVEAYAKAQGMW	340:352:ALVEAYAKAQGMW
gi|15608123|ref|NP_215498.1|	Rv0983	serine protease PepD	464	gi|38233453|ref|NP_939220.1|	serine protease	Corynebacterium diphtheriae NCTC 13129	13	314:326:QTDAAINPGNSGG	283:295:QTDAAINPGNSGG
gi|57117042|ref|YP_177916.1|	Rv2996c	D-3-phosphoglycerate dehydrogenase	528	gi|38233698|ref|NP_939465.1|	D-3-phosphoglycerate dehydrogenase	Corynebacterium diphtheriae NCTC 13129	13	302:314:ALAGEFVPDAVNV	305:317:ALAGEFVPDAVNV
gi|15608575|ref|NP_215953.1|	Rv1437	phosphoglycerate kinase	412	gi|38233895|ref|NP_939662.1|	phosphoglycerate kinase	Corynebacterium diphtheriae NCTC 13129	13	378:390:FSHISTGGGASLE	378:390:FSHISTGGGASLE
gi|15608317|ref|NP_215693.1|	Rv1177	ferredoxin FdxC	108	gi|38233568|ref|NP_939335.1|	ferredoxin	Corynebacterium diphtheriae NCTC 13129	13	50:62:CPVEAIFYEDDVP	50:62:CPVEAIFYEDDVP
gi|15608273|ref|NP_215649.1|	Rv1133c	5-methyltetrahydropteroyltriglutamate/homocysteine S-methyltransferase	759	gi|148825755|ref|YP_001290508.1|	5-methyltetrahydropteroyltriglutamate--homocysteine S-methyltransferase	Haemophilus influenzae PittEE	13	700:712:GPGVYDIHSPRVP	692:704:GPGVYDIHSPRVP
gi|15608273|ref|NP_215649.1|	Rv1133c	5-methyltetrahydropteroyltriglutamate/homocysteine S-methyltransferase	759	gi|148827125|ref|YP_001291878.1|	5-methyltetrahydropteroyltriglutamate--homocysteine S-methyltransferase	Haemophilus influenzae PittGG	13	700:712:GPGVYDIHSPRVP	692:704:GPGVYDIHSPRVP
gi|57117031|ref|YP_177911.1|	Rv2861c	methionine aminopeptidase	285	gi|161484682|ref|NP_877319.2|	methionine aminopeptidase	Chlamydophila pneumoniae TW-183	13	107:119:CTSLNEVICHGIP	109:121:CTSLNEVICHGIP
gi|57117031|ref|YP_177911.1|	Rv2861c	methionine aminopeptidase	285	gi|15836540|ref|NP_301064.1|	methionine aminopeptidase	Chlamydophila pneumoniae J138	13	107:119:CTSLNEVICHGIP	109:121:CTSLNEVICHGIP
gi|57117031|ref|YP_177911.1|	Rv2861c	methionine aminopeptidase	285	gi|161353775|ref|NP_445382.2|	methionine aminopeptidase	Chlamydophila pneumoniae AR39	13	107:119:CTSLNEVICHGIP	109:121:CTSLNEVICHGIP
gi|57117031|ref|YP_177911.1|	Rv2861c	methionine aminopeptidase	285	gi|15618917|ref|NP_225203.1|	methionine aminopeptidase	Chlamydophila pneumoniae CWL029	13	107:119:CTSLNEVICHGIP	109:121:CTSLNEVICHGIP
gi|15608024|ref|NP_215399.1|	Rv0884c	phosphoserine aminotransferase	376	gi|38233383|ref|NP_939150.1|	phosphoserine aminotransferase	Corynebacterium diphtheriae NCTC 13129	13	145:157:DVIAWAHNETSTG	141:153:DVIAWAHNETSTG
gi|15608024|ref|NP_215399.1|	Rv0884c	phosphoserine aminotransferase	376	gi|38233383|ref|NP_939150.1|	phosphoserine aminotransferase	Corynebacterium diphtheriae NCTC 13129	13	175:187:IDATSGAGGLPVD	171:183:IDATSGAGGLPVD
gi|57116728|ref|YP_177723.1|	Rv0382c	orotate phosphoribosyltransferase	179	gi|38234646|ref|NP_940413.1|	orotate phosphoribosyltransferase	Corynebacterium diphtheriae NCTC 13129	13	66:78:VGGLTLGADPVAT	64:76:VGGLTLGADPVAT
gi|15607603|ref|NP_214976.1|	Rv0462	dihydrolipoamide dehydrogenase	464	gi|148359035|ref|YP_001250242.1|	dihydrolipoamide dehydrogenase	Legionella pneumophila str. Corby	13	41:53:CLNVGCIPSKALL	16:28:CLNVGCIPSKALL
gi|15607603|ref|NP_214976.1|	Rv0462	dihydrolipoamide dehydrogenase	464	gi|33591816|ref|NP_879460.1|	dihydrolipoamide dehydrogenase	Bordetella pertussis Tohama I	13	303:315:RTNVGHIYAIGDV	306:318:RTNVGHIYAIGDV
gi|15607603|ref|NP_214976.1|	Rv0462	dihydrolipoamide dehydrogenase	464	gi|33603667|ref|NP_891227.1|	dihydrolipoamide dehydrogenase	Bordetella bronchiseptica RB50	13	303:315:RTNVGHIYAIGDV	306:318:RTNVGHIYAIGDV
gi|15609917|ref|NP_217296.1|	Rv2780	L-alanine dehydrogenase	371	gi|54296945|ref|YP_123314.1|	hypothetical protein lpp0986	Legionella pneumophila str. Paris	13	232:244:ADLVIGAVLVPGA	232:244:ADLVIGAVLVPGA
gi|15609917|ref|NP_217296.1|	Rv2780	L-alanine dehydrogenase	371	gi|148360428|ref|YP_001251635.1|	alanine dehydrogenase	Legionella pneumophila str. Corby	13	232:244:ADLVIGAVLVPGA	232:244:ADLVIGAVLVPGA
gi|15609917|ref|NP_217296.1|	Rv2780	L-alanine dehydrogenase	371	gi|54293899|ref|YP_126314.1|	hypothetical protein lpl0955	Legionella pneumophila str. Lens	13	232:244:ADLVIGAVLVPGA	232:244:ADLVIGAVLVPGA
gi|15608791|ref|NP_216169.1|	Rv1653	bifunctional ornithine acetyltransferase/N-acetylglutamate synthase	404	gi|38233758|ref|NP_939525.1|	bifunctional ornithine acetyltransferase/N-acetylglutamate synthase	Corynebacterium diphtheriae NCTC 13129	13	274:286:QLQADAEGVTKRV	264:276:QLQADAEGVTKRV
gi|15609597|ref|NP_216976.1|	Rv2460c	ATP-dependent Clp protease proteolytic subunit	214	gi|38234362|ref|NP_940129.1|	ATP-dependent Clp protease proteolytic subunit	Corynebacterium diphtheriae NCTC 13129	13	52:64:SANDIMAQLLVLE	52:64:SANDIMAQLLVLE
gi|15609597|ref|NP_216976.1|	Rv2460c	ATP-dependent Clp protease proteolytic subunit	214	gi|38234362|ref|NP_940129.1|	ATP-dependent Clp protease proteolytic subunit	Corynebacterium diphtheriae NCTC 13129	13	182:194:DTDRDKILTAEEA	182:194:DTDRDKILTAEEA
gi|15608341|ref|NP_215717.1|	Rv1201c	transferase	317	gi|38233574|ref|NP_939341.1|	succinyltransferase	Corynebacterium diphtheriae NCTC 13129	13	196:208:SMVEGRISAGVVV	193:205:SMVEGRISAGVVV
gi|15610421|ref|NP_217802.1|	Rv3285	acetyl-coenzyme A carboxylase subunit alpha	600	gi|38233256|ref|NP_939023.1|	acyl coenzyme A carboxylase	Corynebacterium diphtheriae NCTC 13129	13	481:493:QKVVVEIDGRRVE	477:489:QKVVVEIDGRRVE
gi|15610421|ref|NP_217802.1|	Rv3285	acetyl-coenzyme A carboxylase subunit alpha	600	gi|38233256|ref|NP_939023.1|	acyl coenzyme A carboxylase	Corynebacterium diphtheriae NCTC 13129	13	561:573:VVVLEAMKMENPV	557:569:VVVLEAMKMENPV
gi|15609848|ref|NP_217227.1|	Rv2711	IRON-dependent repressor and activator IDER	230	gi|38233999|ref|NP_939766.1|	diphtheria toxin repressor	Corynebacterium diphtheriae NCTC 13129	13	4:16:LVDTTEMYLRTIY	4:16:LVDTTEMYLRTIY
gi|15609848|ref|NP_217227.1|	Rv2711	IRON-dependent repressor and activator IDER	230	gi|38233999|ref|NP_939766.1|	diphtheria toxin repressor	Corynebacterium diphtheriae NCTC 13129	13	74:86:AVMRKHRLAERLL	74:86:AVMRKHRLAERLL
gi|15607632|ref|NP_215005.1|	Rv0491	two component sensory transduction protein RegX3	227	gi|156978349|ref|YP_001440608.1|	response regulator	Staphylococcus aureus subsp. aureus Mu3	13	90:102:GLELGADDYVTKP	93:105:GLELGADDYVTKP
gi|15607632|ref|NP_215005.1|	Rv0491	two component sensory transduction protein RegX3	227	gi|151220229|ref|YP_001331052.1|	response regulator protein	Staphylococcus aureus subsp. aureus str. Newman	13	90:102:GLELGADDYVTKP	93:105:GLELGADDYVTKP
gi|15607632|ref|NP_215005.1|	Rv0491	two component sensory transduction protein RegX3	227	gi|82749795|ref|YP_415536.1|	two-component response regulator	Staphylococcus aureus RF122	13	90:102:GLELGADDYVTKP	93:105:GLELGADDYVTKP
gi|15607632|ref|NP_215005.1|	Rv0491	two component sensory transduction protein RegX3	227	gi|15923008|ref|NP_370542.1|	response regulator	Staphylococcus aureus subsp. aureus Mu50	13	90:102:GLELGADDYVTKP	93:105:GLELGADDYVTKP
gi|15607632|ref|NP_215005.1|	Rv0491	two component sensory transduction protein RegX3	227	gi|15925723|ref|NP_373256.1|	response regulator	Staphylococcus aureus subsp. aureus N315	13	90:102:GLELGADDYVTKP	93:105:GLELGADDYVTKP
gi|15607632|ref|NP_215005.1|	Rv0491	two component sensory transduction protein RegX3	227	gi|150392498|ref|YP_001315173.1|	response regulator receiver	Staphylococcus aureus subsp. aureus JH1	13	90:102:GLELGADDYVTKP	91:103:GLELGADDYVTKP
gi|15607632|ref|NP_215005.1|	Rv0491	two component sensory transduction protein RegX3	227	gi|148266465|ref|YP_001245408.1|	two component transcriptional regulator	Staphylococcus aureus subsp. aureus JH9	13	90:102:GLELGADDYVTKP	91:103:GLELGADDYVTKP
gi|15607632|ref|NP_215005.1|	Rv0491	two component sensory transduction protein RegX3	227	gi|88193841|ref|YP_498626.1|	two-component response regulator	Staphylococcus aureus subsp. aureus NCTC 8325	13	90:102:GLELGADDYVTKP	91:103:GLELGADDYVTKP
gi|15607632|ref|NP_215005.1|	Rv0491	two component sensory transduction protein RegX3	227	gi|21281747|ref|NP_644833.1|	response regulator	Staphylococcus aureus subsp. aureus MW2	13	90:102:GLELGADDYVTKP	91:103:GLELGADDYVTKP
gi|15607632|ref|NP_215005.1|	Rv0491	two component sensory transduction protein RegX3	227	gi|57651127|ref|YP_184930.1|	DNA-binding response regulator YycF	Staphylococcus aureus subsp. aureus COL	13	90:102:GLELGADDYVTKP	91:103:GLELGADDYVTKP
gi|15610056|ref|NP_217435.1|	Rv2919c	nitrogen regulatory protein P-II GLNB	112	gi|38234112|ref|NP_939879.1|	nitrogen regulatory protein	Corynebacterium diphtheriae NCTC 13129	13	39:51:QKGHTEVYRGAEY	39:51:QKGHTEVYRGAEY
gi|15607581|ref|NP_214954.1|	Rv0440	molecular chaperone GroEL	540	gi|38234584|ref|NP_940351.1|	molecular chaperone GroEL	Corynebacterium diphtheriae NCTC 13129	13	215:227:EAVLEDPYILLVS	215:227:EAVLEDPYILLVS
gi|15607581|ref|NP_214954.1|	Rv0440	molecular chaperone GroEL	540	gi|38234584|ref|NP_940351.1|	molecular chaperone GroEL	Corynebacterium diphtheriae NCTC 13129	13	363:375:YDREKLQERLAKL	363:375:YDREKLQERLAKL
gi|15607581|ref|NP_214954.1|	Rv0440	molecular chaperone GroEL	540	gi|68249140|ref|YP_248252.1|	molecular chaperone GroEL	Haemophilus influenzae 86-028NP	13	404:416:AAVEEGIVAGGGV	405:417:AAVEEGIVAGGGV
gi|15607581|ref|NP_214954.1|	Rv0440	molecular chaperone GroEL	540	gi|148827734|ref|YP_001292487.1|	chaperonin GroEL	Haemophilus influenzae PittGG	13	404:416:AAVEEGIVAGGGV	405:417:AAVEEGIVAGGGV
gi|15607581|ref|NP_214954.1|	Rv0440	molecular chaperone GroEL	540	gi|148825183|ref|YP_001289936.1|	chaperonin GroEL	Haemophilus influenzae PittEE	13	404:416:AAVEEGIVAGGGV	405:417:AAVEEGIVAGGGV
gi|15607581|ref|NP_214954.1|	Rv0440	molecular chaperone GroEL	540	gi|54296712|ref|YP_123081.1|	chaperonin GroEL	Legionella pneumophila str. Paris	13	404:416:AAVEEGIVAGGGV	404:416:AAVEEGIVAGGGV
gi|15607581|ref|NP_214954.1|	Rv0440	molecular chaperone GroEL	540	gi|148360660|ref|YP_001251867.1|	heat shock protein HtpB	Legionella pneumophila str. Corby	13	404:416:AAVEEGIVAGGGV	404:416:AAVEEGIVAGGGV
gi|15607581|ref|NP_214954.1|	Rv0440	molecular chaperone GroEL	540	gi|54293671|ref|YP_126086.1|	molecular chaperone GroEL	Legionella pneumophila str. Lens	13	404:416:AAVEEGIVAGGGV	404:416:AAVEEGIVAGGGV
gi|15607491|ref|NP_214864.1|	Rv0350	molecular chaperone DnaK	625	gi|38234669|ref|NP_940436.1|	molecular chaperone DnaK	Corynebacterium diphtheriae NCTC 13129	13	277:289:EFQRITQDLLDRT	277:289:EFQRITQDLLDRT
gi|15607491|ref|NP_214864.1|	Rv0350	molecular chaperone DnaK	625	gi|156979898|ref|YP_001442157.1|	molecular chaperone DnaK	Staphylococcus aureus subsp. aureus Mu3	13	167:179:LVFDLGGGTFDVS	167:179:LVFDLGGGTFDVS
gi|15607491|ref|NP_214864.1|	Rv0350	molecular chaperone DnaK	625	gi|151221695|ref|YP_001332517.1|	molecular chaperone DnaK	Staphylococcus aureus subsp. aureus str. Newman	13	167:179:LVFDLGGGTFDVS	167:179:LVFDLGGGTFDVS
gi|15607491|ref|NP_214864.1|	Rv0350	molecular chaperone DnaK	625	gi|150394132|ref|YP_001316807.1|	molecular chaperone DnaK	Staphylococcus aureus subsp. aureus JH1	13	167:179:LVFDLGGGTFDVS	167:179:LVFDLGGGTFDVS
gi|15607491|ref|NP_214864.1|	Rv0350	molecular chaperone DnaK	625	gi|148268064|ref|YP_001247007.1|	molecular chaperone DnaK	Staphylococcus aureus subsp. aureus JH9	13	167:179:LVFDLGGGTFDVS	167:179:LVFDLGGGTFDVS
gi|15607491|ref|NP_214864.1|	Rv0350	molecular chaperone DnaK	625	gi|88195389|ref|YP_500193.1|	molecular chaperone DnaK	Staphylococcus aureus subsp. aureus NCTC 8325	13	167:179:LVFDLGGGTFDVS	167:179:LVFDLGGGTFDVS
gi|15607491|ref|NP_214864.1|	Rv0350	molecular chaperone DnaK	625	gi|21283261|ref|NP_646349.1|	molecular chaperone DnaK	Staphylococcus aureus subsp. aureus MW2	13	167:179:LVFDLGGGTFDVS	167:179:LVFDLGGGTFDVS
gi|15607491|ref|NP_214864.1|	Rv0350	molecular chaperone DnaK	625	gi|57651973|ref|YP_186477.1|	molecular chaperone DnaK	Staphylococcus aureus subsp. aureus COL	13	167:179:LVFDLGGGTFDVS	167:179:LVFDLGGGTFDVS
gi|15607491|ref|NP_214864.1|	Rv0350	molecular chaperone DnaK	625	gi|15924570|ref|NP_372104.1|	molecular chaperone DnaK	Staphylococcus aureus subsp. aureus Mu50	13	167:179:LVFDLGGGTFDVS	167:179:LVFDLGGGTFDVS
gi|15607491|ref|NP_214864.1|	Rv0350	molecular chaperone DnaK	625	gi|15927160|ref|NP_374693.1|	molecular chaperone DnaK	Staphylococcus aureus subsp. aureus N315	13	167:179:LVFDLGGGTFDVS	167:179:LVFDLGGGTFDVS
gi|15607491|ref|NP_214864.1|	Rv0350	molecular chaperone DnaK	625	gi|82751183|ref|YP_416924.1|	molecular chaperone DnaK	Staphylococcus aureus RF122	13	167:179:LVFDLGGGTFDVS	167:179:LVFDLGGGTFDVS
gi|15607491|ref|NP_214864.1|	Rv0350	molecular chaperone DnaK	625	gi|148827054|ref|YP_001291807.1|	molecular chaperone DnaK	Haemophilus influenzae PittGG	13	472:484:PQIEVTFDIDANG	472:484:PQIEVTFDIDANG
gi|15607491|ref|NP_214864.1|	Rv0350	molecular chaperone DnaK	625	gi|148825832|ref|YP_001290585.1|	molecular chaperone DnaK	Haemophilus influenzae PittEE	13	472:484:PQIEVTFDIDANG	472:484:PQIEVTFDIDANG
gi|15607491|ref|NP_214864.1|	Rv0350	molecular chaperone DnaK	625	gi|68250231|ref|YP_249343.1|	molecular chaperone DnaK	Haemophilus influenzae 86-028NP	13	472:484:PQIEVTFDIDANG	472:484:PQIEVTFDIDANG
gi|15607491|ref|NP_214864.1|	Rv0350	molecular chaperone DnaK	625	gi|148827512|ref|YP_001292265.1|	chaperone protein HscA	Haemophilus influenzae PittGG	13	169:181:NEPTAAALAYGLD	186:198:NEPTAAALAYGLD
gi|15607491|ref|NP_214864.1|	Rv0350	molecular chaperone DnaK	625	gi|148825344|ref|YP_001290097.1|	chaperone protein HscA	Haemophilus influenzae PittEE	13	168:180:NEPTAAALAYGLD	185:197:NEPTAAALAYGLD
gi|15607491|ref|NP_214864.1|	Rv0350	molecular chaperone DnaK	625	gi|68248976|ref|YP_248088.1|	chaperone protein HscA	Haemophilus influenzae 86-028NP	13	168:180:NEPTAAALAYGLD	185:197:NEPTAAALAYGLD
gi|15609045|ref|NP_216424.1|	Rv1908c	catalase-peroxidase-peroxynitritase T KATG	740	gi|54293202|ref|YP_125617.1|	catalase-peroxidase	Legionella pneumophila str. Lens	13	225:237:MGLIYVNPEGPNG	225:237:MGLIYVNPEGPNG
gi|15609045|ref|NP_216424.1|	Rv1908c	catalase-peroxidase-peroxynitritase T KATG	740	gi|148358406|ref|YP_001249613.1|	catalase/(hydro)peroxidase KatG	Legionella pneumophila str. Corby	13	225:237:MGLIYVNPEGPNG	225:237:MGLIYVNPEGPNG
gi|15609045|ref|NP_216424.1|	Rv1908c	catalase-peroxidase-peroxynitritase T KATG	740	gi|54296226|ref|YP_122595.1|	catalase-peroxidase	Legionella pneumophila str. Paris	13	225:237:MGLIYVNPEGPNG	225:237:MGLIYVNPEGPNG
gi|15609045|ref|NP_216424.1|	Rv1908c	catalase-peroxidase-peroxynitritase T KATG	740	gi|54295230|ref|YP_127645.1|	catalase-peroxidase KatB	Legionella pneumophila str. Lens	13	629:641:EMTVLVGGLRVLG	621:633:EMTVLVGGLRVLG
gi|15609045|ref|NP_216424.1|	Rv1908c	catalase-peroxidase-peroxynitritase T KATG	740	gi|148360159|ref|YP_001251366.1|	catalase-peroxidase KatB	Legionella pneumophila str. Corby	13	629:641:EMTVLVGGLRVLG	621:633:EMTVLVGGLRVLG
gi|15609045|ref|NP_216424.1|	Rv1908c	catalase-peroxidase-peroxynitritase T KATG	740	gi|54298390|ref|YP_124759.1|	catalase-peroxidase KatB	Legionella pneumophila str. Paris	13	629:641:EMTVLVGGLRVLG	621:633:EMTVLVGGLRVLG
gi|15610553|ref|NP_217934.1|	Rv3417c	molecular chaperone GroEL	539	gi|38234584|ref|NP_940351.1|	molecular chaperone GroEL	Corynebacterium diphtheriae NCTC 13129	13	377:389:GGVAVIKVGAATE	377:389:GGVAVIKVGAATE
gi|15607525|ref|NP_214898.1|	Rv0384c	endopeptidase ATP binding protein	848	gi|16752900|ref|NP_445171.1|	ATP-dependent Clp protease subunit B	Chlamydophila pneumoniae AR39	13	173:185:AREGKLDPVIGRD	177:189:AREGKLDPVIGRD
gi|15607525|ref|NP_214898.1|	Rv0384c	endopeptidase ATP binding protein	848	gi|15835679|ref|NP_300203.1|	Clp protease ATPase	Chlamydophila pneumoniae J138	13	173:185:AREGKLDPVIGRD	171:183:AREGKLDPVIGRD
gi|15607525|ref|NP_214898.1|	Rv0384c	endopeptidase ATP binding protein	848	gi|15618068|ref|NP_224352.1|	Clp protease ATPase	Chlamydophila pneumoniae CWL029	13	173:185:AREGKLDPVIGRD	171:183:AREGKLDPVIGRD
gi|15607525|ref|NP_214898.1|	Rv0384c	endopeptidase ATP binding protein	848	gi|33241480|ref|NP_876421.1|	ClpB	Chlamydophila pneumoniae TW-183	13	173:185:AREGKLDPVIGRD	174:186:AREGKLDPVIGRD
gi|15607525|ref|NP_214898.1|	Rv0384c	endopeptidase ATP binding protein	848	gi|82750232|ref|YP_415973.1|	endopeptidase	Staphylococcus aureus RF122	13	611:623:FLGPTGVGKTELA	611:623:FLGPTGVGKTELA
gi|15607525|ref|NP_214898.1|	Rv0384c	endopeptidase ATP binding protein	848	gi|82750232|ref|YP_415973.1|	endopeptidase	Staphylococcus aureus RF122	13	683:695:LFDEIEKAHPDVF	683:695:LFDEIEKAHPDVF
gi|15607525|ref|NP_214898.1|	Rv0384c	endopeptidase ATP binding protein	848	gi|156978853|ref|YP_001441112.1|	endopeptidase	Staphylococcus aureus subsp. aureus Mu3	13	611:623:FLGPTGVGKTELA	611:623:FLGPTGVGKTELA
gi|15607525|ref|NP_214898.1|	Rv0384c	endopeptidase ATP binding protein	848	gi|156978853|ref|YP_001441112.1|	endopeptidase	Staphylococcus aureus subsp. aureus Mu3	13	683:695:LFDEIEKAHPDVF	683:695:LFDEIEKAHPDVF
gi|15607525|ref|NP_214898.1|	Rv0384c	endopeptidase ATP binding protein	848	gi|150393031|ref|YP_001315706.1|	ATPase	Staphylococcus aureus subsp. aureus JH1	13	611:623:FLGPTGVGKTELA	611:623:FLGPTGVGKTELA
gi|15607525|ref|NP_214898.1|	Rv0384c	endopeptidase ATP binding protein	848	gi|150393031|ref|YP_001315706.1|	ATPase	Staphylococcus aureus subsp. aureus JH1	13	683:695:LFDEIEKAHPDVF	683:695:LFDEIEKAHPDVF
gi|15607525|ref|NP_214898.1|	Rv0384c	endopeptidase ATP binding protein	848	gi|148266984|ref|YP_001245927.1|	ATPase	Staphylococcus aureus subsp. aureus JH9	13	611:623:FLGPTGVGKTELA	611:623:FLGPTGVGKTELA
gi|15607525|ref|NP_214898.1|	Rv0384c	endopeptidase ATP binding protein	848	gi|148266984|ref|YP_001245927.1|	ATPase	Staphylococcus aureus subsp. aureus JH9	13	683:695:LFDEIEKAHPDVF	683:695:LFDEIEKAHPDVF
gi|15607525|ref|NP_214898.1|	Rv0384c	endopeptidase ATP binding protein	848	gi|88194286|ref|YP_499078.1|	endopeptidase	Staphylococcus aureus subsp. aureus NCTC 8325	13	611:623:FLGPTGVGKTELA	611:623:FLGPTGVGKTELA
gi|15607525|ref|NP_214898.1|	Rv0384c	endopeptidase ATP binding protein	848	gi|88194286|ref|YP_499078.1|	endopeptidase	Staphylococcus aureus subsp. aureus NCTC 8325	13	683:695:LFDEIEKAHPDVF	683:695:LFDEIEKAHPDVF
gi|15607525|ref|NP_214898.1|	Rv0384c	endopeptidase ATP binding protein	848	gi|15923515|ref|NP_371049.1|	endopeptidase	Staphylococcus aureus subsp. aureus Mu50	13	611:623:FLGPTGVGKTELA	611:623:FLGPTGVGKTELA
gi|15607525|ref|NP_214898.1|	Rv0384c	endopeptidase ATP binding protein	848	gi|15923515|ref|NP_371049.1|	endopeptidase	Staphylococcus aureus subsp. aureus Mu50	13	683:695:LFDEIEKAHPDVF	683:695:LFDEIEKAHPDVF
gi|15607525|ref|NP_214898.1|	Rv0384c	endopeptidase ATP binding protein	848	gi|15926202|ref|NP_373735.1|	endopeptidase	Staphylococcus aureus subsp. aureus N315	13	611:623:FLGPTGVGKTELA	611:623:FLGPTGVGKTELA
gi|15607525|ref|NP_214898.1|	Rv0384c	endopeptidase ATP binding protein	848	gi|15926202|ref|NP_373735.1|	endopeptidase	Staphylococcus aureus subsp. aureus N315	13	683:695:LFDEIEKAHPDVF	683:695:LFDEIEKAHPDVF
gi|15607525|ref|NP_214898.1|	Rv0384c	endopeptidase ATP binding protein	848	gi|21282209|ref|NP_645297.1|	endopeptidase	Staphylococcus aureus subsp. aureus MW2	13	611:623:FLGPTGVGKTELA	611:623:FLGPTGVGKTELA
gi|15607525|ref|NP_214898.1|	Rv0384c	endopeptidase ATP binding protein	848	gi|21282209|ref|NP_645297.1|	endopeptidase	Staphylococcus aureus subsp. aureus MW2	13	683:695:LFDEIEKAHPDVF	683:695:LFDEIEKAHPDVF
gi|15607525|ref|NP_214898.1|	Rv0384c	endopeptidase ATP binding protein	848	gi|33241786|ref|NP_876727.1|	class III stress response-related ATPase	Chlamydophila pneumoniae TW-183	13	237:249:GVGKTAIVEGLAQ	236:248:GVGKTAIVEGLAQ
gi|15607525|ref|NP_214898.1|	Rv0384c	endopeptidase ATP binding protein	848	gi|33241786|ref|NP_876727.1|	class III stress response-related ATPase	Chlamydophila pneumoniae TW-183	13	304:316:FIDELHTIVGAGA	303:315:FIDELHTIVGAGA
gi|15607525|ref|NP_214898.1|	Rv0384c	endopeptidase ATP binding protein	848	gi|33241786|ref|NP_876727.1|	class III stress response-related ATPase	Chlamydophila pneumoniae TW-183	13	721:733:VVLFDEIEKAHPD	720:732:VVLFDEIEKAHPD
gi|15607525|ref|NP_214898.1|	Rv0384c	endopeptidase ATP binding protein	848	gi|16752602|ref|NP_444865.1|	ATP-dependent Clp protease ATP-binding protein	Chlamydophila pneumoniae AR39	13	237:249:GVGKTAIVEGLAQ	236:248:GVGKTAIVEGLAQ
gi|15607525|ref|NP_214898.1|	Rv0384c	endopeptidase ATP binding protein	848	gi|16752602|ref|NP_444865.1|	ATP-dependent Clp protease ATP-binding protein	Chlamydophila pneumoniae AR39	13	304:316:FIDELHTIVGAGA	303:315:FIDELHTIVGAGA
gi|15607525|ref|NP_214898.1|	Rv0384c	endopeptidase ATP binding protein	848	gi|16752602|ref|NP_444865.1|	ATP-dependent Clp protease ATP-binding protein	Chlamydophila pneumoniae AR39	13	721:733:VVLFDEIEKAHPD	720:732:VVLFDEIEKAHPD
gi|15607525|ref|NP_214898.1|	Rv0384c	endopeptidase ATP binding protein	848	gi|15835970|ref|NP_300494.1|	ClpC protease	Chlamydophila pneumoniae J138	13	237:249:GVGKTAIVEGLAQ	236:248:GVGKTAIVEGLAQ
gi|15607525|ref|NP_214898.1|	Rv0384c	endopeptidase ATP binding protein	848	gi|15835970|ref|NP_300494.1|	ClpC protease	Chlamydophila pneumoniae J138	13	304:316:FIDELHTIVGAGA	303:315:FIDELHTIVGAGA
gi|15607525|ref|NP_214898.1|	Rv0384c	endopeptidase ATP binding protein	848	gi|15835970|ref|NP_300494.1|	ClpC protease	Chlamydophila pneumoniae J138	13	721:733:VVLFDEIEKAHPD	720:732:VVLFDEIEKAHPD
[truncated: 1,671 more rows]

## Sheet: Table S3b
Prasad et al. Proteomic analysis of purified protein derivative of Mycobacterium tuberculosis
[truncated: 1,050 more rows]

## Sheet: Table S3c
Prasad et al. Proteomic analysis of purified protein derivative of Mycobacterium tuberculosis
[truncated: 208 more rows]
